# Supplementary material for: Bromodomain factor 5 is an essential regulator of transcription in Leishmania
Source: Nat Commun. 2022 Jul 13;13:4071. doi: 10.1038/s41467-022-31742-1 (PMC9279504; doi:10.1038/s41467-022-31742-1)
Supplement: Supplementary file 5 — Supplementary Data 2 [file 41467_2022_31742_MOESM5_ESM.xlsx]

## Sheet: BioID BDF5vsKKT10 SAINTq
					Normalized abundance
					BDF5			CLK2								Key
Accession	Peptide count	Unique peptides	Mass	Description	BDF5_A	BDF5_B	BDF5_C	CLK2_A	CLK2_B	CLK2_C	AvgP	BFDR	Fold change	log2foldchange		Accession	Standardised gene ID
LmxM.09.1260	39	33	70514	Bromodomain, BDF5	3.49301e+08	3.12618e+08	3.25869e+08	1.02256e+07	9.93949e+06	1.14126e+07	1	0	31.2812	4.96722		Peptide count	Number of detected peptides
LmxM.35.2500	27	20	58932	hypothetical protein, conserved	1.10153e+08	1.15627e+08	1.07536e+08	1.68959e+06	1.56954e+06	1.83125e+06	1	0	65.4796	6.03297		Unique peptides	Number of unique peptides
LmxM.33.2300	16	15	67170	hypothetical protein, conserved	4.37366e+07	3.57917e+07	3.80033e+07	1.64492e+06	1.87316e+06	1.86726e+06	1	0	21.8244	4.44787		Mass	molecular mass in Da
LmxM.28.2270	18	12	84742	histone acetyltransferase, HAT2	8.52152e+06	7.3038e+06	8.63534e+06	323195	281468	286512	1	0	27.4476	4.77861		Description	Protein name or type
LmxM.34.2850	14	13	62012	RNA polymerase-associated protein LEO1, putative	5.31464e+06	5.25407e+06	5.74276e+06	1.15751e+06	1.12732e+06	1.16356e+06	1	0	4.73017	2.24189		BDF5_A	Spectral intensity BDF5 XL-BioID Replicate 1
LmxM.12.0230	31	27	144652	hypothetical protein, conserved	1.8931e+07	2.22469e+07	2.12751e+07	925530	795861	759444	1	0	25.1742	4.65387		BDF5_B	Spectral intensity BDF5 XL-BioID Replicate 2
LmxM.32.1040	16	7	48456	hypothetical protein, conserved	1.66645e+06	1.90665e+06	1.90698e+06	697530	657571	633808	1	0	2.75532	1.46222		BDF5_C	Spectral intensity BDF5 XL-BioID Replicate 3
LmxM.32.2120	3	3	24287	HIT zinc finger, putative	951479	855718	749773	193182	160518	165429	1	0	4.9255	2.30027		CLK2_A	Spectral intensity CLK2 XL-BioID Replicate 1
LmxM.22.0880	16	13	73372	hypothetical protein, conserved	1.16451e+07	1.06602e+07	1.05847e+07	2.03276e+06	1.73947e+06	1.73107e+06	1	0	5.97642	2.57928		CLK2_B	Spectral intensity CLK2 XL-BioID Replicate 2
LmxM.34.1060	4	2	64782	hypothetical protein, conserved	307525	305361	289612	96627.2	116477	120894	1	0	2.70211	1.43408		CLK2_C	Spectral intensity CLK2 XL-BioID Replicate 3
LmxM.33.4210	13	4	51790	hypothetical protein, conserved	188467	210614	186042	64441.3	68574.3	58803.4	1	0	3.05039	1.60899		AvgP	Probability of interaction score, average of replicates
LmxM.02.0660	4	3	102824	Nop14-like family, putative	133594	100407	103525	23070.2	32584.6	26883.9	1	0	4.08931	2.03186		BFDR	Bayesian False Discovery Rate
LmxM.31.1340	22	13	168514	cleavage and polyadenylation specificity factor- like protein	2.36715e+06	2.99081e+06	2.63533e+06	1.03596e+06	1.02313e+06	1.0167e+06	1	0	2.59878	1.37783		Fold change	Fold change in spectral intensity
LmxM.31.3090	8	2	161137	hypothetical protein, conserved	26792.2	41343	33455	4211.26	3792.96	5992.01	1	0	7.2584	2.85965		log2foldchange	Log2 transformed Fold change in spectral intensity
LmxM.23.0050	14	12	31598	peptidyl-prolyl cis-trans isomerase, putative	1.92152e+07	1.59708e+07	1.81522e+07	6.61996e+06	6.27803e+06	6.40767e+06	1	0	2.76283	1.46614
LmxM.14.0360	15	11	110034	BDF4	3.9573e+06	4.07167e+06	3.7893e+06	216409	121978	113735	1	0	26.1396	4.70816
LmxM.04.0060	4	3	28228	DNA topoisomerase type IB small subunit, putative	3.10908e+06	2.69092e+06	2.60148e+06	1.02295e+06	1.04101e+06	867744	1	0	2.86573	1.5189
LmxM.07.0570	5	4	51031	hypothetical protein, conserved	294086	229530	357697	89679.2	94822	96885.4	1	0	3.13203	1.6471
LmxM.31.0230	4	4	10751	dynein light chain, flagellar outer arm, putative	3.61361e+06	3.57601e+06	3.20396e+06	1.22191e+06	1.39491e+06	1.20819e+06	1	0	2.71727	1.44216
LmxM.32.2810	14	13	51376	transcription elongation factor-like protein	8.12667e+06	8.77424e+06	7.17564e+06	2.56565e+06	2.69142e+06	2.49315e+06	1	0	3.10656	1.63532
LmxM.17.0280	7	6	18785	histone H2A variant Z	6.23517e+06	5.26874e+06	4.817e+06	1.27826e+06	1.31116e+06	1.21625e+06	1	0	4.28857	2.1005
LmxM.36.3360	10	10	26091	BDF3	2.63748e+07	2.36746e+07	2.54398e+07	483860	526337	808922	1	0	41.4977	5.37496
LmxM.08_29.1110	9	7	68798	hypothetical protein, conserved	1.4495e+06	1.76422e+06	1.59944e+06	491403	432478	432891	1	0	3.54751	1.82681
LmxM.25.0310	6	2	117404	hypothetical protein, conserved	446864	382680	366413	147319	171229	158658	1	0	2.50616	1.32548
LmxM.08.1180	7	7	46906	hypothetical protein, conserved	861935	832711	785669	247686	251927	248364	1	0	3.31603	1.72946
LmxM.32.2250	7	6	48418	hypothetical protein, conserved	1.72436e+06	1.59684e+06	1.62043e+06	429624	514495	534616	1	0	3.34179	1.74062
LmxM.36.3190	5	5	65309	nucleic acid binding protein, putative	5.63574e+06	4.94685e+06	5.07461e+06	2.28037e+06	1.87274e+06	1.79898e+06	1	0	2.63054	1.39536
LmxM.13.0400	18	11	219591	Sister chromatid cohesion C-terminus, putative	2.21173e+06	1.55454e+06	1.83221e+06	588686	615221	615692	1	0	3.07676	1.62141
LmxM.11.0600	10	7	64317	hypothetical protein, conserved	935547	849957	1.0935e+06	332511	382159	357861	1	0	2.68431	1.42455
LmxM.26.0290	5	4	30032	nucleotide hydrolase, putative	893750	942033	1.03071e+06	249632	309583	234957	1	0	3.60941	1.85176
LmxM.28.1220	3	3	50383	hypothetical protein, conserved	925320	942606	830736	327473	305787	247203	1	0	3.06505	1.61591
LmxM.08_29.1550	15	13	73275	hypothetical protein, conserved	2.22494e+07	2.29526e+07	2.3895e+07	418900	501143	553858	1	0	46.8803	5.55091
LmxM.05.0610	9	7	96559	Surp module, putative	976738	829696	856111	266914	206723	254680	1	0	3.65575	1.87017
LmxM.32.0130	4	4	38592	trans-splicing factor, putative	933375	948165	773128	318104	252708	298678	1	0	3.05313	1.61029
LmxM.07.0700	16	11	98640	topoisomerase-related function protein-like protein	3.28762e+06	2.52847e+06	2.76215e+06	1.13543e+06	999642	1.00763e+06	1	0	2.72958	1.44868
LmxM.13.1000	9	6	50051	hypothetical protein, conserved	1.50931e+06	1.25705e+06	1.28461e+06	406455	368467	425135	1	0	3.37564	1.75516
LmxM.31.0030	3	2	41161	hypothetical protein, unknown function	484756	465958	455579	98637.2	118252	106092	1	0	4.3541	2.12238
LmxM.28.0330	14	10	104788	rrp44p homologue, putative	2.15214e+06	2.446e+06	1.94172e+06	837498	849948	771210	1	0	2.65993	1.41139
LmxM.19.1240	13	7	192155	hypothetical protein, conserved	806588	858500	620302	294392	273884	223607	1	0	2.88602	1.52908
LmxM.34.4660	4	4	48912	small nuclear RNA gene activation protein (SNAP) 50, putative	184944	158243	146164	52956.8	45036.9	55606.7	1	0	3.18587	1.67169
LmxM.24.0530	16	14	24876	hypothetical protein, conserved	7.43418e+07	6.38333e+07	6.8334e+07	5.38814e+06	6.10511e+06	3.47679e+06	1	0	13.7948	3.78605
LmxM.34.4170	2	2	38392	RNA polymerase III RPC4, putative	468684	467376	393771	99453.3	102907	113695	1	0	4.20759	2.07299
LmxM.33.3080	17	9	81670	exosome subunit rrp6p homologue, putative	2.52043e+06	2.18118e+06	1.93573e+06	768003	743859	851878	1	0	2.80799	1.48954
LmxM.33.0300	10	8	81288	hypothetical protein, conserved	294621	410037	305102	80806.8	81169.7	98361.4	1	0	3.87865	1.95556
LmxM.25.0170	14	10	90713	cleavage and polyadenylation specificity factor, putative	1.88127e+06	2.16322e+06	1.64533e+06	779359	768485	672240	1	0	2.56289	1.35777
LmxM.27.1890	5	4	92552	endo/exonuclease Mre11, putative	1.29053e+07	1.03305e+07	1.05474e+07	2.32401e+06	1.82756e+06	2.00107e+06	1	0	5.49085	2.45703
LmxM.28.0210	8	8	15765	Histone H2B variant V	1.54553e+07	1.28884e+07	1.52502e+07	3.72887e+06	2.97379e+06	3.6402e+06	1	0	4.21489	2.07549
LmxM.25.2100	2	2	36946	TPR repeat, putative	992324	820193	725527	342109	365768	335315	1	0	2.43296	1.28271
LmxM.26.1800	6	4	30451	methylated-DNA-[protein]-cysteine S-methyltransferase, putative	881105	970001	843041	319080	356595	292207	1	0	2.78355	1.47693
LmxM.20.1670	6	3	36141	ribosome biogenesis protein, putative	1.15033e+06	990785	1.0159e+06	315636	277043	277230	1	0	3.62913	1.85963
LmxM.22.0500	6	4	55785	hypothetical protein, conserved	1.92016e+06	1.40883e+06	1.12633e+06	252686	260758	254423	1	0	5.80221	2.5366
LmxM.12.0430	7	4	69751	BDF6	988025	806891	791548	147885	99536.8	74877.6	1	0	8.02503	3.00451
LmxM.05.0590	7	4	106121	ATP-dependent RNA helicase, putative	324126	324881	297637	99335.4	98457	108653	1	0	3.08911	1.62719
LmxM.27.2300	17	15	79668	transcription elongation regulator-like protein	7.24032e+06	7.07627e+06	6.82157e+06	2.2635e+06	2.26485e+06	2.47422e+06	1	0	3.01863	1.59389
LmxM.18.1110	11	10	93680	Multisite-specific tRNA:(cytosine-C(5))-methyltransferase, putative	2.71213e+06	1.89774e+06	1.8432e+06	549327	634576	542873	1	0	3.73706	1.9019
LmxM.31.3860	6	2	103057	hypothetical protein, conserved	52034	45796.5	34004.1	6571.5	3224.36	3961.25	1	0	9.58301	3.26048
LmxM.33.0950	9	4	98966	selenoprotein, putative	630751	614102	690575	226435	235503	238765	1	0	2.76212	1.46578
LmxM.08.0430	12	9	99708	hypothetical protein, conserved	2.4178e+06	2.14874e+06	2.09137e+06	963529	820437	898126	1	0	2.48236	1.31171
LmxM.08.0470	5	4	12738	small ubiquitin protein, putative	2.02933e+07	2.16403e+07	1.00431e+07	1.34833e+06	1.29395e+06	1.4749e+06	1	0	12.6243	3.65814
LmxM.30.2980	12	5	106800	hypothetical protein, conserved	780506	578749	532431	215527	199131	192697	1	0	3.11463	1.63906
LmxM.06.0720	20	13	181445	YEATS family, putative	1.11507e+06	1.25158e+06	1.7179e+06	313398	301891	233720	1	0	4.81097	2.26633
LmxM.16.1540	20	8	152290	DNA polymerase I alpha catalytic subunit, putative	1.06621e+06	1.12439e+06	838449	344942	397844	296830	1	0	2.91362	1.54281
LmxM.33.4610	6	4	61413	hypothetical protein, conserved	228242	229711	244948	49024.2	45425	27139.8	1	0	5.78095	2.53131
LmxM.31.0620	4	3	41334	hypothetical protein, conserved	1.09159e+06	807814	755915	319887	287208	383340	1	0	2.68097	1.42275
LmxM.36.1350	6	5	26356	Poly(ADP-ribose) polymerase and DNA-Ligase Zn-finger region/Zinc-finger (CX5CX6HX5H) motif containing protein, putative	1.25003e+06	852702	1.02416e+06	243656	239040	263614	1	0	4.18981	2.06688
LmxM.36.6710	10	10	39694	replication factor C subunit 3, putative	3.29444e+06	2.79022e+06	2.92435e+06	1.23378e+06	1.30912e+06	1.16457e+06	1	0	2.42996	1.28093
LmxM.32.0570	14	8	64279	hypothetical protein, conserved	4.21005e+06	3.14475e+06	2.84444e+06	1.13267e+06	1.1169e+06	1.24055e+06	1	0	2.92231	1.54711
LmxM.05.0190	5	4	39631	Fip1 motif/Zinc finger C-x8-C-x5-C-x3-H type (and similar), putative	1.02543e+06	1.0898e+06	834465	285863	236190	229320	1	0	3.92575	1.97297
LmxM.21.0230	5	3	64401	actin-like protein, putative	192776	272408	188988	62662.1	69805.3	57564.9	1	0	3.44242	1.78342
LmxM.13.0940	6	4	79569	N(2), N(2)-dimethylguanosine tRNA methyltransferase, putative	254890	205823	177470	66085.8	63850.5	68753.1	1	0	3.21196	1.68345
LmxM.32.1100	6	5	105505	CW-type Zinc Finger, putative	173849	318206	378457	40672.2	54584.1	38565.9	1	0	6.50499	2.70155
LmxM.34.1200	9	6	80580	pre-mRNA splicing factor ATP-dependent RNA helicase, putative	881586	679159	694617	249929	213242	282388	1	0	3.02506	1.59696
LmxM.03.0580	3	3	19912	hypothetical protein, conserved	1.0452e+06	1.02919e+06	1.04154e+06	208424	281499	304753	1	0	3.92101	1.97123
LmxM.09.0720	7	5	37928	cleavage and polyadenylation specificity factor 30 kDa subunit, putative	1.52321e+06	932535	1.00948e+06	259122	376635	290301	1	0	3.74191	1.90377
LmxM.14.1120;LmxM.14.1120a	29	17	298624	kinesin K39, putative	6.67555e+06	6.55558e+06	4.61392e+06	1.55386e+06	1.62357e+06	1.25823e+06	1	0	4.02309	2.0083
LmxM.36.5780	7	3	51444	Gcd10p family, putative	1.30053e+06	982597	1.02622e+06	331001	321602	354178	1	0	3.28705	1.71679
LmxM.05.0260	5	4	42735	hypothetical protein, conserved	849778	755386	795361	189325	253400	213037	1	0	3.66066	1.8721
LmxM.36.6160	3	3	33130	hypothetical protein, conserved	880859	564976	526524	225013	222949	267526	1	0	2.75666	1.46292
LmxM.25.0430	16	13	110787	WD domain, G-beta repeat/Utp13 specific WD40 associated domain containing protein, putative	1.46165e+06	1.11249e+06	1.58042e+06	519004	545733	517770	1	0	2.62531	1.39249
LmxM.25.0540	8	7	32580	hypothetical protein, conserved	5.84257e+06	4.03379e+06	3.05989e+06	1.42974e+06	1.00406e+06	1.13585e+06	1	0	3.62396	1.85757
LmxM.24.1230	5	5	66723	hypothetical protein, conserved	596815	225948	343056	48798	58952.5	57746.3	1	0	7.04436	2.81647
LmxM.36.2520	4	2	37588	hypothetical protein, conserved	360754	457025	361306	92345.4	58718.3	61314.9	1	0	5.55181	2.47296
LmxM.28.2400	4	4	38875	tRNA methyltransferase complex GCD14 subunit, putative	513551	726959	963029	258641	301850	251299	1	0	2.71442	1.44064
LmxM.07.0580	10	6	129005	Molybdopterin guanine dinucleotide synthesis protein B, putative	347515	361706	358231	148790	148312	117159	1	0	2.57676	1.36556
LmxM.08_29.1400	3	3	33857	LYAR-type C2HC zinc finger, putative	204045	183188	171700	77642.2	78205.6	63562.3	1	0	2.54743	1.34904
LmxM.22.0090	15	6	117114	cap guanylyltransferase-methyltransferase 1	851875	966079	592223	235075	268585	251506	1	0	3.19159	1.67427
LmxM.29.0490	7	2	75181	hypothetical protein, conserved	67656.8	116712	42446.3	23575	18326.6	20595	1	0	3.62923	1.85967
LmxM.05.0270	2	2	35101	hypothetical protein, conserved	60032.7	40872.4	86342.7	15399.9	12798.9	12626.3	1	0	4.58659	2.19742
LmxM.36.3900	3	2	29788	hypothetical protein, conserved	559852	340741	421461	76974.5	105994	105375	1	0	4.58501	2.19692
LmxM.25.1220	8	4	67113	hypothetical protein, conserved	402523	314820	211745	85704.6	96944.1	93469.1	1	0	3.36482	1.75053
LmxM.28.0940	4	2	107180	oxidoreductase-like protein	117628	109420	116012	28903.9	25992.2	16719.9	1	0	4.79026	2.26011
LmxM.31.2130	9	7	43870	RNA recognition motif. (a.k.a. RRM, RBD, or RNP domain), putative	1.06307e+06	823626	806484	271619	245919	276299	1	0	3.39262	1.7624
LmxM.33.0590	6	3	134137	nuclear cap binding complex subunit CBP110, putative	223017	217893	226332	66736.6	70420.6	75149.1	1	0	3.14283	1.65206
LmxM.08_29.1270	21	15	96983	serine peptidase, putative	3.62059e+06	3.08059e+06	3.26091e+06	1.35169e+06	1.26097e+06	1.51555e+06	0.9999	0	2.41317	1.27093
LmxM.09.0250	11	4	98241	DNA replication licensing factor MCM4	542973	471272	438627	215662	162974	175437	0.9999	0	2.62217	1.39076
LmxM.23.0260	7	4	46904	argininosuccinate synthase, putative	1.00688e+06	1.31293e+06	1.03221e+06	441717	485517	506230	0.9999	0	2.33841	1.22553
LmxM.26.1300	11	5	126602	hypothetical protein, conserved	133461	160243	127529	43112.8	25962.7	22262	0.9999	0	4.61183	2.20534
LmxM.25.1520	2	2	101474	protein kinase, putative	73375.4	115175	80849.9	26464.6	18298.6	14471.6	0.9999	0	4.54801	2.18524
LmxM.32.1690	15	13	117983	DNA polymerase delta catalytic subunit, putative	3.98963e+06	3.7575e+06	2.65441e+06	1.39076e+06	1.37237e+06	1.09345e+06	0.9999	0	2.69709	1.43141
LmxM.18.0230	4	4	34522	60S ribosomal protein L7, putative	1.63777e+06	544672	1.0816e+06	295392	332420	283664	0.9999	0	3.58104	1.84038
LmxM.19.0630	5	2	16601	histone H3 variant V	624171	820050	410301	217896	225295	237655	0.9998	0	2.72385	1.44565
LmxM.05.0140	20	14	75051	nucleolar RNA helicase II, putative	25149320	2.33179e+07	2.47254e+07	1.09891e+07	1.06156e+07	1.0918e+07	0.9995	0	2.25051	1.17025
LmxM.19.0650	18	11	205149	hypothetical protein, conserved	2.98004e+06	2.6008e+06	2.44894e+06	1.24098e+06	1.18027e+06	1.00647e+06	0.9995	0	2.3426	1.22811
LmxM.22.1570	2	2	38980	hypothetical protein, conserved	124239	104036	80187.5	42632.3	39034.9	46322.6	0.9993	0	2.41005	1.26907
LmxM.01.0550	5	3	39359	hypothetical protein, conserved	46108	50844.6	31363.2	17029.8	14169.3	12181.6	0.9992	0	2.9579	1.56457
LmxM.34.4150	5	3	70940	hsp70 subfamily B suppressor 1	298286	372139	299564	128055	153181	139629	0.9991	0	2.30475	1.20461
LmxM.33.0870	11	5	61067	hypothetical protein, conserved	1.88364e+06	1.76056e+06	1.59562e+06	743646	686514	815527	0.9991	0	2.33328	1.22236
LmxM.26.2180	8	3	166060	hypothetical protein, conserved	166747	234648	214470	50042.9	42727.8	23946.2	0.9991	0	5.27657	2.3996
LmxM.32.2570	7	4	56893	metallo-peptidase, Clan MF, Family M17	2.17148e+06	1.90401e+06	1.64627e+06	806410	768178	816039	0.9988	0.0001	2.39341	1.25907
LmxM.10.0270	5	2	99320	exonuclease, putative	126888	102152	101053	45842.1	30544.9	30883.2	0.9987	0.0001	3.07721	1.62162
LmxM.18.0220	11	9	43757	RNA-binding protein 29, putative	1.06153e+07	8.60934e+06	9.6861e+06	3.99507e+06	4.15632e+06	4.01883e+06	0.9983	0.0001	2.37553	1.24825
LmxM.29.1110	14	12	67773	RNA-binding protein, putative	5.4415e+06	5.04413e+06	4.5156e+06	2.04225e+06	2.15907e+06	2.18875e+06	0.9981	0.0001	2.34758	1.23118
LmxM.05.0800	4	3	47417	MYND zinc finger (ZnF) domain-like protein	150374	134960	153833	48416.6	52083.9	30401.5	0.998	0.0001	3.35493	1.74628
LmxM.27.0550	9	7	39753	replication factor C, subunit 4, putative	1.99212e+06	1.96834e+06	1.78771e+06	670506	798792	889079	0.9979	0.0001	2.43734	1.28531
LmxM.13.0710	7	3	46049	Putative GTPase activating protein for Arf, putative	2.56992e+06	2.22278e+06	2.3082e+06	1.06635e+06	1.0108e+06	1.07081e+06	0.9978	0.0001	2.25572	1.17359
LmxM.31.2940	7	2	67740	hypothetical protein, conserved	84195.7	93261.5	123078	44921.4	39568	32681.2	0.9978	0.0001	2.56494	1.35892
LmxM.32.0410	28	21	104888	DNA mismatch repair protein MSH2, putative	1.08963e+07	1.01057e+07	1.02003e+07	4.39727e+06	5.26642e+06	4.66824e+06	0.9974	0.0002	2.17711	1.12242
LmxM.08.0420	19	14	211205	hypothetical protein,conserved	1.6691e+06	1.63269e+06	1.45008e+06	628258	732780	712886	0.9955	0.0002	2.29124	1.19613
LmxM.05.0740	4	2	39568	Vta1 like, putative	36922	29082.1	34587.8	5971.59	4606.05	10895.9	0.9951	0.0002	4.68445	2.22788
LmxM.10.0700	9	4	87579	RNA recognition motif. (a.k.a. RRM, RBD, or RNP domain), putative	277215	392193	411846	155859	163719	136965	0.9942	0.0003	2.36835	1.24388
LmxM.13.1590	6	4	83769	Spindle assembly abnormal 4	255877	188539	207406	88361.2	91192.1	109197	0.9942	0.0003	2.25739	1.17466
LmxM.31.0210	14	10	58836	Histone chaperone Rttp106-like, putative	7.50639e+06	6.98473e+06	6.5343e+06	3.36192e+06	2.92191e+06	3.08487e+06	0.9939	0.0004	2.24422	1.16621
LmxM.29.3440	9	4	85482	DNA ligase I, putative	269163	190802	270525	90306	80165.1	108433	0.9937	0.0004	2.61914	1.38909
LmxM.27.1840	6	3	181722	Dual specificity phosphatase, catalytic domain containing protein, putative	242588	239017	202456	70002	50269.1	27909.6	0.9928	0.0005	4.6164	2.20677
LmxM.36.2370	5	5	103735	base J-associated glucosyltransferase	346173	321763	351891	84137.1	125244	134676	0.9924	0.0005	2.96412	1.5676
LmxM.28.1910	4	2	72133	p21-C-terminal region-binding protein, putative	42566.4	30016.6	28820.5	16055	17076.3	14417.6	0.9923	0.0006	2.13261	1.09262
LmxM.20.0340	7	2	42504	hypothetical protein, conserved	161876	91628.2	49474.4	24183.2	27817.4	18737.4	0.9919	0.0006	4.28311	2.09866
LmxM.30.0650	3	2	37199	FtsJ-like methyltransferase, putative	51305.1	13279	14272.9	3510.98	3678.96	6119.2	0.9907	0.0007	5.92502	2.56682
LmxM.08_29.2830	9	8	23524	RNA recognition motif. (a.k.a. RRM, RBD, or RNP domain), putative	2.17296e+07	1.3843e+07	1.81965e+07	8.06781e+06	7.06158e+06	8.15353e+06	0.9887	0.0008	2.30938	1.2075
LmxM.08_29.0610	10	6	70102	hypothetical protein, conserved	2.98083e+06	2.56851e+06	3.02321e+06	1.00745e+06	1.23765e+06	1.29926e+06	0.9849	0.0008	2.41865	1.2742
LmxM.20.0320	4	2	67735	Leucine Rich repeats (2 copies), putative	36827	52056.5	68249.7	22245.8	22205.5	21212.3	0.9848	0.0009	2.393	1.25882
LmxM.14.0890	5	3	72482	hypothetical protein, conserved	1.20638e+06	1.04301e+06	801033	367569	333030	213658	0.9768	0.0011	3.33651	1.73834
LmxM.36.2500	7	4	73593	chromatin assembly factor 1 subunit b-like protein	119191	179019	154824	45396.3	47116.2	66171.9	0.9732	0.0012	2.85494	1.51346
LmxM.33.2750	5	4	47066	methyltransferase-like protein	617318	493557	525355	220573	242373	256206	0.9725	0.0014	2.27522	1.18601
LmxM.23.0570	11	4	116540	MYCBP-associated protein family, putative	96276.6	256082	171456	43554	45713.2	27218.9	0.9725	0.0014	4.4968	2.1689
LmxM.34.0860	4	3	46939	hypothetical protein, conserved	498765	537284	751921	258555	287257	301912	0.9675	0.0018	2.10914	1.07666
LmxM.18.1250	4	3	83076	ttaggg binding factor, putative	51668.3	42764.7	69622.1	18926.2	22684.3	14083.1	0.9623	0.002	2.94567	1.5586
LmxM.23.0290	2	2	37538	Checkpoint protein HUS1, putative	18621.6	45741.4	23980.2	12823.6	9624.1	10986.7	0.954	0.0023	2.64228	1.40178
LmxM.20.1440	6	4	15883	hypothetical protein, conserved	2.20387e+06	1.78533e+06	1.73798e+06	613727	555927	861463	0.9518	0.0026	2.81972	1.49555
LmxM.14.0010	4	2	32805	ribosomal RNA processing protein 4, putative	170021	204236	202784	60657.8	74105.5	84910.4	0.9484	0.0029	2.6268	1.39331
LmxM.32.2400	3	3	62783	GTPase protein, putative	1.3467e+06	692522	609897	323239	314170	208313	0.9476	0.0033	3.13238	1.64726
LmxM.15.1030	5	3	46175	SKIP/SNW domain containing protein, putative	324462	358581	310294	51931.1	137837	93180.8	0.9456	0.0036	3.51065	1.81174
LmxM.24.0910	5	3	87400	minchromosome maintenance (MCM) complex subunit, putative	115183	202542	105336	53694.1	66330.5	69081.2	0.9415	0.004	2.23716	1.16167
LmxM.14.0480	4	3	30358	Amastin surface glycoprotein, putative	2.82472e+06	2.80577e+06	1.94405e+06	1.12932e+06	849420	781907	0.9408	0.0044	2.74376	1.45615
LmxM.31.2350	6	3	59882	Nucleoporin NUP53a	552067	251892	257574	178909	139408	145969	0.9338	0.0047	2.28637	1.19306
LmxM.31.0850	12	6	82703	polypyrimidine tract-binding protein, putative	4.86218e+06	5.81599e+06	6.4238e+06	2.58351e+06	2.50455e+06	2.36968e+06	0.926	0.0052	2.29319	1.19735
LmxM.23.0650	3	2	24363	spliceosomal U5 snRNP-specific protein, putative	9244.86	14287.2	8200.68	113.166	0	1534.64	0.9183	0.0056	19.2576	4.26735
LmxM.20.0260	27	13	539163	Midasin, putative	2.4794e+06	1.6618e+06	1.4555e+06	820008	884293	644283	0.9174	0.0062	2.38301	1.25278
LmxM.03.0090	7	5	60622	DNA primase large subunit, putative	1.93712e+06	790874	412072	304379	255658	276249	0.9118	0.0067	3.75477	1.90872
LmxM.30.2610	37	31	185715	RNA polymerase ii largest subunit	1.10439e+07	1.08705e+07	1.02078e+07	5.18821e+06	5.0069e+06	4.89547e+06	0.8974	0.0072	2.12862	1.08992
LmxM.34.2180	7	5	115645	hypothetical protein, conserved	121676	194712	128245	63660.3	33467	48382.8	0.8937	0.0079	3.05568	1.61149
LmxM.29.0570	5	3	51412	spliceosome-associated protein, putative	1.39267e+06	419640	324265	167676	121248	79614.1	0.8862	0.0085	5.79745	2.53542
LmxM.16.0190	5	4	38958	Las1-like, putative	1.05442e+06	763651	910083	405501	449424	375542	0.8825	0.0092	2.21717	1.14872
LmxM.11.0630;LmxM.11.0620	17	13	57922	metallo-peptidase, Clan MF, Family M17	7.06969e+07	5.92858e+07	5.20588e+07	2.93345e+07	2.59813e+07	2.73677e+07	0.8717	0.0099	2.20167	1.1386
LmxM.32.0870	7	2	52616	hypothetical protein, conserved	459135	155270	89501.7	66438.2	51512.9	61812.5	0.8691	0.0107	3.91574	1.96928
LmxM.16.1250	3	2	15725	hypothetical protein, conserved	630097	552518	558350	289696	281054	246770	0.8658	0.0115	2.12957	1.09056
LmxM.10.0580	6	2	90099	Chromatin assembly factor 1 subunit A, putative	425543	332084	368635	177173	130607	144679	0.8594	0.0122	2.48921	1.31569
LmxM.14.0800	3	2	44250	hypothetical protein, conserved	44004.7	59100.1	21901.7	13698.2	13482.6	9459.61	0.8425	0.0131	3.41171	1.7705
LmxM.08_29.2580	6	4	59594	hypothetical protein, conserved	3.04443e+06	2.70641e+06	2.65237e+06	1.19626e+06	1.18998e+06	1.48602e+06	0.8005	0.014	2.1701	1.11776
LmxM.05.0820	13	8	101140	hypothetical protein, conserved	3.67291e+06	4.06624e+06	3.43208e+06	1.90821e+06	1.59135e+06	1.66875e+06	0.7731	0.0151	2.16149	1.11202
LmxM.10.0870	6	2	14848	histone H3	2.53287e+06	2.65045e+06	2.13451e+06	911672	1.01514e+06	629050	0.7624	0.0165	2.86315	1.5176
LmxM.08_29.1050	4	2	102122	KU70 protein, putative	286603	253591	335068	66386.4	110417	118560	0.7613	0.0178	2.96334	1.56722
LmxM.08_29.1900	7	4	49716	hypothetical protein, conserved	587554	641915	577668	301111	137488	165206	0.7566	0.0192	2.99292	1.58155
LmxM.31.1720	15	9	78372	DNA polymerase alpha/epsilon subunit B, putative	1.41377e+06	1.52174e+06	1.33069e+06	629758	678129	701444	0.7404	0.0206	2.12319	1.08623
LmxM.07.1100	4	2	34045	hypothetical protein, conserved	43467.4	112830	101220	24993.5	31089.3	18837.8	0.7401	0.022	3.4372	1.78124
LmxM.34.5230	5	5	28223	tRNA (guanine-N(7)-)-methyltransferase, putative	998354	937730	761446	380711	448799	378669	0.7359	0.0235	2.23272	1.1588
LmxM.31.2540	11	9	75668	HD domain containing protein, putative	997478	871291	796465	364150	438434	403905	0.7355	0.0249	2.20908	1.14345
LmxM.36.1500	13	7	97331	hypothetical protein, conserved	1.29893e+06	859426	1.00451e+06	510984	494500	526431	0.7311	0.0264	2.06465	1.04589
LmxM.21.0520	3	2	47849	Nucleoporin NUP41	177502	31981.4	12839.7	2761.29	7318.64	1915.65	0.7284	0.0278	18.5338	4.21208
LmxM.20.0020	6	3	46259	WD domain, G-beta repeat, putative	951658	919006	717941	433799	394664	344883	0.7245	0.0292	2.20618	1.14155
LmxM.17.0920	28	19	262086	ATP-dependent RNA helicase, putative	3.91669e+06	2.70617e+06	2.3607e+06	1.56519e+06	1.55166e+06	1.377e+06	0.7215	0.0307	1.99908	0.999335
LmxM.05.1020	2	2	104936	hypothetical protein, conserved	314830	240216	235710	105744	129661	87794.5	0.7212	0.0321	2.44664	1.2908
LmxM.13.0760	10	4	218351	C2 domain containing protein, putative	26892.7	64883.9	29116.3	19761.7	19508.2	17127	0.7158	0.0336	2.14361	1.10004
LmxM.27.1430	6	3	97821	hypothetical protein, conserved	55621.3	23232.1	620.357	99.8433	229.896	20.8458	0.7123	0.035	226.689	7.82457
LmxM.24.0990	14	9	72371	replication factor C, subunit 1, putative	403220	438202	285027	148155	158485	88403.9	0.7113	0.0365	2.85145	1.5117
LmxM.34.4940	9	7	23700	hypothetical protein, conserved	2.13754e+06	2.12513e+06	2.35429e+06	1.07921e+06	1.05242e+06	1.03635e+06	0.7094	0.0379	2.0887	1.06261
LmxM.12.1270	5	4	39593	arginine N-methyltransferase-like protein	266580	306424	1.16309e+06	206959	165892	207006	0.7086	0.0394	2.99401	1.58208
LmxM.27.2480	18	13	53555	hypothetical protein, conserved	8.61566e+06	7.92794e+06	7.25055e+06	3.99081e+06	3.39732e+06	3.65742e+06	0.707	0.0408	2.15418	1.10714
LmxM.23.0200	7	5	17122	endoribonuclease L-PSP (pb5), putative	4.02851e+06	3.39263e+06	2.69558e+06	1.66453e+06	1.69563e+06	1.47147e+06	0.6981	0.0422	2.09385	1.06616
LmxM.32.2700	7	4	94501	minichromosome maintenance (MCM) complex subunit, putative	98713.1	121201	183132	54509.6	69736.2	46992.7	0.6967	0.0436	2.35371	1.23494
LmxM.21.0290	13	8	122292	hypothetical protein, conserved	1.49671e+06	1.12025e+06	854563	524031	509282	340677	0.6953	0.0451	2.52659	1.33719
LmxM.34.0670	27	13	459091	hypothetical protein, conserved	674679	684748	553457	268978	238238	154513	0.6936	0.0465	2.89074	1.53144
LmxM.06.0840	5	2	25745	hypothetical protein, conserved	10006.4	19132.9	2904.45	1513.88	2653.19	1406.73	0.6898	0.048	5.74898	2.52331
LmxM.25.0440	3	2	78273	transcription factor IIIb, putative	39036	5029.56	18099.5	1274.78	3077.54	3787.9	0.686	0.0494	7.63677	2.93296
LmxM.33.3460	2	2	54525	hypothetical protein, conserved	668658	666908	415342	298791	180983	175155	0.6831	0.0508	2.67343	1.41869
LmxM.29.3330	9	2	41379	hypothetical protein, conserved	546.913	262.003	1705.28	224.337	0	0	0.6829	0.0523	11.2072	3.48636
LmxM.17.0710	11	6	89373	Myb-like DNA-binding domain containing protein, putative	330865	271474	163872	88692.5	128501	77816.5	0.6808	0.0537	2.59724	1.37698
LmxM.18.0480	5	5	41180	uracil-DNA-glycosylase, putative	767718	603167	822321	369036	330799	326186	0.6775	0.0551	2.13758	1.09598
LmxM.21.0580	6	4	48411	hypothetical protein, conserved	485714	503806	414225	230083	167309	188870	0.6756	0.0565	2.3944	1.25966
LmxM.27.0490	11	2	271511	cysteine peptidase, Clan CA, family C2, putative	8.41563e+06	3.50919e+06	2.90876e+07	3.37851e+06	2.05155e+06	3.13843e+06	0.6738	0.0579	4.78642	2.25895
LmxM.28.2385	10	6	97593	DNA replication licensing factor, putative	809433	663223	552190	340809	335629	321851	0.673	0.0594	2.02831	1.02028
LmxM.32.0970	7	3	67593	hypothetical protein, conserved	2.62218e+06	1.5914e+06	1.70366e+06	911681	964320	1.15289e+06	0.6712	0.0608	1.9536	0.966138
LmxM.03.0840	8	5	105005	hypothetical protein, conserved	270219	199196	211469	78109.2	97914.9	111707	0.6702	0.0622	2.36639	1.24269
LmxM.20.1740	7	2	33739	hypothetical protein, conserved	264664	420085	61948.4	87556.8	72531	53512.4	0.6701	0.0635	3.49577	1.80561
LmxM.27.1970	4	4	11941	small nuclear ribonucleoprotein protein, putative	466296	689857	746685	325920	341207	273641	0.6696	0.0649	2.02264	1.01624
LmxM.33.3960	9	6	151804	HECT-domain (ubiquitin-transferase), putative	1.43916e+06	1.43262e+06	872867	661306	611357	560485	0.6695	0.0663	2.04274	1.0305
LmxM.20.0650	6	3	81344	rRNA biogenesis protein-like protein	400639	445503	93215.5	140721	80433.8	116415	0.6693	0.0676	2.7827	1.47648
LmxM.36.4800	4	3	57419	hypothetical protein, conserved	110047	63494	88063.5	29786.4	45615	37737.5	0.6692	0.069	2.31224	1.20929
LmxM.20.0010	11	3	128465	DNA-directed RNA polymerase III, putative	147161	120260	68230	27145.9	41273.6	10191.4	0.6687	0.0703	4.26978	2.09416
LmxM.19.0020	4	2	40574	hypothetical protein, conserved	32343.5	145935	76037.5	29787.3	27715.8	34371.4	0.6683	0.0716	2.76807	1.46888
LmxM.06.1170	5	3	16120	mRNA transport regulator MTR2, putative	9.12544e+06	5.3709e+06	1.45767e+06	1.76502e+06	1.50111e+06	1.78534e+06	0.6681	0.0729	3.15829	1.65914
LmxM.18.1340	4	3	79247	hypothetical protein, conserved	213766	580089	566339	166268	188696	237364	0.6678	0.0742	2.29635	1.19934
LmxM.08.0440	31	15	257823	hypothetical protein, conserved	624363	1.14907e+06	957908	488159	487473	384786	0.6676	0.0755	2.00772	1.00556
LmxM.25.1400	5	4	43671	Surp module, putative	457812	393819	238285	196355	165216	128604	0.6675	0.0767	2.22353	1.15285
LmxM.08_29.0180	7	3	57679	hypothetical protein, conserved	504902	472738	285635	236114	215199	175514	0.6672	0.078	2.01535	1.01103
LmxM.28.0300	3	2	72072	hypothetical protein, conserved	45481.4	173196	159878	67096.9	77759.6	57169	0.6672	0.078	1.8738	0.905968
LmxM.26.0010	5	5	40760	brix domain containing-like protein	753745	609309	793567	374309	329776	320274	0.667	0.0805	2.10534	1.07405
LmxM.21.0610	15	11	74692	RNA helicase, putative	4.25653e+06	4.07765e+06	3.2171e+06	1.79684e+06	1.76576e+06	1.2756e+06	0.667	0.0805	2.38752	1.25551
LmxM.30.0690	2	2	49978	hypothetical protein, conserved	124817	435620	402694	170031	160617	185629	0.667	0.0805	1.86553	0.899589
LmxM.31.1802	3	2	16578	hypothetical protein, conserved	55056.1	145007	186857	70310.7	73434.3	60771.4	0.667	0.0805	1.89188	0.919819
LmxM.25.0220	10	8	79354	hypothetical protein, conserved	586551	1.13285e+06	970217	518136	474039	426178	0.6669	0.0853	1.89629	0.923183
LmxM.16.0310	8	7	74585	Met-10+ like-protein, putative	542489	1.06811e+06	940974	452704	424443	484862	0.6668	0.0864	1.87339	0.90565
LmxM.34.2830	3	2	61182	hypothetical protein, conserved	39328.2	37227.2	7216.14	13355.9	7405.94	11907.6	0.6668	0.0864	2.56422	1.35852
LmxM.34.3510	32	29	147925	structural maintenance of chromosome (SMC) family protein, putative	7.61328e+06	6.38748e+06	4.78272e+06	3.52638e+06	3.51495e+06	3.00347e+06	0.6667	0.0888	1.86997	0.903015
LmxM.36.2130	23	17	63184	ATP-dependent RNA helicase DBP2A, putative	6.41465e+06	4.67339e+06	6.25547e+06	3.04803e+06	3.13098e+06	2.8048e+06	0.6667	0.0888	1.93053	0.948996
LmxM.36.4060	6	5	74723	regulator of chromosome condensation 1-like protein	694823	437092	724660	317679	318008	380865	0.6667	0.0888	1.82635	0.868959
LmxM.13.0260	5	4	28939	N-acetyltransferase subunit ARD1, putative	275842	182829	249051	114168	131212	136745	0.6666	0.0922	1.85207	0.889142
LmxM.10.1060	6	3	33452	hypothetical protein, conserved	1.15772e+06	1.05399e+06	700279	569471	624482	493937	0.6666	0.0922	1.72522	0.78678
LmxM.02.0380	3	2	48411	FtsJ-like methyltransferase, putative	376950	487375	280996	172428	225642	185747	0.6665	0.0944	1.96178	0.972164
LmxM.32.3090	22	17	159229	Holliday-junction resolvase-like of SPT6/SH2 domain containing protein, putative	7.29353e+06	6.58863e+06	5.81639e+06	3.33334e+06	2.95083e+06	2.98151e+06	0.6663	0.0955	2.12597	1.08812
LmxM.30.1080	3	2	94346	hypothetical protein, conserved	2016.47	119578	121131	40977.2	59993.4	43369.6	0.6659	0.0965	1.68162	0.749855
LmxM.24.0250	5	4	67009	ATP-dependent DEAD/H RNA helicase, putative	147606	127152	156912	67997.8	77988.4	62074.6	0.6658	0.0976	2.07473	1.05292
LmxM.36.5750	6	4	75207	pseudouridine synthase TruD, putative	409490	382872	295004	187459	116591	117288	0.6625	0.0987	2.58075	1.36779
LmxM.29.1290	2	2	33185	U3 small nuclear ribonucleoprotein (snRNP), putative	50751.4	888.282	40294	0	3569.11	9185.95	0.6621	0.0998	7.20763	2.84952
LmxM.06.0410	14	14	28242	60S ribosomal protein L19, putative	9.21643e+07	7.60919e+07	1.2288e+08	4.92441e+07	5.10762e+07	5.49658e+07	0.6606	0.1008	1.87484	0.906766
LmxM.34.5320	12	11	67351	SAC3/GANP/Nin1/mts3/eIF-3 p25 family, putative	2.90976e+06	2.81399e+06	2.86496e+06	1.35803e+06	1.5612e+06	1.3181e+06	0.6601	0.1019	2.02692	1.01929
LmxM.15.1420	17	15	109926	mismatch repair protein MSH3, putative	6.34364e+06	6.02713e+06	5.14366e+06	3.12495e+06	2.83706e+06	2.69901e+06	0.6592	0.1029	2.02221	1.01594
LmxM.27.0580	6	6	75559	hypothetical protein, conserved	1.33382e+06	1.12399e+06	837608	532755	455904	304831	0.6573	0.104	2.5477	1.34919
LmxM.36.2830	19	12	123903	pre-mRNA splicing factor ATP-dependent RNA helicase, putative	405002	757682	1.33533e+06	278347	426330	362328	0.6546	0.105	2.34115	1.22721
LmxM.21.0540	14	10	37240	Lupus La protein homolog, putative	1.00219e+07	9.15687e+06	1.02134e+07	5.10182e+06	5.08049e+06	4.31926e+06	0.6527	0.1061	2.02682	1.01922
LmxM.30.0080	5	5	27045	hypothetical protein, conserved	2.73021e+06	1.83642e+06	2.42316e+06	890199	1.23161e+06	1.21607e+06	0.6508	0.1071	2.09408	1.06632
LmxM.23.0630	6	2	132599	exocyst complex component Sec10, putative	25836.5	30075.6	34668.3	14437.6	27172.5	1053.69	0.6487	0.1082	2.12312	1.08618
LmxM.36.1790	5	2	103207	5'-3' exoribonuclease D, putative	25775.1	73512.2	83512.5	17934	25328	34571.4	0.6453	0.1092	2.3486	1.2318
LmxM.33.0620	10	2	254539	hypothetical protein, conserved	335638	586817	582941	323476	375225	345315	0.6429	0.1103	1.44193	0.528
LmxM.23.0542	5	2	32594	hypothetical protein	189353	158210	227130	101037	94061.5	111434	0.641	0.1113	1.87482	0.90675
LmxM.21.1040	21	12	231910	kinesin, putative	1.13392e+06	815806	1.14473e+06	513063	671895	572489	0.6408	0.1124	1.76077	0.816205
LmxM.31.1200	4	3	31262	proteasome regulatory non-ATP-ase subunit, putative	1.60552e+06	5.81642e+06	3.11098e+06	1.30814e+06	1.55042e+06	1.94078e+06	0.6376	0.1134	2.19466	1.134
LmxM.22.1610	6	4	78352	hypothetical protein, conserved	871751	742447	822746	369899	420909	408856	0.6364	0.1145	2.03136	1.02244
LmxM.22.1060	2	2	11328	small nuclear ribonucleoprotein, putative	436758	396260	308554	204869	126983	112670	0.6145	0.1155	2.56809	1.36069
LmxM.18.1625	2	2	23919	hypothetical protein, conserved	8601.44	306701	319553	126732	128144	74837.8	0.6137	0.1167	1.92547	0.945213
LmxM.20.1710	6	5	65912	tRNA (Uracil-5-)-methyltransferase, putative	2.50301e+06	2.64145e+06	2.53761e+06	1.02738e+06	1.35625e+06	1.19674e+06	0.6095	0.1178	2.14561	1.10139
LmxM.28.0030	7	5	49013	origin recognition complex subunit 1 (ORC1), putative	263649	117311	95268.1	81527.1	70761.6	78827.3	0.6077	0.1189	2.06056	1.04303
LmxM.29.0090	2	2	27588	hypothetical protein, conserved	490.708	28656.1	18305.1	4557.55	2375.86	6171.73	0.6028	0.12	3.62087	1.85633
LmxM.30.1390	6	3	81147	hypothetical protein, unknown function	264317	294036	197496	120815	143881	159046	0.6014	0.1212	1.78375	0.834911
LmxM.27.1320	4	2	68630	Cupin-like domain containing protein, putative	53660.4	134776	29270.6	26390.3	11095.1	9128.15	0.5978	0.1223	4.67048	2.22357
LmxM.16.0510	5	4	129565	hypothetical protein, conserved	85398.8	194365	215486	53922.8	48741.6	101256	0.592	0.1235	2.42865	1.28015
LmxM.01.0820	10	2	123802	hypothetical protein	6573.7	92038.3	74230.6	43646.3	30273.9	26209.5	0.592	0.1235	1.72619	0.787589
LmxM.31.2960	13	7	81270	minichromosome maintenance (MCM) complex subunit, putative	634699	1.02802e+06	920956	570639	535589	435013	0.5919	0.1258	1.67636	0.74533
LmxM.25.0870	3	3	31787	protein kinase, putative	319076	282015	316734	170559	159171	136194	0.5891	0.1269	1.9699	0.978122
LmxM.21.0750	8	5	79358	hypothetical protein, conserved	2.58102e+06	1.26346e+06	1.31185e+06	821170	968325	823103	0.5776	0.128	1.97364	0.980859
LmxM.32.3240	2	2	14645	h1 histone-like protein	2.60324e+06	2.29259e+06	1.39739e+06	942118	453390	1.00753e+06	0.5672	0.1292	2.61886	1.38894
LmxM.05.0180	20	14	50640	dihydrolipoamide branched chain transacylase, putative	4.86992e+07	4.49694e+07	4.77781e+07	2.47836e+07	2.15481e+07	2.43089e+07	0.5587	0.1304	2.00234	1.00169
LmxM.28.2770;LmxM.28.2780	76	62	71482	heat-shock protein hsp70, putative	1666220025	1488458053	1592091938	7.70096e+08	8.16712e+08	7.71623e+08	0.5492	0.1317	2.01268	1.00912
LmxM.28.1060	7	4	44744	hypothetical protein, conserved	307205	298915	250692	146776	136034	160578	0.544	0.1329	1.93242	0.950408
LmxM.32.0280	9	7	56107	hypothetical protein, conserved	2.54489e+06	2.07114e+06	1.75468e+06	1.26404e+06	1.13601e+06	1.07521e+06	0.5435	0.1342	1.83316	0.874332
LmxM.30.0870	6	4	53043	amino acid permease 3	357723	226808	150886	64543.6	127422	101446	0.5418	0.1355	2.50643	1.32563
LmxM.29.0480	3	3	53205	bystin, putative	289451	472288	567564	286871	282918	342501	0.5363	0.1367	1.45711	0.543105
LmxM.36.0390	10	8	73127	hypothetical protein, conserved	487991	568984	414275	273344	134281	113436	0.5315	0.138	2.82357	1.49752
LmxM.13.0880	15	12	77330	hypothetical protein, conserved	1.36968e+07	1.24438e+07	1.0327e+07	5.84611e+06	6.6249e+06	4.76068e+06	0.5303	0.1393	2.11632	1.08155
LmxM.26.2560	3	2	59769	D-ala D-ala ligase C-terminus/SET domain containing protein, putative	430581	157692	317177	218508	199751	225428	0.5256	0.1405	1.40666	0.492275
LmxM.09.0960	4	4	64905	hypothetical protein, conserved	1.9477e+06	933719	973357	716848	591457	660609	0.5177	0.1418	1.95782	0.969246
LmxM.18.0810	2	2	45778	ethanolamine phosphotransferase, putative	272683	1.29432e+06	797177	401792	358164	189209	0.5134	0.1431	2.4908	1.31661
LmxM.07.0470	6	4	89271	pre-rrna-processing protein tsr1 homolog	17190.1	100293	93152.5	26717.2	44465.2	47496.4	0.5116	0.1444	1.77483	0.827684
LmxM.18.1190	4	3	136353	hypothetical protein, conserved	124987	107219	50943.9	25499	33234.6	61170.7	0.4958	0.1458	2.36147	1.23968
LmxM.32.0550	21	9	228292	hypothetical protein, conserved	757094	645445	669577	321456	379076	303769	0.4901	0.1471	2.06324	1.04491
LmxM.36.2170	8	7	85046	NOL1/NOP2/sun family, putative	2.73478e+06	2.13657e+06	1.62554e+06	1.35519e+06	970128	915780	0.4827	0.1485	2.00453	1.00327
LmxM.27.0810	3	3	12445	glutaredoxin-like protein	3.24163e+06	2.20467e+06	1.90486e+06	863914	1.3762e+06	1.05096e+06	0.4776	0.1499	2.23366	1.15941
LmxM.18.1640	2	2	13296	hypothetical protein, conserved	72599.4	75307.8	50887.1	27651.9	40677.5	5925.01	0.4651	0.1513	2.6772	1.42073
LmxM.18.0790	7	6	37844	DNA-directed RNA polymerase I subunit RPB5z, putative	2.43836e+06	1.95249e+06	1.51227e+06	1.23289e+06	1.26439e+06	1.00828e+06	0.4647	0.1527	1.68393	0.751834
LmxM.34.1790	5	3	62139	DNA polymerase epsilon subunit B, putative	214865	136565	294808	151719	105947	116649	0.4597	0.1541	1.72645	0.787812
LmxM.31.3810	8	5	63530	SHQ1 protein, putative	1.67853e+06	1.41173e+06	1.48066e+06	688357	781931	576506	0.4485	0.1555	2.23321	1.15912
LmxM.13.1520	6	4	104587	ATPase family associated with various cellular activities (AAA), putative	156552	123614	207250	98428.4	61177.3	70788.2	0.4451	0.157	2.11558	1.08105
LmxM.33.1020	3	2	51580	Carnosine N-methyltransferase, putative	914689	1.41426e+06	816833	580384	519989	654730	0.443	0.1585	1.79236	0.841864
LmxM.34.4380	4	2	58147	hypothetical protein, conserved	21728.5	7482.91	22787.9	3814.23	2311.82	10312.8	0.4358	0.1599	3.16319	1.66138
LmxM.34.3250	12	7	40368	replication factor C, subunit 3, putative	2.80171e+06	2.46495e+06	3.40918e+06	1.46029e+06	1.65084e+06	1.49888e+06	0.4343	0.1614	1.88196	0.912232
LmxM.29.1830	15	10	69789	splicing factor 3a, putative	673345	731157	739716	305206	309746	396947	0.4305	0.1629	2.119	1.08339
LmxM.33.4250	8	2	63333	hypothetical protein, conserved	17862.5	38779.1	106968	15000.3	27752.1	12860.5	0.4271	0.1644	2.94193	1.55676
LmxM.30.2360	6	4	58141	hypothetical protein, conserved	755620	547695	522547	325683	239560	307803	0.4108	0.1658	2.09137	1.06445
LmxM.23.0320	3	3	29345	hypothetical protein, conserved	140733	147340	170845	50834.5	59398.8	76866.2	0.4081	0.1673	2.4528	1.29443
LmxM.01.0210	3	2	96844	CUE domain/Domain of unknown function (DUF1771)/Smr domain containing protein, putative	123063	94484.9	130124	67655.6	69290.3	68621.7	0.4065	0.1689	1.69128	0.758117
LmxM.18.1450	8	2	209836	Protein of unknown function (DUF3648), putative	15724.8	22199.6	17024	8572.03	10893	8854.45	0.4004	0.1704	1.94031	0.956287
LmxM.12.0600	3	2	55746	hypothetical protein, conserved	74888.5	242691	309470	176878	180116	134454	0.4	0.1719	1.27592	0.351539
LmxM.27.1940	4	3	102665	cdc2-related kinase 9	94071.8	160629	72586.5	69416.9	48771.3	57086	0.3972	0.1734	1.86728	0.900942
LmxM.15.1570	2	2	62746	hypothetical protein, conserved	273873	156085	149636	68963.9	52160.1	114250	0.3963	0.1749	2.46243	1.30009
LmxM.14.1420	6	2	74377	hypothetical protein, conserved	86083.8	114163	117608	33701.6	53332.2	55295.5	0.3876	0.1765	2.23323	1.15913
LmxM.20.0930	15	9	225892	transmembrane protein, conserved	257884	337285	486902	198030	220793	143641	0.3847	0.178	1.92381	0.943964
LmxM.26.1785	7	4	34260	histone acetyltransferase subunit NuA4, putative	70243.6	115370	145114	21485.9	39677.7	73082.7	0.3818	0.1795	2.46359	1.30076
LmxM.36.4210	16	11	107793	WD domain, G-beta repeat/Utp21 specific WD40 associated putative domain containing protein, putative	2.60085e+06	2.36573e+06	2.43219e+06	1.17855e+06	1.31392e+06	988950	0.3792	0.181	2.12522	1.08761
LmxM.02.0560	8	4	88522	hypothetical protein, unknown function	957631	582961	557519	367460	409320	300632	0.3791	0.1826	1.94736	0.961523
LmxM.36.5760	5	3	191156	Rab3 GTPase-activating protein regulatory subunit N-terminus, putative	1.11164e+06	3.69566e+06	919363	1.03684e+06	506155	471441	0.3787	0.1841	2.84281	1.50732
LmxM.13.1070	30	9	228252	hypothetical protein, unknown function	826229	1.01003e+06	733732	482585	437664	360531	0.3782	0.1856	2.00658	1.00474
LmxM.23.0225	2	2	24823	hypothetical protein, conserved	61351.8	58123.3	69867.9	27043.9	27755.2	14705.1	0.3713	0.1871	2.72419	1.44583
LmxM.13.0270	9	4	191247	hypothetical protein, conserved	32256.7	93949.8	24878.1	25153.2	17020	6352.18	0.3709	0.1886	3.11352	1.63855
LmxM.32.2590	6	3	111186	hypothetical protein, conserved	2215.53	30279.7	17451.2	1264.97	7574.89	797.373	0.3679	0.1901	5.18265	2.37369
LmxM.34.4240	4	2	33434	hypothetical protein, conserved	270347	93292.5	102273	47277	68275.3	83974.8	0.3644	0.1916	2.33509	1.22348
LmxM.23.0270	4	4	30689	pteridine reductase 1	1.7874e+06	1.49453e+06	1.28206e+06	832214	726408	931253	0.3642	0.1931	1.83302	0.874223
LmxM.08_29.2540	16	13	70121	NOL1/NOP2/sun family, putative	6.26101e+06	5.64082e+06	5.70922e+06	3.02863e+06	3.00687e+06	2.70975e+06	0.3632	0.1946	2.01378	1.00991
LmxM.36.6700	5	2	52600	hypothetical protein, conserved	3770	986.315	1035.31	1119.88	557.018	334.926	0.3621	0.1961	2.8788	1.52547
LmxM.05.1050	15	14	51153	hypothetical protein, unknown function	1.30512e+07	1.05175e+07	9.80742e+06	4.61807e+06	3.75285e+06	5.86772e+06	0.3604	0.1976	2.34405	1.229
LmxM.25.1410	13	8	65452	DNA polymerase delta subunit 2, putative	2.02184e+06	1.6512e+06	1.93639e+06	897089	954527	1.09483e+06	0.3598	0.1991	1.9038	0.928879
LmxM.19.0750	5	4	57644	hypothetical protein, conserved	311249	117837	184141	112930	140161	78326.6	0.3578	0.2005	1.85032	0.887771
LmxM.08_29.1320	3	2	48610	RNA polymerase Rpc34 subunit, putative	6098.3	47225.4	76399.2	15231.2	31574.6	25425.3	0.3577	0.202	1.79594	0.844741
LmxM.13.0660	3	3	77077	hypothetical protein, conserved	67478.7	147574	74276	55129.3	51308.4	36975.5	0.3573	0.2035	2.01745	1.01253
LmxM.32.3190	5	5	11828	small nuclear ribonucleoprotein SmD2	2.24175e+06	1.72596e+06	1.62623e+06	964017	1.05094e+06	938518	0.3547	0.2049	1.89401	0.921448
LmxM.07.0990	4	3	36307	nucleolar RNA-binding protein, putative	2.99714e+06	2.22489e+06	2.56831e+06	1.49008e+06	1.42198e+06	1.29459e+06	0.3532	0.2064	1.85191	0.889013
LmxM.36.4300	3	2	83587	trypanothione synthetase-like protein	817340	110915	58741.6	101842	74144.6	65774.6	0.3532	0.2064	4.08253	2.02946
LmxM.03.0790	8	7	46478	hypothetical protein, conserved	604498	492236	1.02942e+06	378776	431676	483226	0.3503	0.2092	1.64349	0.716766
LmxM.36.5160	5	2	65802	pre-mRNA-splicing factor CWC22, putative	920322	696820	528292	429585	462765	510174	0.3441	0.2107	1.52969	0.613244
LmxM.19.0660	14	11	47175	DNA-directed RNA polymerases I and III subunit RPAC1, putative	8.4641e+06	7.56631e+06	7.86547e+06	4.08836e+06	3.92696e+06	4.08811e+06	0.3417	0.2121	1.97431	0.981345
LmxM.03.0780	13	2	317116	serine/threonine-protein kinase, putative	1.30016e+06	2.07301e+06	1.04959e+06	924502	600592	892440	0.3414	0.2136	1.82945	0.871413
LmxM.25.1930	3	2	23435	hypothetical protein, conserved	2.83358e+06	1.85646e+06	2.1907e+06	1.42239e+06	994846	1.24523e+06	0.3408	0.215	1.87872	0.909749
LmxM.05.1100	5	3	28328	methyltransferase domain containing protein, putative	3.30043e+06	2.75067e+06	2.6017e+06	1.34142e+06	1.39712e+06	1.54613e+06	0.3404	0.2164	2.01948	1.01398
LmxM.17.1380	4	2	96461	hypothetical protein, conserved	205.611	643.517	115449	1470.71	1831.68	3203.37	0.3401	0.2178	17.8762	4.15997
LmxM.32.2370	7	6	61019	Nucleoporin NUP59	1.90581e+06	1.60023e+06	1.58745e+06	864039	750564	882061	0.3398	0.2193	2.04012	1.02865
LmxM.34.4190	2	2	24693	hypothetical protein, conserved	29548.5	14118.1	10237.3	13131.8	9585.61	9631.41	0.3398	0.2193	1.66633	0.736675
LmxM.16.0780	65	39	611284	N-terminal region of Chorein, a TM vesicle-mediated sorter, putative	3.21306e+07	5.76854e+06	5.46057e+06	5.69859e+06	5.91436e+06	4.38799e+06	0.3397	0.2221	2.70982	1.4382
LmxM.28.2140	2	2	55881	A/G-specific adenine glycosylase, putative	20670.6	11470.9	96874.5	25167.1	25887.9	16544.6	0.3392	0.2234	1.90853	0.932463
LmxM.29.0620	4	3	25014	ribosome biogenesis regulatory protein (RRS1), putative	191487	410169	618064	254297	342291	340519	0.3389	0.2248	1.30158	0.380266
LmxM.28.0010	9	6	64028	hypothetical protein, conserved	6.59431e+06	4.33714e+06	1.87717e+06	3.48063e+06	3.37662e+06	3.89092e+06	0.3387	0.2262	1.1917	0.253024
LmxM.19.1290	9	4	31178	SPFH domain / Band 7 family, putative	3.8626e+06	1.34806e+06	1.41074e+06	997721	1.29866e+06	1.23039e+06	0.3385	0.2276	1.87747	0.90879
LmxM.28.2220	5	2	90968	2,3-bisphosphoglycerate-independent phosphoglycerate mutase-like	4333.9	3168.88	23905.8	5163.1	8220.48	4997.91	0.3384	0.2289	1.70871	0.772907
LmxM.31.1610	2	2	33252	hypothetical protein, conserved	97849.2	44253.9	32533.9	33950.5	42476.5	30721.4	0.3375	0.2303	1.62986	0.70475
LmxM.17.0350	4	2	74446	dihydrouridine synthase (Dus), putative	85515.5	74912.9	128888	63894.7	54235.3	59428.3	0.3371	0.2316	1.62942	0.704354
LmxM.05.1110	10	4	134101	hypothetical protein, conserved	127978	133892	274792	88154.4	105836	116966	0.3368	0.2329	1.72585	0.787304
LmxM.36.1550	7	4	91818	hypothetical protein, conserved	3.67732e+06	295980	310474	428655	430045	411599	0.3368	0.2329	3.37226	1.75371
LmxM.07.0120	11	4	236759	Sec7 domain containing protein, putative	958857	238042	168171	323560	284407	226084	0.3365	0.2356	1.63668	0.710768
LmxM.36.2440	2	2	27514	hypothetical protein, conserved	26456.3	11274.2	13683.8	11241.6	11547.5	8370.46	0.3365	0.2356	1.65003	0.722492
LmxM.01.0350	10	9	81710	hypothetical protein, conserved	3.60828e+06	111940	278069	382926	418951	490499	0.3361	0.2382	3.09375	1.62936
LmxM.36.6660	3	2	45614	methyltransferase, putative	113560	177861	101852	67359.9	91160.6	68108	0.3356	0.2395	1.73533	0.795206
LmxM.09.0020	2	2	70012	hypothetical protein, conserved	82925.5	259217	308807	158814	161903	213731	0.3352	0.2408	1.21799	0.284497
LmxM.06.1120	5	3	29803	hypothetical protein, conserved	569783	420949	371697	212917	272930	283535	0.3349	0.2421	1.77081	0.824409
LmxM.04.0980	12	7	132574	hypothetical protein, conserved	329217	105923	98038.7	109302	111297	149029	0.3348	0.2434	1.44247	0.528545
LmxM.27.1630	8	8	93278	inner dynein arm I1 intermediate chain, axonemal	1.13804e+06	1.25614e+06	1.9859e+06	776818	860423	1.02327e+06	0.3346	0.2446	1.64633	0.719256
LmxM.21.0600	8	5	48257	hypothetical protein, conserved	610592	1.21475e+06	2.72857e+06	1.15037e+06	1.3351e+06	1.29854e+06	0.3345	0.2459	1.20346	0.267193
LmxM.09.1480	6	2	92804	J-binding protein 1	256246	160200	191788	124555	125873	135850	0.3343	0.2472	1.5746	0.654987
LmxM.13.0050	3	2	29098	ribonuclease HII, putative	128933	103186	204644	86281	108745	73333.4	0.3343	0.2472	1.62753	0.702686
LmxM.27.1160	6	2	110022	Retinoic acid induced 16-like protein, putative	25081.9	76874.7	18373.3	31566.7	24137.8	37178.1	0.3342	0.2496	1.2955	0.373514
LmxM.08_29.2600	5	5	56002	poly(A) polymerase, putative	382809	264407	302915	181815	196215	184047	0.3341	0.2509	1.69039	0.757358
LmxM.18.1050	7	3	159444	hypothetical protein, conserved	702022	176602	275655	281691	365623	349112	0.3341	0.2509	1.15842	0.212157
LmxM.13.0780	7	6	65020	protein kinase, putative	577789	249040	242060	236635	284234	189824	0.3339	0.2533	1.50401	0.588812
LmxM.36.4390	9	4	94875	gamma-tubulin complex component 2	1.53582e+06	639960	560324	761608	651667	578058	0.3339	0.2533	1.37401	0.458391
LmxM.32.2280	8	5	111020	MYND finger, putative	1.8487e+06	557854	554360	923232	734518	899235	0.3338	0.2557	1.15797	0.211598
LmxM.29.1800	4	3	51834	queuine tRNA-ribosyltransferase, putative	111630	161494	89651.7	85417.8	90824.9	74197	0.3337	0.2569	1.44856	0.534616
LmxM.17.0940	3	2	115676	Phosphorylated CTD interacting factor 1 WW domain containing protein, putative	132936	95030.7	94695.8	61251.2	66296.6	50141.6	0.3336	0.2581	1.81588	0.86067
LmxM.32.1840	8	3	23881	small GTP-binding protein Rab18, putative	1.58204e+06	667099	571997	857173	733445	756932	0.3336	0.2581	1.20174	0.265119
LmxM.36.5310	8	7	43389	hypothetical protein, conserved	6.13764e+06	2.30372e+06	2.31857e+06	2.87461e+06	2.84256e+06	3.15402e+06	0.3336	0.2581	1.21291	0.278469
LmxM.30.1200	7	5	15685	cytochrome b5-like Heme/Steroid binding domain containing protein, putative	7.66368e+06	2.54153e+06	3.07258e+06	3.83442e+06	3.83884e+06	3.54957e+06	0.3336	0.2581	1.18311	0.242579
LmxM.08_29.0200	11	2	175543	SNF2 family N-terminal domain/Helicase conserved C-terminal domain containing protein, putative	90258.8	57512	52227.8	36013.6	43551.3	26859.3	0.3335	0.2628	1.87926	0.910163
LmxM.34.4950	6	6	107500	hypothetical protein, conserved	395439	756694	513959	413841	413907	384563	0.3335	0.2628	1.37431	0.458708
LmxM.26.0790	4	2	14694	hypothetical protein, conserved	1.75829e+06	940416	718337	859547	977389	989050	0.3334	0.2652	1.20915	0.273991
LmxM.15.0320	11	8	80918	Isoprenylcysteine alpha-carbonyl methylesterase, putative	1.82837e+06	930802	1.00241e+06	962919	958267	908703	0.3334	0.2652	1.32923	0.410595
LmxM.34.1760	4	3	27170	proteasome complex subunit Rpn13 ubiquitin receptor, putative	1.43611e+06	644976	691418	764578	681897	787733	0.3334	0.2652	1.24093	0.311424
LmxM.06.0470	18	14	120961	condensin complex subunit 2, putative	1.41551e+06	1.09344e+06	936370	782671	717938	690379	0.3333	0.2686	1.5725	0.653058
LmxM.15.1290	20	11	139453	mitochondrial DNA topoisomerase II	3.75774e+06	2.70508e+06	2.45927e+06	2.11245e+06	1.92415e+06	1.76572e+06	0.3333	0.2686	1.53768	0.620751
LmxM.26.1020	16	3	460992	Inner arm dynein 5-1	46436.3	77759.1	40855.2	41343	43653.8	41586.6	0.3333	0.2686	1.30389	0.38282
LmxM.36.4460	11	8	17478	hypothetical protein, conserved	3.36371e+06	2.31755e+06	1.76391e+06	1.80188e+06	1.6673e+06	2.10097e+06	0.3332	0.2719	1.33662	0.418591
LmxM.23.1065	2	2	59056	hypothetical protein, conserved	477560	384608	368945	236040	214548	233002	0.333	0.2731	1.80095	0.848761
LmxM.10.1225	4	4	16434	hypothetical protein, conserved	4.62245e+06	2.36351e+06	1.78025e+06	2.011e+06	1.72612e+06	2.52495e+06	0.333	0.2731	1.39989	0.485315
LmxM.09.1380	7	5	62902	hypothetical protein, conserved	572641	471725	438394	243148	302470	287625	0.3322	0.2753	1.7795	0.831475
LmxM.01.0600	6	2	193185	Rab-GTPase-TBC domain containing protein, putative	5260.47	12838.4	4941.14	7845.65	6344.14	5798.55	0.3319	0.2763	1.15267	0.204985
LmxM.29.2730	14	2	93549	Stabilization of polarity axis, putative	30859.5	72959.4	116554	67508.2	79217	62274.6	0.3318	0.2774	1.05442	0.0764467
LmxM.29.2630	12	11	38725	replication factor C, subunit 2, putative	2.3816e+06	2.84383e+06	2.41736e+06	1.25039e+06	1.34099e+06	1.47378e+06	0.3291	0.2785	1.88008	0.910792
LmxM.33.0880	9	7	100892	hypothetical protein, conserved	3.00454e+06	1.89523e+06	1.37528e+06	1.85564e+06	1.78309e+06	1.73341e+06	0.3286	0.2796	1.16807	0.224129
LmxM.11.0910	12	8	169193	ATPase, putative	700188	412647	406223	360076	294759	227671	0.3282	0.2807	1.7213	0.783499
LmxM.13.0790	2	2	73675	hypothetical protein, conserved	1851	237.512	16148.4	5714.61	5413.56	8375.93	0.3282	0.2807	0.935031	-0.096914
LmxM.11.0410	18	11	95715	BOP1NT (NUC169) domain/WD domain, G-beta repeat, putative	2.09772e+06	2.16812e+06	2.406e+06	1.19384e+06	1.12357e+06	1.13188e+06	0.3271	0.2828	1.93427	0.951787
LmxM.11.0470	22	10	81673	pumilio-repeat, RNA-binding protein, putative	2.24782e+06	2.89664e+06	2.28702e+06	1.61214e+06	1.35489e+06	1.3574e+06	0.327	0.2839	1.71849	0.781141
LmxM.29.1670	6	6	49911	hypothetical protein, conserved	3.53324e+06	2.13931e+06	1.76644e+06	2.23268e+06	1.90171e+06	2.18044e+06	0.3269	0.285	1.17802	0.236365
LmxM.27.2440	3	2	34985	3-oxoacyl-ACP reductase, putative	183103	146263	75649.4	106470	121083	112519	0.3262	0.286	1.19097	0.252134
LmxM.29.3650;LmxM.34.1910	10	9	24534	ribosomal protein L15, putative	2.31288e+07	1.90178e+07	2.04305e+07	1.23168e+07	1.01029e+07	9.60852e+06	0.3256	0.2871	1.95381	0.96629
LmxM.06.0420	4	2	58701	hypothetical protein, conserved	24999.6	2687.62	10563.1	2321.92	1393.15	7777.6	0.3256	0.2871	3.32823	1.73476
LmxM.18.0780	6	6	27318	DNA-directed RNA polymerases II, putative	2.95299e+06	2.46505e+06	3.45461e+06	1.64226e+06	2.02617e+06	1.74723e+06	0.3254	0.2891	1.63833	0.712227
LmxM.06.0530	2	2	32111	hypothetical protein, conserved	762944	515219	472509	405973	402121	496591	0.3249	0.2902	1.34184	0.424208
LmxM.29.0260	10	6	69717	Zn finger protein, putative	1.94191e+06	1.26752e+06	878247	1.1337e+06	896261	1.17858e+06	0.3249	0.2902	1.274	0.349367
LmxM.08_29.1340	6	2	68525	RNA-binding protein, putative	415872	273875	230821	233186	221722	170012	0.3247	0.2922	1.4731	0.558852
LmxM.31.2390	3	2	55823	hypothetical protein, conserved	499280	789352	430419	575548	92471.4	110907	0.3224	0.2933	2.20695	1.14205
LmxM.26.2710	4	4	29247	glutamate 5-kinase, putative	1.32006e+06	2.44713e+06	977135	1.31634e+06	1.02993e+06	1.45285e+06	0.3208	0.2943	1.2488	0.320537
LmxM.36.1950	6	4	112470	DNA mismatch repair protein MSH6, putative	97201.5	72518.8	71268.8	39968.3	45330	54196	0.3199	0.2953	1.72759	0.788762
LmxM.26.1110	20	2	450196	TROVE domain containing protein, putative	6020.17	11040.9	38159.7	6565.24	11703.8	14279.8	0.3196	0.2963	1.69655	0.762602
LmxM.23.0040	17	15	25585	tryparedoxin peroxidase	4.80323e+08	4.29278e+08	3.69235e+08	2.39535e+08	2.1653e+08	2.52927e+08	0.3192	0.2973	1.80374	0.850991
LmxM.17.0880	3	2	61850	hypothetical protein, conserved	143689	290630	144244	174881	168151	192758	0.3189	0.2983	1.07983	0.110809
LmxM.08_29.1290	2	2	12988	hypothetical protein, conserved	129434	392650	385918	269021	254635	288825	0.318	0.2993	1.11757	0.160362
LmxM.34.0310	7	5	47175	Ankyrin repeats (3 copies), putative	1.06058e+06	709779	553476	673760	504454	585322	0.3179	0.3004	1.31771	0.398037
LmxM.34.2920	2	2	131262	hypothetical protein, conserved	5547.94	22013.3	47426.2	25452.1	32991.8	26383.3	0.317	0.3013	0.884002	-0.177879
LmxM.18.0300	14	7	40313	hypothetical protein, conserved	1.78396e+06	1.76523e+06	2.89672e+06	1.01374e+06	1.41723e+06	1.50832e+06	0.3164	0.3023	1.63631	0.710449
LmxM.30.2860	5	3	76046	protein kinase, putative	338856	372589	721810	166769	242351	341677	0.3161	0.3033	1.90898	0.932802
LmxM.23.1630	10	9	65813	hypothetical protein, conserved	3.51106e+06	3.63359e+06	2.45135e+06	1.9352e+06	1.3805e+06	1.96162e+06	0.316	0.3043	1.81835	0.862628
LmxM.36.3480	5	2	22809	Small acidic protein family, putative	420.412	787.934	53057.4	4315.46	2404.01	10289.6	0.3151	0.3053	3.1904	1.67374
LmxM.13.1370	5	3	77012	Sin-like protein conserved region, putative	427624	402906	204110	283973	85411.9	93432.7	0.3145	0.3063	2.23553	1.16061
LmxM.29.0550	10	4	68918	LMBR1-like membrane protein, putative	141257750	1.19899e+08	3.63313e+08	1.21555e+08	1.5666e+08	2.00631e+08	0.3112	0.3073	1.30411	0.383069
LmxM.22.1600	9	3	86222	ser/thr protein phosphatase, putative	142776	135226	244233	129116	115426	156262	0.3102	0.3082	1.30297	0.381804
LmxM.28.1830	3	3	101198	DNA repair protein-like protein	134012	86897.6	104211	38590.6	61717	61168.8	0.3092	0.3092	2.01342	1.00965
LmxM.31.2780	18	13	117295	Nucleoporin NUP109	4.0724e+06	3.28806e+06	3.09612e+06	1.98434e+06	2.26696e+06	1.9552e+06	0.3069	0.3102	1.68478	0.752558
LmxM.26.0200	4	2	46004	hypothetical protein, conserved	2111.05	25970.9	1771.86	0	7667.33	2581.53	0.3034	0.3112	2.91289	1.54245
LmxM.16.0530	2	2	34287	dihydroorotate dehydrogenase, putative	124271	99360	27904.8	85491.6	15202	1817.69	0.3025	0.3121	2.45374	1.29498
LmxM.24.0380	9	2	105916	ppg3-related protein-like protein	49432.5	82909.5	40523.5	18098.4	41480.5	25044.3	0.3022	0.3131	2.04277	1.03053
LmxM.27.0480	11	3	65220	hypothetical protein, conserved	32469.1	39558	87027.9	13444.9	22837.5	37840.7	0.3011	0.3141	2.14582	1.10153
LmxM.05.1210	4	4	44964	protein phosphatase type 1 regulator-like protein	384012	788483	602645	332500	295500	469470	0.3007	0.315	1.61748	0.693751
LmxM.31.1280	2	2	21977	RNA polymerase-like protein, putative	52838.4	61577.3	88523.4	33308.7	38540.9	50758.2	0.3004	0.316	1.65519	0.726996
LmxM.28.2205	3	3	6963	ribosomal protein S29, putative	3.31906e+06	6.64283e+06	4.18403e+06	3.50903e+06	3.1293e+06	2.1652e+06	0.2996	0.317	1.60684	0.68423
LmxM.29.2390	18	5	414693	hypothetical protein, conserved	115324	68049.9	157420	89820.4	80746.2	58396.5	0.2977	0.3179	1.48842	0.573783
LmxM.05.1090	11	6	61251	double-strand-break repair protein rad21 homolog, putative	910901	862610	777656	485169	427984	421843	0.2972	0.3189	1.91099	0.934321
LmxM.34.1740	9	3	134730	ubiquitin hydrolase, putative	1.27262e+06	750038	776322	697093	737095	873704	0.2969	0.3198	1.21279	0.278327
LmxM.30.0680	9	7	32634	C2 domain containing protein, putative	2.42181e+06	2.55536e+06	2.49583e+06	1.17158e+06	1.22345e+06	1.3912e+06	0.2965	0.3208	1.97373	0.980923
LmxM.25.1250	9	3	200486	hypothetical protein, conserved	114183	96905.6	127647	69368.2	66685.3	57442.6	0.2956	0.3217	1.75061	0.807858
LmxM.31.3380	3	2	79516	tRNA pseudouridine synthase D (TruD), putative	104013	103312	73924.3	25455.9	53317.4	43970.2	0.2901	0.3227	2.29136	1.1962
LmxM.33.2660	5	2	100068	Vps52 / Sac2 family, putative	332193	89959.2	77524.5	56670.4	138076	99613.6	0.2875	0.3236	1.6975	0.763411
LmxM.21.0670	9	9	36876	metallo-beta-lactamase family-like protein	4.94685e+06	2.21193e+06	1.23212e+06	2.76673e+06	1.53796e+06	1.8813e+06	0.2853	0.3246	1.35644	0.439821
LmxM.36.5080	8	4	67441	hypothetical protein, conserved	599120	536689	567215	297483	307804	275014	0.2793	0.3256	1.93459	0.95203
LmxM.13.1680	14	5	29253	pyrroline-5-carboxylate reductase	4.35291e+06	3.29034e+06	2.48459e+06	2.70054e+06	1.95492e+06	2.35764e+06	0.2739	0.3265	1.44413	0.530202
LmxM.08.0540	3	3	39532	hypothetical protein, conserved	2.81451e+06	1.38821e+06	1.02293e+06	1.79361e+06	1.84631e+06	1.87612e+06	0.2719	0.3275	0.947354	-0.0780244
LmxM.15.1380	22	18	49242	nucleolar RNA binding protein, putative	3.11444e+07	2.57724e+07	2.55557e+07	1.55525e+07	1.50523e+07	1.51193e+07	0.2718	0.3285	1.80369	0.850953
LmxM.36.4310	6	2	59562	SET domain containing protein, putative	66130.4	286268	28145.6	93774.4	11898.5	10960.7	0.2698	0.3294	3.26273	1.70608
LmxM.05.0060	13	10	93691	major vault protein, putative	3.58058e+06	2.88571e+06	2.00154e+06	2.18393e+06	1.53766e+06	1.4348e+06	0.258	0.3304	1.6422	0.715631
LmxM.36.3850	3	2	25604	Snf7, putative	311842	234543	169025	184352	162677	211504	0.2573	0.3314	1.28087	0.357126
LmxM.25.1150	6	4	27290	hypothetical protein, conserved	301093	130752	148620	79037.4	140490	145857	0.2539	0.3324	1.58864	0.667789
LmxM.20.1360	5	2	42916	exosome-associated protein 1, putative	107392	93389.4	17260.8	62609.3	24184.4	32168.6	0.2442	0.3334	1.83287	0.874105
LmxM.29.1860	4	2	59344	hypothetical protein, unknown function	70973.7	134350	37738.2	94206.1	68412.8	70088.2	0.2439	0.3344	1.0445	0.0628066
LmxM.31.1560	7	4	100770	Translation initiation factor eIF3 subunit 135, putative	715538	616103	1.17846e+06	664961	345164	272682	0.239	0.3354	1.95673	0.968443
LmxM.15.0670	18	6	110082	hypothetical protein, conserved	359297	728546	657126	390606	499132	354718	0.2368	0.3364	1.40219	0.487686
LmxM.28.1310	6	2	99950	ATP-dependent RNA helicase, putative	15361.9	23177.3	41673.4	16409.9	23184.7	11259.1	0.2364	0.3374	1.57732	0.657476
LmxM.28.0200	4	3	69911	hypothetical protein, conserved	1.0754e+06	964244	1.436e+06	778767	772058	912084	0.234	0.3385	1.41119	0.496917
LmxM.31.1670	3	2	32985	NAD+ synthase, putative	1528.68	1505.9	41997.2	1679.01	4907.96	77.4062	0.2289	0.3395	6.75709	2.7564
LmxM.09.0310	2	2	95512	cdc2-related kinase 12	820941	595307	491581	578841	233903	97121.4	0.2281	0.3405	2.09682	1.06821
LmxM.03.0860	7	2	152991	hypothetical protein, conserved	6693.74	0	95741	9171.1	942.211	11023.3	0.2246	0.3415	4.84632	2.27689
LmxM.10.0330	3	2	45998	hypothetical protein, conserved	5.15941e+06	4.98166e+06	2.40335e+06	3.51229e+06	1.86798e+06	933967	0.221	0.3425	1.98669	0.990364
LmxM.26.0690	3	2	28093	Qc-SNARE protein, putative	551370	257003	294971	391824	326710	363440	0.2199	0.3436	1.01975	0.0282158
LmxM.36.3000	23	15	107162	ATP-dependent RNA helicase, putative	5.90145e+06	4.83491e+06	4.04972e+06	3.2528e+06	2.13458e+06	1.89913e+06	0.2177	0.3446	2.02924	1.02094
LmxM.36.5690	2	2	37756	hypothetical protein, conserved	24642.8	26678.7	664.886	9896.05	4038.52	1430.07	0.2155	0.3456	3.38351	1.75852
LmxM.23.0543	6	4	117876	5'-3' exoribonuclease C, putative	354995	374891	320845	135933	186794	173525	0.2126	0.3466	2.11734	1.08225
LmxM.26.0240	4	3	20637	Eukaryotic translation initiation factor 4E type 6, putative	49958.4	235124	284577	215922	164073	169914	0.2069	0.3476	1.03592	0.0509077
LmxM.34.3610	2	2	25922	peptidyl-prolyl cis-trans isomerase (cyclophilin), putative	1721.71	5273.61	14465.2	7722.15	3746.92	5943.16	0.2056	0.3487	1.2325	0.301585
LmxM.31.2750	13	3	167240	Guanine nucleotide exchange factor in Golgi transport N-terminal/Sec7 domain containing protein, putative	244232	429024	175216	253452	124750	84288.3	0.1995	0.3497	1.83457	0.875443
LmxM.03.0190	5	4	25447	U2 splicing auxiliary factor, putative	1.00859e+07	1.02039e+07	1.00316e+07	5.3334e+06	4.96732e+06	5.01041e+06	0.1927	0.3508	1.98036	0.985761
LmxM.23.0025	3	2	32108	hypothetical protein, conserved	597.831	1000.48	62292.8	2362.95	406.576	10205.8	0.1851	0.3518	4.92405	2.29985
LmxM.13.0540	4	2	22023	hypothetical protein, conserved	377128	473406	313189	91405.8	117556	324730	0.1845	0.3529	2.18051	1.12467
LmxM.09.0050	2	2	29615	endonuclease III, putative	802.928	1594.66	65932.5	8094.16	19349.2	22814.3	0.1826	0.3539	1.35959	0.443177
LmxM.36.5480	3	2	71969	hypothetical protein, conserved	8544.53	4928.8	1624.19	15606.5	608.336	877.578	0.18	0.355	0.883289	-0.179042
LmxM.32.1780	5	4	182896	hypothetical protein, conserved	210256	136775	138358	120915	136557	103445	0.1786	0.3561	1.34488	0.427475
LmxM.24.1570	4	2	72901	RNA recognition motif. (a.k.a. RRM, RBD, or RNP domain)/RNA recognition motif (a.k.a. RRM, RBD, or RNP domain), putative	8235.61	16341.3	44769.1	2989	13589	18055.9	0.1761	0.3571	2.00226	1.00163
LmxM.32.1200	7	3	73655	ATPase family associated with various cellular activities (AAA), putative	43241.9	21909.2	38895.2	19741.5	28942.5	24170.9	0.1759	0.3582	1.42813	0.514128
LmxM.06.0590	6	3	157088	hypothetical protein, conserved	136968	252191	828141	344733	522582	497304	0.1724	0.3592	0.892043	-0.164814
LmxM.19.1345;LmxM.19.1320	13	2	88033	glycerol uptake protein, putative	1.06306e+06	457555	589126	97994.8	675884	415755	0.1718	0.3603	1.77344	0.826549
LmxM.27.0440	4	3	62239	hypothetical protein, conserved	63807.1	132428	167196	29904.4	74033.3	97602.6	0.1698	0.3613	1.80327	0.850613
LmxM.09.0460	13	2	307453	hypothetical protein, conserved	8.15562e+06	1.58386e+07	5.91976e+06	1.02921e+07	3.82385e+06	3.55213e+06	0.1679	0.3624	1.69312	0.759681
LmxM.27.1210	11	3	58498	translation initiation factor eIF2B delta subunit, putative	116314	69406.5	94875.5	73625.4	68570.3	71749.8	0.1621	0.3635	1.31153	0.391253
LmxM.31.1620	4	3	84760	hypothetical protein, conserved	10618.7	122628	86452.9	7209.07	56033.2	34154.8	0.1602	0.3645	2.25571	1.17358
LmxM.29.0710	6	2	62847	CDC16, putative	82806.4	61062	31695.8	13659.6	57481.1	29225.6	0.1585	0.3656	1.74924	0.806724
LmxM.06.0390	2	2	99602	hypothetical protein, conserved	54999.4	82506.5	138401	32534.6	94828.8	36116.1	0.1537	0.3666	1.68772	0.755074
LmxM.25.1070	5	2	95537	hypothetical protein, conserved	443410	467547	3.52723e+06	241380	462550	1.79487e+06	0.1501	0.3677	1.77612	0.828732
LmxM.13.0410	8	3	120660	hypothetical protein, conserved	686420	1.16169e+06	832547	772758	580691	580708	0.1499	0.3688	1.38595	0.47088
LmxM.33.0815	4	3	13358	Transcription factor Pcc1, putative	1.09591e+06	1.04035e+06	954867	569903	533755	534152	0.1482	0.3699	1.88735	0.916363
LmxM.05.0640	10	6	202136	Ankyrin repeats (many copies)/Ankyrin repeats (3 copies), putative	106026	265530	483242	241706	257834	122426	0.148	0.3709	1.37435	0.458747
LmxM.26.0870	14	2	80727	ISWI complex protein	71901.6	214530	84437	159842	50285.4	25792.2	0.1449	0.372	1.57201	0.652611
LmxM.13.1670	9	9	12518	60S ribosomal protein L44, putative	4.43833e+06	4.76685e+06	4.93966e+06	2.29653e+06	2.42523e+06	2.68086e+06	0.144	0.373	1.91079	0.934169
LmxM.31.2900	2	2	70663	outer dynein arm docking complex, putative	1.43096e+06	1.95465e+06	1.12676e+06	1.28677e+06	1.00418e+06	910450	0.144	0.373	1.4095	0.495184
LmxM.03.0850	8	2	237949	hypothetical protein, conserved	786869	289550	879457	475724	240444	530991	0.1439	0.3752	1.56827	0.64917
LmxM.10.1030	8	5	41397	RNA-binding protein-like protein	140417	194662	258028	83480.1	126702	149439	0.1429	0.3762	1.64926	0.721815
LmxM.33.2960	4	2	25556	hypothetical protein, unknown function	1885.42	922.145	10786.5	1133.27	12254.4	295.205	0.1409	0.3773	0.99351	-0.0093935
LmxM.16.0270	8	2	111715	hypothetical protein, conserved	89416	96730	67311.3	56956.9	59066.4	49834.9	0.1319	0.3783	1.52816	0.611792
LmxM.24.0900	4	2	135105	hypothetical protein, conserved	35076.3	83596	23917.3	34861.1	45075.5	11861.5	0.1318	0.3794	1.5533	0.635333
LmxM.36.5840	8	3	38347	hypothetical protein, conserved	619584	579296	383406	373179	420232	322842	0.1298	0.3804	1.4175	0.503348
LmxM.08_29.1530	5	4	75430	hypothetical protein, conserved	128506	809758	136331	484901	206266	154166	0.1298	0.3804	1.27121	0.346202
LmxM.31.0730	10	10	66560	Outer row dynein-assembly protein 7	2.77483e+06	1.95501e+06	1.65534e+06	1.92213e+06	1.68413e+06	1.57137e+06	0.1292	0.3826	1.23323	0.302437
LmxM.22.0230	5	3	54333	amino acid permease, putative	1.13613e+07	9.52309e+06	8.39497e+06	5.2962e+06	5.41345e+06	3.41328e+06	0.1277	0.3836	2.07318	1.05185
LmxM.31.3460	3	2	33222	exosome-associated protein 2, putative	277181	415225	171889	267870	167963	100094	0.1268	0.3847	1.61271	0.689485
LmxM.33.1510	5	2	55283	hypothetical protein, conserved	60713.9	19426.3	27385.4	36643.2	8550.05	24588.9	0.1251	0.3857	1.54087	0.623749
LmxM.23.0030	5	5	54414	Beta propeller protein 1	194713	142896	105996	83872.2	133170	28232.5	0.1239	0.3868	1.80861	0.854879
LmxM.27.2060	3	2	40257	hypothetical protein, conserved	11203.5	47634.7	9130.25	11929.5	27416.9	21758.7	0.1235	0.3878	1.11232	0.15357
LmxM.34.0250	10	3	75796	hypothetical protein, conserved	90247.6	72183.9	120632	17030.7	53892.7	77583.5	0.1218	0.3888	1.90606	0.930595
LmxM.36.5190	7	2	145800	SWI/SNF-related helicase, putative	10640.5	7046.05	6614.56	1654.49	4175.96	7029.6	0.1206	0.3899	1.88966	0.918125
LmxM.27.0200	4	2	41853	hypothetical protein, conserved	127768	125035	69880.1	31686.1	101320	46757.6	0.1184	0.3909	1.79504	0.844015
LmxM.28.0850	9	6	111495	minichromosome maintenance (MCM) complex subunit, putative	752966	628867	447734	396064	384184	205154	0.116	0.392	1.85667	0.892719
LmxM.10.0195	3	3	23615	hypothetical protein, conserved	768862	688007	518830	478981	432095	432073	0.1158	0.393	1.47095	0.556744
LmxM.25.1015	3	2	7914	protein transport protein Sec61 gamma subunit, putative	1.60481e+06	454444	533561	1.50087e+06	272140	270749	0.1135	0.394	1.26865	0.343296
LmxM.18.1010	3	2	12472	Outer arm dynein light chain 7	44587.6	110676	75190.4	69686.4	67778	45520.9	0.1127	0.3951	1.25941	0.332751
LmxM.24.1930	6	4	75401	hypothetical protein, conserved	790290	370750	385780	455351	437115	587733	0.1121	0.3961	1.04501	0.0635138
LmxM.24.2000	2	2	65297	Phosphorylated CTD interacting factor 1 WW domain containing protein, putative	10257.9	54208	6703.76	97428.4	6435.64	3500.4	0.1114	0.3971	0.662879	-0.593183
LmxM.34.3070	9	4	92986	hypothetical protein, conserved	2.07241e+06	938643	461890	1.80803e+06	343100	483394	0.1094	0.3982	1.31824	0.398616
LmxM.31.1070	2	2	8643	small nuclear ribonucleoprotein, putative	173367	208400	37943	130123	119937	31166.5	0.1091	0.3992	1.49243	0.577666
LmxM.31.0170	2	2	34901	U2 small nuclear ribonucleoprotein 40K, putative	815761	747551	593021	464057	392221	327432	0.1082	0.4002	1.82167	0.865265
LmxM.11.0820	10	7	37423	hypothetical protein, conserved	3.72692e+06	2.95472e+06	2.75137e+06	2.13662e+06	1.57073e+06	1.86193e+06	0.1072	0.4012	1.69376	0.760228
LmxM.26.0660	10	7	41207	protein disulfide isomerase, putative	2.52878e+06	1.68243e+06	1.33212e+06	1.63213e+06	1.72715e+06	1.31203e+06	0.104	0.4023	1.18668	0.246926
LmxM.36.2590	7	4	63780	membrane-bound acid phosphatase 2, putative	131011	924104	766124	489937	704229	455802	0.1027	0.4033	1.1038	0.142482
LmxM.10.0500	20	2	715202	hypothetical protein, conserved	338645	212120	420328	192624	164452	283399	0.1012	0.4043	1.51621	0.600465
LmxM.18.0060	5	5	19020	hypothetical protein, conserved	655003	419288	366480	367221	305076	438627	0.1009	0.4053	1.29691	0.37508
LmxM.34.0020	9	2	29142	pyruvate kinase	340663	116174	211056	206600	175844	68705.6	0.1005	0.4063	1.48043	0.566014
LmxM.21.0330	5	3	112778	Vps51/Vps67, putative	1.60814e+06	1.52785e+06	216992	2.82812e+06	520981	227529	0.098	0.4074	0.937471	-0.0931548
LmxM.30.1930	6	2	71771	dihydrouridine synthase (Dus), putative	27771.1	16775.1	1.32262e+06	4397.47	1.12756e+06	2.23069e+06	0.0957	0.4084	0.406573	-1.29841
LmxM.30.0220	3	2	22609	hypothetical protein, conserved	31227.5	99950.7	14535.8	59795.8	42501.5	15782.7	0.0917	0.4094	1.23403	0.303375
LmxM.18.0830	6	4	103934	Periodic tryptophan protein 2 homolog, putative	1.14488e+06	1.14918e+06	2.35979e+06	577586	613033	2.03232e+06	0.0915	0.4104	1.44398	0.530049
LmxM.29.1780	10	5	67163	protein kinase, putative	160011	153492	536331	184801	274316	365875	0.0906	0.4114	1.03011	0.0428021
LmxM.07.0340	20	15	46871	ATP-dependent RNA helicase DBP2B, putative	2.6115e+07	2.29236e+07	2.12473e+07	1.47706e+07	1.27452e+07	1.19708e+07	0.086	0.4124	1.77999	0.831872
LmxM.08_29.0810	5	2	66569	hypothetical protein, conserved	175912	116963	98546.7	115467	84430.1	70357.4	0.0855	0.4134	1.44835	0.534406
LmxM.18.0880	5	5	108245	hypothetical protein, conserved	608837	547153	454179	283219	223107	327200	0.0822	0.4145	1.93176	0.949913
LmxM.23.0790	3	2	93961	SET domain containing protein, putative	95906.5	60989.4	55685.9	29073.2	27236.6	70065.7	0.0817	0.4155	1.68214	0.750302
LmxM.08.0170	6	4	70736	hypothetical protein, unknown function	2.79061e+06	682255	1.88617e+06	1.64872e+06	1.21681e+06	2.02453e+06	0.0795	0.4165	1.0959	0.132121
LmxM.20.0190	2	2	21479	hypothetical protein, unknown function	7400.73	47719.2	34818.5	60480.2	12457.2	11814	0.0791	0.4175	1.0612	0.0857005
LmxM.36.6340	10	2	460603	ubiquitin-protein ligase, putative	30284	23695.9	8672.24	37807.5	8467.35	8314.18	0.0788	0.4185	1.1477	0.198751
LmxM.11.0650	8	7	71851	Protein Associated with Differentiation, putative	7.39607e+06	4.17387e+06	4.24338e+06	4.35785e+06	5.15143e+06	5.1753e+06	0.0772	0.4195	1.07687	0.106838
LmxM.08_29.2760	4	4	65295	Putative intraflagellar transport protein C3	403532	348926	198824	224123	273297	166221	0.0764	0.4205	1.43343	0.51947
LmxM.03.0940	5	2	36393	hypothetical protein, conserved	44929.2	175924	110101	107534	136574	132614	0.0746	0.4215	0.878513	-0.186865
LmxM.23.0340	6	4	12423	(H+)-ATPase G subunit, putative	3.39723e+06	3.60607e+06	3.36216e+06	1.80164e+06	1.76597e+06	1.87736e+06	0.0731	0.4225	1.90368	0.92879
LmxM.31.2200	24	18	110951	U5 small nuclear ribonucleoprotein component, putative	1.20706e+07	1.36842e+07	1.07403e+07	7.21094e+06	4.88311e+06	5.45875e+06	0.0728	0.4235	2.07916	1.056
LmxM.36.1610	4	2	13441	universal minicircle sequence binding protein, putative	162948	352469	234294	194377	223136	72658.1	0.0726	0.4245	1.52949	0.613049
LmxM.34.2630	7	3	82949	PHD-like zinc-binding domain containing protein, putative	35216.4	61109.2	76533.9	50842.3	40419.8	25208.6	0.0709	0.4255	1.48415	0.569633
LmxM.26.1560	3	2	206894	SNF2 family N-terminal domain/Ring finger domain containing protein, putative	288138	382717	304458	216724	133332	97887.6	0.0707	0.4265	2.17732	1.12255
LmxM.25.1800	9	2	105404	hypothetical protein, conserved	89109.1	280731	70686.3	208053	123482	74289.1	0.0707	0.4265	1.08551	0.118377
LmxM.34.4910	5	2	98753	DNA replication factor, putative	129935	103440	167053	48306.3	83076.9	93507.1	0.069	0.4285	1.78055	0.832325
LmxM.08_29.1490	18	12	133208	asparagine synthase, putative	1.35551e+06	1.58042e+06	1.37224e+06	836006	820649	735302	0.0668	0.4295	1.80111	0.848883
LmxM.36.2020	48	15	60610	chaperonin HSP60, mitochondrial precursor	6.32109e+07	4.62848e+07	4.40625e+07	3.5807e+07	3.37063e+07	4.14172e+07	0.0666	0.4305	1.38427	0.469129
LmxM.33.0740	2	2	53137	CBF/Mak21 family, putative	9138.01	6558.79	51541.4	18975.2	38145.7	24630.4	0.0662	0.4315	0.822471	-0.281963
LmxM.34.4830	3	2	44696	hypothetical protein, conserved	19462.7	33120.4	96359.3	20402.6	23149.6	141427	0.066	0.4325	0.805187	-0.312605
LmxM.22.0260	4	3	30742	translocon-associated protein (TRAP), alpha subunit, putative	1.62149e+06	1.87969e+06	328955	2.10627e+06	953195	452321	0.0638	0.4334	1.09065	0.125186
LmxM.08.0620	6	2	301044	hypothetical protein, conserved	59576.3	60041.2	377098	49287.3	175003	317470	0.0632	0.4344	0.916856	-0.125233
LmxM.27.1520	5	2	80522	hypothetical protein, conserved	257767	159098	55660.7	198661	162622	53599.7	0.0621	0.4354	1.13894	0.187687
LmxM.22.1590	9	3	167993	hypothetical protein, conserved	1884.01	15204	10243.9	6470	20558	3271.33	0.0609	0.4364	0.902063	-0.148699
LmxM.36.4720	6	4	158360	methionine synthase reductase, mitochondrial precursor-like protein	1.02669e+06	558328	383410	731400	545942	252578	0.0603	0.4373	1.28662	0.363588
LmxM.25.1440	2	2	55893	hypothetical protein, conserved	3856.23	15381.9	28933.1	7254.12	18858.1	17727.4	0.06	0.4383	1.09881	0.135937
LmxM.02.0110	6	3	129502	exportin-T, putative	297340	196688	123786	208961	164532	118564	0.06	0.4383	1.25558	0.328349
LmxM.21.0027	2	2	28699	hypothetical protein, conserved	2542.09	0	34413.8	4205.66	4746.9	48045.3	0.0586	0.4402	0.648374	-0.625102
LmxM.24.1050	5	2	139282	SWI/SNF-related matrix-associated actin-dependent regulator of chromatin subfamily-related, putative	1.40546e+06	1.33705e+06	1.04113e+06	815268	515554	427114	0.0569	0.4412	2.15232	1.10589
LmxM.23.0640	7	4	70608	hypothetical protein, conserved	59691	133181	57618.5	45665	68954.3	95765	0.0562	0.4422	1.19063	0.251728
LmxM.06.0600	16	12	150133	hypothetical protein, conserved	1.80737e+06	3.71095e+06	2.93598e+06	2.24472e+06	2.39067e+06	1.48141e+06	0.0557	0.4431	1.38214	0.466907
LmxM.29.0130	5	5	60978	lysyl-tRNA synthetase, putative	1.28719e+07	1.06883e+07	1.9981e+07	1.3448e+07	1.41781e+07	1.22863e+07	0.0554	0.4441	1.09092	0.125544
LmxM.08_29.0930	5	4	80233	ABC transporter-like protein	797940	927673	4.05048e+06	1.53084e+06	1.87546e+06	3.20422e+06	0.0553	0.445	0.873774	-0.194669
LmxM.33.4340	17	6	25088	20s proteasome beta 7 subunit, (putative)	486195	1.10122e+06	2.99827e+06	451382	2.1793e+06	3.02349e+06	0.0539	0.446	0.811026	-0.30218
LmxM.36.5320	8	2	71279	Glutathione S-transferase, C-terminal domain containing protein, putative	32628.6	162881	13554.2	95713.8	31493	105439	0.0522	0.4469	0.898635	-0.154193
LmxM.06.1060	9	2	36500	2OG-Fe(II) oxygenase superfamily, putative	92183.1	117480	59445.7	86188	63621.9	24618.5	0.0519	0.4479	1.5428	0.625553
LmxM.32.2905	13	2	171723	Present in the outer mitochondrial membrane proteome 22-1	75827.4	94241.8	34216.9	87979.1	39748.4	30667.5	0.0517	0.4488	1.28973	0.367064
LmxM.14.0820	3	2	62550	Domain of unknown function (DUF4201), putative	3773.03	0	1213.49	394.639	4611.7	3990.84	0.0515	0.4498	0.554232	-0.851438
LmxM.21.1510	5	2	154018	hypothetical protein, conserved	35755.2	136390	56011	130152	75781.9	26971.2	0.0506	0.4507	0.97961	-0.0297207
LmxM.18.1100	5	4	25572	Ankyrin repeats (3 copies), putative	335463	116425	108736	239682	207617	80345.3	0.0504	0.4516	1.0625	0.087469
LmxM.36.6680	3	2	18535	hypothetical protein, conserved	59399.2	102490	78503.5	17053.6	55663.9	74812.3	0.0487	0.4526	1.62945	0.704389
LmxM.28.0610	21	6	481281	dynein heavy chain, putative	436375	320192	241217	299597	248751	205646	0.0475	0.4535	1.32333	0.404175
LmxM.04.1180	7	2	254100	hypothetical protein, conserved	4804.12	179804	10.5302	252818	9232.96	5590.05	0.0468	0.4544	0.689798	-0.535754
LmxM.23.1200	3	2	54903	S-adenosyl-methyltransferase mraW-like protein	121978	58372.7	127202	6229.46	238052	309142	0.0466	0.4554	0.555728	-0.847549
LmxM.36.1870	4	2	98004	hypothetical protein, conserved	16747.6	55391.8	64576.8	45145.5	49139.9	23076.3	0.0458	0.4563	1.16491	0.220223
LmxM.08_29.0100	3	3	59588	hypothetical protein, conserved	533187	954619	352081	999989	382783	243650	0.0453	0.4572	1.13125	0.177915
LmxM.24.1550	7	5	100891	hypothetical protein, conserved	507234	433076	332162	305750	287259	218654	0.0451	0.4581	1.56774	0.648682
LmxM.08_29.1880	2	2	116659	hypothetical protein, conserved	2345.92	22072.2	5357.69	61582.3	35399.6	2158.11	0.0449	0.4591	0.300341	-1.73533
LmxM.09.0380	7	4	38717	hypothetical protein, conserved	777953	911538	810816	337533	301103	482744	0.0443	0.46	2.22967	1.15683
LmxM.26.1410	3	2	59924	DnaJ domain containing protein, putative	416.971	14465.2	6553.21	6263.45	6387.86	11518.4	0.0439	0.4609	0.886869	-0.173206
LmxM.15.1460	10	2	49802	phosphomevalonate kinase-like protein	109945	523832	490852	374989	388926	443658	0.0432	0.4618	0.931314	-0.102661
LmxM.11.1310	4	2	44558	hypothetical protein, conserved	28246	53758.6	93777.6	73449.2	63472.7	71551.7	0.0422	0.4627	0.843187	-0.246075
LmxM.29.2560	8	2	118104	hypothetical protein, conserved	23031	62205.2	67095.7	27366.4	54363.2	42757	0.0418	0.4636	1.22368	0.291228
LmxM.29.0850	4	3	21595	surface protein amastin, putative	5.64104e+06	4.78127e+06	1.58368e+06	5.53981e+06	2.45352e+06	2.54129e+06	0.0411	0.4645	1.13967	0.188616
LmxM.12.1100	9	3	194186	hypothetical protein, conserved	148719	176223	138888	56264.6	93113.8	65590.7	0.0399	0.4654	2.15766	1.10947
LmxM.08_29.2250	5	4	76574	hypothetical protein, conserved	1.41855e+06	700202	753884	510633	770359	1.00606e+06	0.039	0.4663	1.25604	0.328887
LmxM.20.0270	2	2	40955	Enkuring domain-containig protein	56082.2	86382.7	78849.4	51663.9	58791.3	49495.6	0.0386	0.4672	1.38364	0.468469
LmxM.27.1830	7	6	41773	GTP binding protein, putative	822832	1.47834e+06	897694	1.06766e+06	872066	1.04028e+06	0.0386	0.4672	1.07344	0.102243
LmxM.31.0540	3	2	55603	sulfite exporter TauE/SafE, putative	25782.9	92531.1	17531.3	265471	77906.2	12771.2	0.0383	0.469	0.381429	-1.39051
LmxM.34.3240	4	3	91111	hypothetical protein, conserved	35874.8	58145.3	221805	58523.1	120987	214407	0.038	0.4699	0.801755	-0.318766
LmxM.12.0330	5	2	98163	hypothetical protein, unknown function	63011.4	23959.4	78854.9	46502.8	66059.9	43742.7	0.0352	0.4708	1.06091	0.0852996
LmxM.28.0620	5	2	145005	protein kinase, putative	91254.4	597811	112574	1.97159e+06	975875	72611.3	0.0341	0.4717	0.265437	-1.91356
LmxM.36.5520	2	2	38716	Haemolysin-III related, putative	15337.8	74130.4	94464.9	28547.3	124157	92444.5	0.0338	0.4726	0.750291	-0.414478
LmxM.14.0910	5	2	67731	glutathione synthetase, putative	6467.62	91.1359	4357.19	2740.2	2427.01	13011.5	0.0325	0.4735	0.600478	-0.735816
LmxM.05.0830	10	8	33785	methylthioadenosine phosphorylase, putative	7.19007e+06	9.4704e+06	1.45741e+07	7.17623e+06	6.98115e+06	1.0898e+07	0.0322	0.4744	1.24662	0.318026
LmxM.17.0680	2	2	49400	hypothetical protein, conserved	408.276	3863.16	7449.45	2499.21	5653.46	5601.32	0.0315	0.4753	0.852181	-0.230769
LmxM.04.0820	5	3	44756	Peptide deformylase 2, putative	2.23366e+06	4.77177e+06	1.46863e+06	2.547e+06	4.01153e+06	2.45255e+06	0.0309	0.4761	0.940405	-0.0886452
LmxM.36.2740	4	3	110341	hypothetical protein, unknown function	203788	163854	102669	119140	138677	75726.4	0.0308	0.477	1.41004	0.495738
LmxM.25.1910	2	2	38191	hypothetical protein, conserved	57231.4	244918	257179	88461.6	283943	275053	0.0308	0.477	0.863882	-0.211093
LmxM.17.1060	5	2	76347	hydrolase-like protein	14980.9	12487.5	3921.74	32489.9	11580.5	4128.03	0.0295	0.4788	0.651267	-0.618679
LmxM.34.5180	5	2	68160	hypothetical protein, conserved	228769	100659	108633	150004	182940	132896	0.0284	0.4796	0.940369	-0.0887004
LmxM.33.1460	8	4	77720	hypothetical protein, conserved	893894	507746	473706	624205	625818	600761	0.0282	0.4805	1.01327	0.0190196
LmxM.31.0350	10	7	51903	hypothetical protein, conserved	275380	393992	491796	299521	371481	300197	0.0278	0.4814	1.1956	0.257738
LmxM.36.4530	7	2	59153	ABC1 protein, putative	764.45	6754.8	3999.7	2457.51	7648.09	5191.05	0.0273	0.4822	0.753038	-0.409206
LmxM.29.1560	9	2	141953	protein kinase, putative	6480.6	10399.9	30586.6	16094.1	27775.3	15237.1	0.0268	0.4831	0.803079	-0.316387
LmxM.34.3280	18	15	21396	60S ribosomal subunit protein L31, putative	5.05899e+07	4.46157e+07	4.56534e+07	2.87832e+07	2.37739e+07	2.49786e+07	0.0263	0.484	1.8167	0.86132
LmxM.11.1010	4	3	74580	inositol-1,4,5-trisphosphate (IP3) 5-phosphatase, putative	76217.2	36311.1	95424.9	74627.9	40772.8	61570.9	0.0262	0.4848	1.17507	0.232741
LmxM.15.0720	4	4	73127	flavoprotein monooxygenase, putative	20662.3	4984.74	3858.66	25257.2	8828.77	8749.98	0.0259	0.4857	0.688806	-0.537831
LmxM.31.1390	5	5	81612	hypothetical protein, conserved	146282	342795	133666	257507	229726	128812	0.0254	0.4866	1.01087	0.0156007
LmxM.27.1120	4	2	25453	hypothetical protein, conserved	525879	293696	272087	262285	355498	369005	0.0249	0.4874	1.10628	0.145713
LmxM.32.2790	8	2	90552	GTP-binding protein, putative	30753.7	41642.6	10278.1	55361	21326.6	18485.9	0.0246	0.4883	0.868671	-0.203119
LmxM.16.0380	7	2	88647	tubulin tyrosine ligase, putative	88790.9	234934	336460	247463	291924	225148	0.0246	0.4883	0.863512	-0.211712
LmxM.22.0160	9	6	44595	hypothetical protein, conserved	107243	424362	408629	310655	350179	348626	0.0243	0.4899	0.931423	-0.102492
LmxM.34.1570	3	2	40251	methyltransferase domain containing protein, putative	384578	141241	187348	344396	190871	161443	0.0242	0.4908	1.02362	0.0336847
LmxM.21.0440	2	2	30849	ubiquitin-conjugating enzyme-like protein	6900.22	33047.4	240664	64958	366825	345406	0.024	0.4916	0.36106	-1.46969
LmxM.26.1370	3	2	97712	guanine nucleotide-binding protein-like protein	18865	466.213	58257.9	17817.5	37030.2	63866.7	0.0233	0.4925	0.653578	-0.613568
LmxM.01.0580	3	2	101546	hypothetical protein, conserved	62159.5	72534.3	263356	118267	237187	162685	0.0233	0.4925	0.76823	-0.38039
LmxM.23.0090	4	3	36929	Domain of unknown function (DUF1767), putative	212648	367490	364880	240037	263830	255429	0.0231	0.4941	1.2446	0.315679
LmxM.15.0660	5	2	50530	hypothetical protein, conserved	389296	251777	182349	124854	262812	259415	0.0221	0.495	1.27252	0.347686
LmxM.30.0190	6	2	70261	nucleolar protein, putative	76788.5	196889	212628	176935	152207	112238	0.0217	0.4958	1.10178	0.139842
LmxM.29.0640	4	3	22860	hypothetical protein, conserved	9802.28	57518.3	26436.6	51440.8	38687.5	28951.1	0.0215	0.4966	0.787351	-0.344922
LmxM.28.1040	6	3	88579	hypothetical protein, unknown function	16223.4	46357.9	152177	66008.7	91005.6	268435	0.0212	0.4975	0.504779	-0.986277
LmxM.15.1280	9	2	209541	hypothetical protein, conserved	66879	1.73306e+06	4.15904e+06	1.89331e+06	2.20139e+06	4.35309e+06	0.0209	0.4983	0.70539	-0.503508
LmxM.13.0820	5	4	27243	Complex1_LYR-like, putative	2.68467e+06	2.88366e+06	1.80936e+06	1.78016e+06	1.4355e+06	1.94889e+06	0.0203	0.4991	1.42853	0.514528
LmxM.28.1760	5	2	174421	protein kinase, putative	287.082	4260.72	4759.38	2619.18	4406.39	7194.75	0.0197	0.4999	0.654499	-0.611538
LmxM.15.0270	14	4	27467	replication Factor A 28 kDa subunit, putative	742610	761533	689600	419706	320567	301538	0.0195	0.5007	2.1057	1.0743
LmxM.29.3410	5	4	67416	hypothetical protein, conserved	2.77097e+06	1.59056e+06	3.5217e+06	1.85084e+06	1.34329e+06	3.03377e+06	0.0189	0.5015	1.26579	0.340041
LmxM.22.0970	9	4	200461	hypothetical protein, conserved	277483	400191	236425	290620	240845	257706	0.0188	0.5024	1.1583	0.212014
LmxM.33.0660	11	3	116720	hypothetical protein, unknown function	444495	440078	597325	322472	385268	324206	0.0186	0.5032	1.43602	0.522079
LmxM.27.1960	4	2	44881	Intraflagellar transport protein 43, putative	16777.8	34912.8	37052.9	14161.1	21154.5	36722.4	0.0184	0.504	1.2319	0.300883
LmxM.23.0210	20	2	173157	ATP-binding cassette protein subfamily C, member 1, putative	10656.7	32041.8	15417	10285.5	24735.8	28819.7	0.0183	0.5048	0.910318	-0.135558
LmxM.15.0225	3	3	39181	WD domain, G-beta repeat, putative	519199	419643	211277	430413	317593	267359	0.0182	0.5056	1.13272	0.179787
LmxM.28.2810	4	2	22319	hypothetical protein, conserved	41889.2	53020.4	63334.6	18401.4	28482.4	40790	0.0174	0.5064	1.80492	0.851935
LmxM.21.0055	3	2	53132	hypothetical protein, conserved	10678.8	23119.2	42262.6	13984.5	36414.8	54265	0.017	0.5072	0.726711	-0.460547
LmxM.20.0230	2	2	17261	transmembrane protein, putative	27882.6	45211.8	108567	74390.6	32706.7	241387	0.017	0.5072	0.521289	-0.939846
LmxM.24.1070	11	2	269217	hypothetical protein, conserved	6967.38	23691.4	42354.5	22781.3	26869.5	70619	0.0169	0.5088	0.607079	-0.720044
LmxM.30.0240	4	4	70840	Cupin superfamily protein, putative	74823.2	104653	193409	98906.9	170281	99111.6	0.0165	0.5096	1.01245	0.017852
LmxM.27.0240	2	2	146439	kinetoplast-associated protein-like protein	245766	274164	177161	150563	164483	93524.5	0.0161	0.5104	1.70617	0.770765
LmxM.26.2060	4	2	117750	Protein kinase domain containing protein, putative	1523.51	15936.8	16274.6	11178.2	23968.5	28495.8	0.0161	0.5104	0.530069	-0.915747
LmxM.31.3950	6	5	113072	hypothetical protein, conserved	1.51716e+06	1.25785e+06	1.16047e+06	800175	908792	722333	0.0159	0.5119	1.61867	0.694812
LmxM.26.0350	3	2	103572	Vps52 / Sac2 family, putative	14211.6	12050.1	4723.87	14153.9	15405.2	4952.76	0.0156	0.5127	0.897825	-0.155493
LmxM.06.0350	10	8	41585	NAD(P)-dependent steroid dehydrogenase protein, putative	1.21082e+07	9.903e+06	7.70991e+06	8.41734e+06	6.63842e+06	6.43428e+06	0.0155	0.5135	1.38302	0.46782
LmxM.21.1420	5	2	31053	hypothetical protein, conserved	183383	247341	355227	270195	241009	230297	0.0155	0.5135	1.05995	0.083993
LmxM.24.1780	11	2	146528	fatty acid transporter protein-like protein	1311.11	3657.2	3515.51	1347.01	10143.5	2195	0.015	0.5151	0.619912	-0.689866
LmxM.25.2050	6	4	114944	helicase-like protein, putative	141959	236215	355567	231575	225584	299502	0.0147	0.5158	0.969708	-0.0443771
LmxM.30.0200	4	2	59511	hypothetical protein, conserved	102374	61572.8	111093	27201.8	59957.8	118583	0.0146	0.5166	1.33681	0.418799
LmxM.28.2680	4	3	45891	cytochrome oxidase assembly protein-like protein	134513	186987	410739	166990	262561	417604	0.0142	0.5174	0.864349	-0.210314
LmxM.32.1020	7	5	99435	PSP1 C-terminal conserved region, putative	176497	56897	264829	174150	240121	202029	0.0138	0.5181	0.808412	-0.306838
LmxM.12.1300	5	4	69972	SET domain containing protein, putative	92041.2	199623	384271	144250	391174	429774	0.0137	0.5189	0.700307	-0.51394
LmxM.31.0940	6	2	116925	CLASP N terminal, putative	4517.11	49113.2	64623.7	40957.9	58236.1	83577.5	0.0137	0.5189	0.647005	-0.628152
LmxM.02.0320	5	4	34122	ribosomal RNA processing protein 41B, putative	140239	135303	121230	50007.6	66265	72031.4	0.0136	0.5204	2.10708	1.07525
LmxM.24.1480	5	2	66992	hypothetical protein, conserved	5517.32	1243.8	672.546	6508.68	10860.9	2522.81	0.0132	0.5212	0.373693	-1.42007
LmxM.27.1990	2	2	107668	Rab-GTPase-TBC domain containing protein, putative	8430.73	189.093	9558.7	0	17024.6	9041.01	0.0126	0.5219	0.697413	-0.519915
LmxM.36.2580	3	3	109411	related to multifunctional cyclin-dependent kinase pho85-like protein	542265	951831	1.08248e+06	610036	841043	738089	0.0126	0.5219	1.17696	0.235071
LmxM.08_29.1230	11	2	204893	COPII coat assembly protein sec16, putative (fragment)	2543.17	37367.9	58313.7	95593.9	117196	48125.7	0.0125	0.5235	0.376461	-1.40943
LmxM.21.1566	12	10	52372	Microtubule-binding protein MIP-T3, putative	254825	457921	620692	300363	382172	531706	0.012	0.5242	1.09817	0.135096
LmxM.17.1040	2	2	47196	hydrolase-like protein	267071	200270	621291	258537	509878	567251	0.0112	0.525	0.815049	-0.295042
LmxM.36.3120	5	3	62600	hypothetical protein, conserved	11332.4	152765	321337	210087	243965	333405	0.0109	0.5257	0.616459	-0.697923
LmxM.34.5060	2	2	56946	hypothetical protein, conserved	80754.9	37901.1	46450.1	21004.8	70788.6	65731.5	0.0109	0.5257	1.04813	0.0678134
LmxM.13.0640	9	5	146853	hypothetical protein, conserved	210054	100319	208679	122121	184646	133448	0.0107	0.5272	1.17909	0.237671
LmxM.26.2400	6	4	25213	peroxisomal membrane protein 4, putative	3.68109e+06	3.079e+06	2.51471e+06	2.49172e+06	2.15518e+06	1.96833e+06	0.0103	0.5279	1.40203	0.487522
LmxM.25.2210	3	2	49453	hypothetical protein, conserved	38682.7	129904	158463	95964.5	152029	134969	0.0098	0.5287	0.853999	-0.227693
LmxM.34.4540	9	2	103773	Uncharacterised conserved protein, putative	126235	140354	434085	206552	3.90948e+06	143598	0.0096	0.5294	0.164492	-2.60391
LmxM.26.2230	4	2	48287	GDP-mannose 4,6 dehydratase, putative	16522.8	3027.9	128724	131286	234898	96353.1	0.0095	0.5301	0.320568	-1.6413
LmxM.29.0410	12	9	53253	WD-40 repeat protein	3.26406e+06	3.01342e+06	2.86414e+06	1.78518e+06	1.38933e+06	1.70431e+06	0.0094	0.5309	1.87373	0.905916
LmxM.34.5000	2	2	31439	PSP1 C-terminal conserved region, putative	60275.9	17835.9	29442.4	63023.7	65623.6	22683.2	0.0094	0.5309	0.710724	-0.492638
LmxM.05.0130	4	3	48228	protein kinase, putative	90605.8	126427	132592	63728.3	83489.1	82424.4	0.0093	0.5323	1.52248	0.606424
LmxM.22.0940;LmxM.22.0930	2	2	81016	mitochondrial chaperone, putative	6704.69	9966.8	23096.3	12460.9	15420.4	23884.3	0.0092	0.5331	0.768228	-0.380394
LmxM.29.3700	6	5	96904	hypothetical protein, conserved	1.30981e+06	654426	545629	950975	1.07378e+06	717851	0.0089	0.5338	0.915139	-0.127936
LmxM.10.0218	4	3	76789	hypothetical protein, unknown function	2558.77	143246	230571	164594	218324	292097	0.0087	0.5345	0.557581	-0.842745
LmxM.30.0380	6	2	150877	hypothetical protein, conserved	5545.39	15682.4	12041.7	10441.1	20208.1	7079.24	0.0087	0.5345	0.881815	-0.181453
LmxM.32.0535	4	3	22213	hypothetical protein, conserved	48831.3	69232.6	78971	49540.5	44685.8	57658.5	0.0086	0.536	1.29726	0.375473
LmxM.25.0740	3	2	124172	DNA repair protein, putative	1015.67	4398.86	5567.73	3824.15	6803.24	8047.63	0.0086	0.536	0.588073	-0.765934
LmxM.36.6650	12	7	61118	2,3-bisphosphoglycerate-independentphosphoglyce ra temutase	2.75678e+06	1.69635e+06	1.98044e+06	1.81894e+06	1.62897e+06	1.95469e+06	0.0084	0.5374	1.19083	0.251965
LmxM.34.1990	17	12	116115	U3 small nucleolar RNA-associated protein 6, putative	2.0915e+06	2.06073e+06	2.01997e+06	1.09918e+06	1.17047e+06	981268	0.0083	0.5381	1.8986	0.924937
LmxM.27.2600	9	3	66177	hypothetical protein, conserved	1.36182e+06	747380	1.97357e+06	717217	1.84265e+06	1.8097e+06	0.0083	0.5381	0.934364	-0.0979427
LmxM.10.0140	2	2	80910	mitochondrial	182923	80166.8	69254.1	222979	130482	70967.4	0.0082	0.5395	0.783039	-0.352844
LmxM.22.0390	5	5	51729	DNA primase small subunit, putative	543790	599681	822047	553916	384661	337087	0.008	0.5402	1.54078	0.623662
LmxM.19.0030	7	3	11970	histone H2B	2.022e+07	1.76396e+07	1.37661e+07	1.23436e+07	7.91965e+06	1.07208e+07	0.008	0.5402	1.6662	0.736564
LmxM.30.0480;LmxM.30.0480b	3	3	41950	hypothetical protein, conserved	872732	578852	418462	719809	481999	483934	0.008	0.5402	1.10933	0.14969
LmxM.19.1490	7	3	36288	Triose-phosphate Transporter family, putative	961556	1.42136e+06	595773	1.22022e+06	918507	736005	0.008	0.5402	1.03616	0.0512488
LmxM.33.1070	5	2	114878	Lipase (class 3), putative	15251	3463.99	15966.2	18479.2	13731.8	11745.7	0.0079	0.543	0.788985	-0.34193
LmxM.36.3620	4	3	11857	EF-hand domain pair, putative	1.59311e+07	1.31271e+07	1.0776e+07	1.02241e+07	9.55405e+06	9.16413e+06	0.0078	0.5437	1.37634	0.460833
LmxM.05.0790	6	3	42868	Mitochondrial glycoprotein, putative	2.48993e+06	2.02976e+06	1.51754e+06	1.49701e+06	1.43614e+06	1.83725e+06	0.0076	0.5444	1.26556	0.339778
LmxM.30.1470	4	2	111987	hypothetical protein, unknown function	11863.6	42847.7	61949.6	42723.9	52129.5	61438.5	0.0076	0.5444	0.746429	-0.421923
LmxM.21.0180	4	2	161158	CHAT domain containing protein, putative	9380.85	69315.1	116571	91496.2	139776	102975	0.0074	0.5458	0.584199	-0.775468
LmxM.07.0480	25	10	544304	Dynein heavy chain, N-terminal region 2, putative	90755	280385	294269	280712	261664	190375	0.0074	0.5458	0.908097	-0.139082
LmxM.31.1460	20	6	355598	phosphatidylinositol 3-related kinase, putative	93286.3	212513	192074	159324	183203	147386	0.0073	0.5472	1.01625	0.0232556
LmxM.17.0250	6	2	39374	cystathionine beta-synthase	12272.2	257544	291679	323538	259694	391874	0.0071	0.5479	0.575831	-0.796283
LmxM.31.3680	12	4	40767	enoyl-CoA hydratase/isomerase family protein, putative	1.02206e+06	856170	533386	805857	457486	613987	0.0071	0.5479	1.2846	0.36132
LmxM.31.3930	8	3	459570	SPRY domain/HECT-domain (ubiquitin-transferase), putative	7133.12	33282.6	32841.3	27182.1	37177.3	50555.5	0.007	0.5492	0.63749	-0.649526
LmxM.36.0310	2	2	25495	dolicholphosphate-mannose synthase, putative	682543	607739	440726	364925	357070	479490	0.0069	0.5499	1.44072	0.526794
LmxM.16.1220	4	3	234917	Cullin family/Cullin protein neddylation domain containing protein, putative	19262.5	11786	15385.3	8291.91	10816.5	13153.9	0.0068	0.5506	1.43926	0.525323
LmxM.33.0640	2	2	64427	hypothetical protein, unknown function	38318.4	58986.7	106209	61816.7	77461.8	94464.4	0.0067	0.5513	0.870676	-0.199793
LmxM.28.2490	2	2	54079	hypothetical protein, conserved	427282	430258	428769	136823	203531	218311	0.0066	0.5519	2.30247	1.20318
LmxM.32.2930	15	3	144032	Present in the outer mitochondrial membrane proteome 22-2	73443.2	123717	73264.7	111056	38959.7	65712.9	0.0064	0.5526	1.25354	0.32601
LmxM.14.0290	6	2	30346	hypothetical protein, conserved	1.14888e+06	394581	487094	1.1615e+06	788657	649135	0.0064	0.5526	0.781197	-0.356242
LmxM.32.2880	9	7	44434	hypothetical protein, conserved	376120	621502	429499	421563	365264	225882	0.0061	0.5539	1.40921	0.494888
LmxM.18.0610	16	12	65075	metallo-peptidase, Clan MA(E), Family M41	6.359e+06	5.26093e+06	3.71019e+06	4.75819e+06	3.66187e+06	4.21297e+06	0.0061	0.5539	1.21349	0.279167
LmxM.22.1160	5	3	49582	hypothetical protein, conserved	124553	808502	675572	692695	701753	961757	0.006	0.5553	0.68272	-0.550635
LmxM.27.2410	4	4	41541	aldo-keto reductase-like protein	691348	640380	327464	798390	376262	330121	0.0058	0.5559	1.10262	0.140936
LmxM.08.0940	7	4	29267	hypothetical protein, conserved	254847	263463	169233	214542	93789.9	121289	0.0057	0.5566	1.60035	0.678389
LmxM.05.0710	3	2	149890	CYC2-like cyclin, putative	64568.6	30870.9	50648	45542.3	27921.4	51507	0.0057	0.5566	1.16897	0.225244
LmxM.26.1490	4	2	72474	hypothetical protein, unknown function	7668.01	40016.4	46280.7	45329.3	81257.1	77684.8	0.0053	0.5579	0.460002	-1.12029
LmxM.21.1450	3	2	113286	methyltransferase-like protein	94950.1	109893	52959.2	72555.3	104823	45054.9	0.0053	0.5579	1.15901	0.212898
LmxM.23.1590	4	2	50607	oxidoreductase-like protein	240904	278871	252035	127194	127452	161534	0.0052	0.5592	1.85451	0.891037
LmxM.34.3350	10	4	50625	Tetrapyrrole (Corrin/Porphyrin) Methylases, putative	166626	436502	218913	344108	471178	191686	0.0051	0.5599	0.81635	-0.292741
LmxM.21.0820	6	3	151244	Temperature dependent protein affecting M2 dsRNA replication, putative	108652	312224	306324	418057	225920	234235	0.005	0.5605	0.828046	-0.272217
LmxM.08_29.0710	8	2	92086	bardet-biedl syndrome 7 protein	94.5303	1068.37	142.727	2257.62	1096.78	1504.13	0.005	0.5605	0.268728	-1.89578
LmxM.09.0280	4	3	80695	hypothetical protein, conserved	52808.5	61208.5	99908.4	76989.2	82116.1	29748.9	0.005	0.5605	1.13275	0.179835
LmxM.23.1730	2	2	43316	RING-H2 zinc finger, putative	25935.1	189484	171227	288082	305515	204037	0.0049	0.5625	0.484741	-1.04471
LmxM.20.1290	8	7	31395	nucleosome assembly protein (NAP), putative	2.31265e+06	2.93065e+06	4.01992e+06	2.75807e+06	2.91965e+06	2.55615e+06	0.0049	0.5625	1.12501	0.169943
LmxM.29.3570	5	4	29752	Zinc finger CCCH domain-containing protein	293047	306391	199111	203162	181189	111256	0.0048	0.5637	1.61125	0.688183
LmxM.11.0420	5	3	82582	regulator of chromatin condensation, putative	17441.1	30381.6	66644.1	36777.1	77721.4	72506.6	0.0048	0.5637	0.612104	-0.70815
LmxM.34.0230	4	2	40124	hypothetical protein, conserved	179022	170133	82029.6	200423	150101	73782.1	0.0048	0.5637	1.01621	0.0232022
LmxM.30.0210;LmxM.30.0211	7	4	57996	hypothetical protein, conserved	264388	258917	231606	128082	145445	105950	0.0047	0.5656	1.98935	0.992298
LmxM.08_29.0270	3	3	26139	hypothetical protein	882752	745037	674165	448323	312124	455470	0.0047	0.5656	1.89318	0.920814
LmxM.03.0880	27	21	192322	hypothetical protein, conserved	1.09883e+07	1.26826e+07	3.65393e+07	2.25094e+07	3.02805e+07	3.83369e+07	0.0047	0.5656	0.660731	-0.597864
LmxM.23.1100	3	3	55036	Leucine Rich repeats (2 copies), putative	1.32004e+06	1.15861e+06	707215	1.03136e+06	856123	668639	0.0047	0.5656	1.24637	0.317731
LmxM.33.3430	12	10	84933	cleavage and polyadenylation specificity factor, putative	4.07551e+06	5.28335e+06	5.07678e+06	2.75536e+06	2.92936e+06	2.92414e+06	0.0046	0.5682	1.67684	0.745741
LmxM.23.0950	8	6	60609	metallo-peptidase, Clan MF, Family M17	2.68506e+06	2.39238e+06	1.68988e+06	1.70851e+06	1.17954e+06	1.71661e+06	0.0046	0.5682	1.46967	0.555491
LmxM.27.2130	15	5	180053	hypothetical protein, conserved	21535.5	35066.1	51382.8	30836.5	38963.7	43346.2	0.0046	0.5682	0.954378	-0.0673674
LmxM.36.4040	2	2	47401	hypothetical protein, conserved	3.43313e+06	3.02371e+06	2.66704e+06	1.64728e+06	1.79688e+06	1.22256e+06	0.0044	0.57	1.95509	0.967237
LmxM.06.1150	6	2	58676	Domain of unknown function (DUF4379), putative	840.799	521.252	13625.9	36311.8	27285.3	18839.8	0.0044	0.57	0.181811	-2.45949
LmxM.21.0560	3	3	11083	Qc-SNARE protein, putative	97945.9	566825	782662	803543	733480	655608	0.0044	0.57	0.660135	-0.599167
LmxM.06.0480	2	2	35545	hypothetical protein, conserved	9597.54	27334.5	32671.2	15635.1	47453	88888.6	0.0043	0.5719	0.457987	-1.12662
LmxM.03.0510	12	3	260898	hypothetical protein, conserved	223081	326727	583005	345849	350727	613225	0.0043	0.5719	0.864874	-0.209438
LmxM.33.3050	10	7	19935	cytochrome b5-like Heme/Steroid binding domain containing protein, putative	4.07316e+06	6.27838e+06	3.55925e+06	4.58718e+06	4.71985e+06	3.88883e+06	0.0042	0.5731	1.05418	0.0761192
LmxM.34.0340	3	3	54658	hypothetical protein, conserved	34854.6	4921.6	24872.2	32852	44076.3	46168.4	0.0041	0.5737	0.525184	-0.929106
LmxM.30.1260	9	3	70039	Microtubule-binding stalk of dynein motor, putative	74689.8	125126	99757.2	25858.2	114925	86672	0.0041	0.5737	1.31706	0.397321
LmxM.30.0360	5	3	111230	CRAL/TRIO domain containing protein, putative	314806	163038	682512	391961	857507	1.49594e+06	0.004	0.5749	0.422654	-1.24245
LmxM.06.0070	2	2	50758	hypothetical protein, conserved	120552	45705.9	91028.7	60892.8	132796	97192.2	0.0039	0.5756	0.884505	-0.177057
LmxM.29.0720	3	2	31920	hypothetical protein, conserved	63422.5	653426	649457	841518	748571	808515	0.0039	0.5756	0.569626	-0.811914
LmxM.11.0030	3	2	34320	Bacterial transferase hexapeptide (six repeats), putative	1.05068e+06	1.77962e+06	954382	1.53195e+06	871494	971235	0.0039	0.5756	1.12149	0.165423
LmxM.03.0020	4	4	29767	hypothetical protein, conserved	128744	73611.1	117894	98935.4	83195.9	51531.2	0.0038	0.5774	1.37056	0.454765
LmxM.29.0735	8	6	27528	heat shock protein grpe	2.20116e+06	2.20874e+06	1.46655e+06	1.42046e+06	1.30477e+06	1.65264e+06	0.0038	0.5774	1.34231	0.424718
LmxM.21.0865	3	2	75090	hypothetical protein, conserved	262682	877529	758597	1.07961e+06	955535	596254	0.0038	0.5774	0.721596	-0.470738
LmxM.26.1330	4	2	43855	hypothetical protein, conserved	72057	957966	822687	1.04011e+06	1.27236e+06	1.30019e+06	0.0038	0.5774	0.512839	-0.963422
LmxM.21.0790	3	2	30208	ras-related protein Rab21, putative	24941	85882.8	131446	104070	133929	119080	0.0038	0.5774	0.678478	-0.559627
LmxM.36.0320	3	2	23586	proteasome subunit beta type-2, putative	556484	360917	396761	344571	225795	344963	0.0037	0.5803	1.43573	0.521783
LmxM.30.0620	5	2	89087	hypothetical protein, conserved	8166.88	63916.3	73995.3	83867.4	109157	103490	0.0036	0.5809	0.492653	-1.02136
LmxM.34.0160	2	2	30706	hypothetical protein, conserved	188973	307812	151686	261340	154226	197324	0.0036	0.5809	1.05805	0.0814115
LmxM.07.0560	4	2	24624	ras-related protein rab-14, putative	134966	396910	151748	569557	478996	184919	0.0036	0.5809	0.554228	-0.851449
LmxM.15.1450	10	6	32821	proliferative cell nuclear antigen (PCNA), putative	1.22434e+06	2.38679e+06	2.40639e+06	1.5083e+06	1.91385e+06	2.00937e+06	0.0034	0.5827	1.10789	0.147816
LmxM.26.1150	2	2	84684	hypothetical protein, conserved	72249.8	86919.5	188245	124943	131261	183680	0.0034	0.5827	0.789785	-0.340468
LmxM.10.0530	24	19	126020	hypothetical protein, conserved	4.12735e+06	3.76719e+06	3.36297e+06	2.2256e+06	2.18071e+06	2.0409e+06	0.0033	0.5839	1.74611	0.804142
LmxM.26.2540	4	2	77839	hypothetical protein, conserved	331687	1.21867e+06	1.75163e+06	1.5046e+06	1.57885e+06	1.7847e+06	0.0033	0.5839	0.678284	-0.560038
LmxM.36.6800	5	4	80469	hypothetical protein, conserved,CG1104 protein-like protein	135822	69134.2	79443.5	140940	117753	38202.5	0.0033	0.5839	0.957909	-0.0620393
LmxM.19.0600	2	2	77406	hypothetical protein, unknown function	9294.72	27104.1	58251.6	51089.9	56859.2	73744.1	0.0032	0.5856	0.520935	-0.940825
LmxM.28.2930	9	6	81723	Low-affinity phosphate transporter PHO91	1.7583e+06	1.27423e+06	995640	1.15596e+06	1.34065e+06	983338	0.0032	0.5856	1.15754	0.211057
LmxM.36.0090	2	2	116846	hypothetical protein, conserved	28576.4	71006.3	43215.1	75397.3	60772.6	30913.5	0.0032	0.5856	0.85465	-0.226594
LmxM.07.0300	7	4	92825	hypothetical protein, conserved	2.20184e+06	2.80689e+06	1.91569e+06	1.84046e+06	1.42736e+06	1.20867e+06	0.0031	0.5873	1.54684	0.629326
LmxM.33.0090	7	4	65193	hypothetical protein, conserved	311609	414798	710851	428477	366903	753934	0.0031	0.5873	0.927674	-0.10831
LmxM.23.0120	16	3	317354	Concanavalin A-like lectin/glucanases superfamily/Beige/BEACH domain containing protein, putative	68200.3	75223.7	84468	14542	52726.4	40868.9	0.003	0.5885	2.10743	1.07549
LmxM.25.0620	19	13	183241	RNA polymerase I second largest subunit, putative	1.73044e+06	1.97006e+06	1.91669e+06	984046	1.01783e+06	1.08228e+06	0.0029	0.5891	1.82131	0.864975
LmxM.05.0910	3	2	116056	hypothetical protein, conserved	8098.14	35952.8	55330	74963	103358	67064.7	0.0029	0.5891	0.404999	-1.30401
LmxM.14.0110	2	2	59411	DnaJ domain containing protein, putative	12952	33150.5	85083.7	95212.3	86020.2	133487	0.0028	0.5902	0.416835	-1.26245
LmxM.16.1410	3	3	59489	hypothetical protein, conserved	238862	118962	326602	162828	357252	362140	0.0028	0.5902	0.775799	-0.366246
LmxM.25.2080	9	5	99130	elongation factor 2-like protein	195615	394744	236037	203691	264631	336657	0.0028	0.5902	1.02661	0.0378823
LmxM.32.1900	3	2	22330	vesicular protein trafficking mediator, putative	32802.1	11745.4	20382.1	33903.2	30801.8	17708.7	0.0027	0.5919	0.787849	-0.34401
LmxM.19.1620	7	4	34640	potassium voltage-gated channel, putative	2.07687e+06	1.81778e+06	1.20696e+06	1.63499e+06	1.2648e+06	1.34968e+06	0.0027	0.5919	1.20053	0.263673
LmxM.06.0160	7	6	51581	HD domain containing protein, putative	104423	224727	82489	320468	223258	104005	0.0027	0.5919	0.635509	-0.654015
LmxM.14.1190	5	3	58860	Bifunctional NAD(P)H-hydrate repair enzyme	1.3522e+06	1.38064e+06	726659	1.63807e+06	1.01469e+06	535380	0.0026	0.5936	1.08511	0.117844
LmxM.33.0310	5	3	78248	tRNA pseudouridine synthase, putative	311267	312717	308818	173670	170999	149381	0.0025	0.5941	1.88807	0.916913
LmxM.33.0850	4	2	34114	serine/threonine-protein phosphatase PP1, putative	126818	120114	84980.5	82813.4	75491.3	54291.5	0.0025	0.5941	1.56123	0.642687
LmxM.08_29.0220	5	3	108539	protein transport protein Sec24A, putative	720891	459605	348895	534064	488781	615816	0.0025	0.5941	0.933317	-0.0995605
LmxM.31.0910	9	5	31389	Alpha/beta hydrolase family, putative	1.46271e+06	1.01306e+06	1.0093e+06	989710	844635	961400	0.0024	0.5958	1.24656	0.317955
LmxM.36.3230	4	2	58729	oxidoreductase, putative	9598.41	3912.06	1972.26	13016.6	16367.1	8302.01	0.0024	0.5958	0.410839	-1.28336
LmxM.36.0740	18	17	61499	hypothetical protein, conserved	2.3684e+07	2.17919e+07	2.38407e+07	1.19238e+07	1.24029e+07	13224065	0.0023	0.5969	1.84595	0.884361
LmxM.15.0760	12	2	294095	ABC1 transporter-like protein	54081.7	172028	152505	144556	172682	283409	0.0023	0.5969	0.630344	-0.665789
LmxM.34.3160	2	2	20494	riboflavin kinase/fmn adenylyltransferase-like protein	287678	158145	161829	129133	248422	190057	0.0023	0.5969	1.07054	0.0983431
LmxM.10.0260	2	2	14244	COPI associated protein, putative	272375	713627	760030	765695	980153	543321	0.0022	0.5985	0.762736	-0.390744
LmxM.34.1970	5	4	37767	ubx domain containing protein, putative	439443	1.14184e+06	822388	858002	1.04365e+06	914479	0.0022	0.5985	0.853534	-0.228479
LmxM.31.0700	2	2	26455	ubiquitin-conjugating enzyme E2, putative	27976.7	46827.9	68831.1	32274.8	80984.6	57868.8	0.0022	0.5985	0.839345	-0.252664
LmxM.25.0790	5	2	125220	hypothetical protein, unknown function	16910	19241.8	41845.2	27899.2	43170.7	29531	0.0022	0.5985	0.775311	-0.367154
LmxM.36.1000	13	5	147067	intraflagellar transport protein 122, putative	606548	680877	509919	406578	400870	327970	0.0021	0.6007	1.58298	0.662643
LmxM.25.1340	3	2	112450	protein transport protein Sec24C, putative	13830.4	36407.8	50639.9	43544.7	49352.7	72379.1	0.0021	0.6007	0.61036	-0.712268
LmxM.17.0370	3	2	84827	hypothetical protein, unknown function	75050.1	38560.4	107703	113765	88080	69822.7	0.0021	0.6007	0.814648	-0.295751
LmxM.07.0020	3	2	37330	Isy1-like splicing family, putative	586577	348822	645398	314269	426295	556734	0.002	0.6023	1.21853	0.285141
LmxM.33.4010	2	2	12237	hypothetical protein, conserved	1.72778e+06	2.16324e+06	1.30106e+06	990023	1.62544e+06	1.20965e+06	0.002	0.6023	1.35737	0.44081
LmxM.30.1400	11	4	140397	hypothetical protein, conserved	886827	654626	452463	876733	478389	426512	0.002	0.6023	1.11915	0.162404
LmxM.32.1610	7	5	52105	cytosolic nonspecific dipeptidase, putative	376827	1.25969e+06	1.36493e+06	1.34453e+06	1.21786e+06	1.49687e+06	0.002	0.6023	0.739407	-0.43556
LmxM.26.2520	2	2	53674	hypothetical protein, conserved	189318	172874	301877	102693	320184	168966	0.002	0.6023	1.12203	0.166116
LmxM.06.0750	3	3	72193	Haemolysin-III related, putative	866908	562310	413126	724023	649096	489890	0.002	0.6023	0.988908	-0.0160913
LmxM.09.0980	9	3	104793	hypothetical protein, conserved	43800.7	126783	111916	184413	173578	80803.6	0.002	0.6023	0.64381	-0.635293
LmxM.33.2680	6	3	58832	WD domain, G-beta repeat, putative	207754	238948	114391	192200	173815	191161	0.002	0.6023	1.00703	0.0101056
LmxM.32.0590	5	2	101424	Coiled-coil domain-containing protein 40 homolog	15711.3	21643.6	47803.1	24813.6	101368	55137.6	0.0019	0.6065	0.469657	-1.09032
LmxM.16.0890;LmxM.16.0890a	8	6	74359	Nucleolar protein,Nop52, putative	305426	233810	407192	232029	282257	308238	0.0018	0.607	1.15064	0.202435
LmxM.31.1780	2	2	20713	hypothetical protein, conserved	383902	212496	401469	315579	286792	315324	0.0018	0.607	1.08736	0.120833
LmxM.29.0170	4	3	69832	Rubisco LSMT substrate-binding, putative	58930.7	42801.7	16655.9	48121.5	56172.1	57462.6	0.0018	0.607	0.731894	-0.450293
LmxM.25.1570	18	14	247197	ER-golgi trafficking TRAPP I complex 85 kDa subunit, putative	1.08107e+06	1.20124e+06	2.46006e+06	1.54552e+06	1.53897e+06	2.81096e+06	0.0018	0.607	0.804413	-0.313991
LmxM.31.0570	6	3	65096	ATP- dependent RNA helicase, putative	182151	225996	272022	136050	187631	96998.8	0.0017	0.6091	1.61683	0.693172
LmxM.28.1370	6	2	32117	haloacid dehalogenase-like hydrolase, putative	50888.6	18342.2	221684	397326	307557	382330	0.0017	0.6091	0.267579	-1.90196
LmxM.15.1480	13	2	103889	cAMP specific phosphodiesterase, putative	12831.3	21499.6	21408.4	11163.8	29769.2	7484.07	0.0017	0.6091	1.15123	0.20318
LmxM.33.1430	9	7	67073	tyrosine phosphatase isoform, putative	2.87705e+07	1.72879e+07	1.70863e+07	1.95634e+07	2.03722e+07	2.19669e+07	0.0017	0.6091	1.02007	0.0286622
LmxM.31.0390	7	5	40303	19S proteasome non-atpase subunit 8	1.05906e+06	2.29406e+06	1.47695e+06	1.90389e+06	1.19561e+06	1.89969e+06	0.0017	0.6091	0.966169	-0.0496524
LmxM.08_29.2610	3	2	78412	hypothetical protein, conserved	69530.3	116221	93393.9	38642.6	82105.7	82108.2	0.0016	0.6117	1.37607	0.460558
LmxM.16.1260	8	3	189019	hypothetical protein, conserved	10277.4	10022.9	4826.01	10786.8	9210.93	5759.59	0.0016	0.6117	0.975505	-0.0357794
LmxM.36.4650	5	5	25313	60S acidic ribosomal protein, putative	1.37965e+06	2.47977e+06	2.90702e+06	2.62886e+06	2.12659e+06	1.80781e+06	0.0016	0.6117	1.03096	0.0439847
LmxM.03.0900	3	2	41491	peter pan protein, putative	1.27761e+06	955776	2.48317e+06	1.34365e+06	2.17536e+06	3.30211e+06	0.0016	0.6117	0.691464	-0.532273
LmxM.05.0450	3	3	22685	hypothetical protein, conserved	737354	1.17856e+06	1.28649e+06	865878	949356	966998	0.0016	0.6117	1.15102	0.202911
LmxM.19.0320	15	7	73739	intraflagellar transport protein 52	1.19725e+06	921239	961654	646136	671698	660706	0.0015	0.6142	1.55677	0.63856
LmxM.29.3360	3	2	81318	calmodulin-related protein, putative	11821.9	35013.1	15425.7	24424.5	59006.3	31255.2	0.0015	0.6142	0.54288	-0.881295
LmxM.20.0430	6	3	84356	glycerol-3-phosphate dehydrogenase-like protein	4295.58	22193.4	16762.8	30136.3	53961.3	42888.2	0.0015	0.6142	0.340603	-1.55384
LmxM.17.1230	5	2	161110	hypothetical protein, conserved	14314.6	14641.5	36983.2	26208.4	84651.1	26389.9	0.0015	0.6142	0.480434	-1.05759
LmxM.18.0900	2	2	95809	glycosyltransferase, putative	55114.5	155864	162994	259480	212134	136565	0.0015	0.6142	0.614904	-0.701566
LmxM.25.0400	2	2	10703	hypothetical protein, unknown function	28657	45869.7	16528.9	73622.4	53523.4	22143.2	0.0015	0.6142	0.609928	-0.713289
LmxM.05.0400	29	23	137042	structural maintenance of chromosome (SMC), putative	3.85265e+06	3.19744e+06	3.0189e+06	2.23866e+06	2.04281e+06	1.88133e+06	0.0014	0.6172	1.63384	0.708264
LmxM.30.0160	27	23	135127	DNA-directed RNA polymerase II subunit 2, putative	1.13196e+07	1.0144e+07	9.05664e+06	6.55011e+06	5.83459e+06	5.05594e+06	0.0014	0.6172	1.74995	0.807311
LmxM.34.5150	4	2	69683	biopterin transporter, putative	67460.3	73022.4	193226	130861	234329	230132	0.0014	0.6172	0.560552	-0.83508
LmxM.33.3840	6	2	27353	hypothetical protein, conserved	24976.4	26041.7	45038.1	19837.2	44387.8	27663.3	0.0014	0.6172	1.04536	0.0639983
LmxM.21.0873	13	7	88677	hypothetical protein, conserved	906318	471387	645243	342733	754858	764258	0.0014	0.6172	1.08653	0.119723
LmxM.29.0430	4	3	63273	quiescin sulfhydryl oxidase, putative	346102	956692	1.06479e+06	984627	1.04397e+06	1.01218e+06	0.0014	0.6172	0.778611	-0.361026
LmxM.33.1415;LmxM.33.1400;LmxM.33.1410	15	13	37318	d-isomer specific 2-hydroxyacid dehydrogenase- like protein	1.34075e+07	1.11251e+07	1.27972e+07	7.41491e+06	6.56246e+06	7.18847e+06	0.0013	0.6202	1.76368	0.81859
LmxM.03.0070	4	2	87983	hypothetical protein, conserved	57197.2	57887.3	163829	133354	200732	142063	0.0013	0.6202	0.585769	-0.771597
LmxM.36.1020	4	3	61152	hypothetical protein, conserved	106966	466707	547709	799281	915065	750766	0.0013	0.6202	0.454901	-1.13637
LmxM.29.2880	2	2	73312	hypothetical protein, conserved	2288.61	7225.05	9001.06	27315.2	8983.21	15970.1	0.0013	0.6202	0.354223	-1.49727
LmxM.33.2100	10	5	92757	hypothetical protein, conserved	694619	576574	448061	442540	450707	462813	0.0013	0.6202	1.26783	0.342361
LmxM.13.1440	6	3	140137	hypothetical protein, conserved	26196.2	36023.9	22680	16252.3	28337.6	16926.5	0.0013	0.6202	1.38012	0.464798
LmxM.09.1550	7	3	20458	hypothetical protein, conserved	2.12132e+06	2.0464e+06	1.19325e+06	2.11689e+06	1.30592e+06	1.0213e+06	0.0013	0.6202	1.20631	0.2706
LmxM.17.1250	15	7	117642	RNA cytidine acetyltransferase	765382	554067	397680	610783	578841	445716	0.0012	0.6235	1.05001	0.0704078
LmxM.04.0530	5	2	40864	hypothetical protein	23690.5	42136.6	61823.1	44292.4	43483.7	82070.9	0.0012	0.6235	0.75156	-0.41204
LmxM.26.0620	6	6	10695	10 kDa heat shock protein, putative	2.01028e+07	1.74361e+07	2.86342e+07	1.53887e+07	1.17422e+07	2.35755e+07	0.0012	0.6235	1.30503	0.384079
LmxM.33.4000	3	2	56316	Peptidase family C78, putative	103624	105891	56811.9	123766	129352	31785.4	0.0012	0.6235	0.934797	-0.0972742
LmxM.21.1220	10	5	147439	hypothetical protein, conserved	2.75402e+06	1.87716e+06	4.95541e+06	2.71964e+06	5.61791e+06	5.70686e+06	0.0012	0.6235	0.682591	-0.550907
LmxM.15.1500	2	2	34288	hypothetical protein, conserved	739037	596764	311185	751445	521705	541272	0.0012	0.6235	0.907719	-0.139682
LmxM.36.0440	15	13	53001	hypothetical protein, conserved	8.32122e+06	6.28655e+06	4.40481e+06	7.13096e+06	5.03723e+06	4.94098e+06	0.0012	0.6235	1.11125	0.152184
LmxM.22.1290	11	10	44723	ribonucleoside-diphosphate reductase small chain, putative	4.96459e+06	5.32627e+06	5.49929e+06	2.67471e+06	3.07089e+06	2.95268e+06	0.0011	0.6269	1.81532	0.860225
LmxM.06.1160	6	2	119294	hypothetical protein, conserved	269430	241288	168967	168688	203525	152255	0.0011	0.6269	1.29595	0.374014
LmxM.36.3960	4	3	106838	hypothetical protein, unknown function	15679.5	3947.79	9369.06	29230.4	15812.6	20633	0.0011	0.6269	0.441506	-1.1795
LmxM.29.3710	6	5	146995	CPSF-domain protein, putative	409063	570327	690681	399712	542822	419792	0.0011	0.6269	1.2259	0.293838
LmxM.17.0470	15	11	382146	hypothetical protein, conserved	1.1944e+06	810222	1.11655e+06	762948	819802	708528	0.0011	0.6269	1.3622	0.445935
LmxM.25.1260	7	2	236178	hypothetical protein, conserved	8202.58	49094.7	42024.7	149970	116540	96786	0.0011	0.6269	0.273391	-1.87096
LmxM.20.0250	2	2	41202	deoxyhypusine synthase, putative	3.31801e+07	1.09569e+07	2.23202e+07	4.03421e+07	2.35209e+07	4.08615e+07	0.0011	0.6269	0.63459	-0.656103
LmxM.14.1040	2	2	20096	Domain of unknown function (DUF202), putative	401232	346082	261178	297708	267586	105870	0.0011	0.6269	1.5026	0.587464
LmxM.14.1060	19	4	478379	dynein heavy chain, putative	41739.4	28290.7	57067.5	40867.7	49918.4	36588.2	0.001	0.6306	0.997829	-0.00313601
LmxM.28.1940	6	6	73223	divalent cation transporter, putative	21810.6	44098.8	37069.1	33035.6	27693.6	38881.5	0.001	0.6306	1.03381	0.0479706
LmxM.29.0660	11	5	81978	pdz domain containing protein, putative	77906.2	110884	258534	230481	229652	261065	0.001	0.6306	0.620253	-0.689072
LmxM.24.1220	12	8	56832	RNA-binding protein 38, putative	694722	1.14311e+06	845609	726948	794287	827851	0.001	0.6306	1.14233	0.191984
LmxM.21.0120	7	2	182271	cysteine peptidase, Clan CA, family C2, putative	116887	209680	273012	118407	340195	331877	0.001	0.6306	0.758501	-0.398777
LmxM.13.0580	13	7	162870	hypothetical protein, conserved	152355	70342.4	173437	130875	196455	145528	0.0009	0.6329	0.837746	-0.255415
LmxM.32.2110	9	6	56276	phosphoglycerate mutase	1.04865e+06	703071	646306	677370	592123	809716	0.0009	0.6329	1.15334	0.205815
LmxM.20.1480	4	3	109271	Myotubularin-related protein, putative	34692.9	94603	138498	154893	149124	176037	0.0009	0.6329	0.55784	-0.842076
LmxM.07.0670	4	2	18335	Qa-SNARE protein, putative	63803.1	78593.9	23631.9	182332	80530.4	97815.5	0.0009	0.6329	0.460325	-1.11928
LmxM.09.0390	3	2	203161	hypothetical protein, conserved	23326.1	12876.4	33586.8	19974.3	31858.2	49194.6	0.0009	0.6329	0.690797	-0.533666
LmxM.17.0450	6	4	169012	hypothetical protein, conserved	214718	131879	76916.7	270456	152246	190100	0.0009	0.6329	0.69111	-0.533014
LmxM.34.0220	3	2	30993	hypothetical protein, conserved	176714	325837	399626	228724	306002	548909	0.0009	0.6329	0.832547	-0.264396
LmxM.05.0920	8	4	117407	paraflagellar rod protein, putative	370348	205790	389279	480433	412747	131970	0.0009	0.6329	0.941732	-0.0866116
LmxM.16.0250	3	2	19812	protein tyrosine phosphatase-likie protein	429913	455445	864980	473433	609549	948693	0.0009	0.6329	0.861524	-0.215036
LmxM.25.1350	8	3	278711	hypothetical protein, conserved	348441	513222	609815	303686	487307	405196	0.0008	0.6369	1.23014	0.298822
LmxM.19.0140	9	4	68385	Associated kinase of Tb14-3-3, putative	95271.6	47581.2	148031	133894	143887	135919	0.0008	0.6369	0.703128	-0.508141
LmxM.32.1490	14	3	359156	hypothetical protein, conserved	40092	41611.5	16017.3	36923	44957.7	37665.2	0.0008	0.6369	0.817434	-0.290827
LmxM.34.4750	2	2	36715	glyceraldehyde-3-phosphate dehydrogenase-like protein	28302.8	16884.6	14071	21891.2	6912.02	72684.6	0.0008	0.6369	0.583896	-0.776217
LmxM.33.0120	9	9	26105	adenylate kinase b, putative	4.7245e+06	7.80326e+06	4.04099e+06	7.57783e+06	5.14204e+06	4.18851e+06	0.0008	0.6369	0.979914	-0.0292736
LmxM.28.1820	23	18	52753	Replication factor A protein 1	1.05947e+07	9.09007e+06	9.01539e+06	5.40871e+06	5.37618e+06	6.04991e+06	0.0007	0.6392	1.70481	0.769611
LmxM.36.4960	14	4	107251	hypothetical protein, unknown function	14434.4	44619	57970.7	72617.9	106558	97549.8	0.0007	0.6392	0.422888	-1.24165
LmxM.12.0300	12	2	204565	hypothetical protein, conserved	67782.1	47489.1	99404.9	77817.8	77147	80669.1	0.0007	0.6392	0.911058	-0.134385
LmxM.25.0150	4	2	78786	hypothetical protein, conserved	322067	535186	690233	532867	594557	544523	0.0007	0.6392	0.925559	-0.111603
LmxM.36.3970	7	2	145352	hypothetical protein, conserved	24011.4	12274.8	22401.9	9743.99	29603.7	24126.9	0.0007	0.6392	0.924593	-0.11311
LmxM.30.0490;LmxM.30.0490b	5	5	89849	hypothetical protein, unknown function	328655	185213	393778	298757	350839	315967	0.0006	0.6414	0.940016	-0.0892425
LmxM.08_29.2170	2	2	67616	DTW domain containing protein, putative	17145.4	3954.13	19591.6	39503.3	41394.2	36126.9	0.0006	0.6414	0.347715	-1.52402
LmxM.10.0520	9	2	99370	hypothetical protein, conserved	99456.6	145459	119310	144098	53013.3	45173.1	0.0006	0.6414	1.5033	0.588133
LmxM.18.0500	7	4	44326	hypothetical protein, conserved	520364	287462	483867	400590	293920	437281	0.0006	0.6414	1.14128	0.190657
LmxM.33.1190	9	2	165950	ATP-dependent RNA helicase-like protein	22276.7	24367.2	61038.3	52031	61714.2	76895.1	0.0006	0.6414	0.564845	-0.824072
LmxM.26.1290	6	2	65269	Cupin-like domain containing protein, putative	73287.9	208830	159619	233490	188070	180002	0.0006	0.6414	0.734316	-0.445527
LmxM.29.3060	8	3	134218	kinesin, putative	77465.7	155217	80436.7	133515	125921	118474	0.0006	0.6414	0.828555	-0.271331
LmxM.17.0440	8	3	206505	hypothetical protein, conserved	2.685e+06	3.26123e+06	5.78283e+06	3.31264e+06	6.15064e+06	4.64327e+06	0.0006	0.6414	0.831461	-0.266279
LmxM.09.0590	4	2	108437	ATP-dependent DNA helicase, putative	83480.4	66358.7	94863.6	44366.7	43646.2	64872.3	0.0005	0.6448	1.60056	0.678581
LmxM.22.0050	5	4	54995	hypothetical protein, conserved	235762	177488	127956	196480	145832	171068	0.0005	0.6448	1.0542	0.0761496
LmxM.05.0890	40	29	209961	CPSF A subunit region, putative	3.08924e+07	2.75872e+07	24728427	1.60201e+07	1.80918e+07	1.51924e+07	0.0005	0.6448	1.68764	0.755007
LmxM.34.2400	22	13	195197	Flagellar Member 5	1.46054e+06	1.06722e+06	941772	1.05333e+06	1.0134e+06	877754	0.0005	0.6448	1.17831	0.236724
LmxM.13.1380	4	2	67363	endomembrane protein, putative	10620.6	27031.1	29405.4	36330.9	52574.9	27786.3	0.0005	0.6448	0.57465	-0.799244
LmxM.03.0960	4	4	12713	hypothetical protein, conserved	8.84137e+06	9.09869e+06	6.37108e+06	5.82663e+06	5.88734e+06	5.6958e+06	0.0005	0.6448	1.39641	0.481721
LmxM.28.0530	12	7	154806	RAD50 DNA repair-like protein	1.55328e+06	2.82051e+06	2.4352e+06	2.27791e+06	2.24409e+06	1.81021e+06	0.0005	0.6448	1.07529	0.104731
LmxM.19.0310	5	3	27432	membrane protein, putative	37169.3	42815.7	115227	123460	215694	127495	0.0005	0.6448	0.418328	-1.25729
LmxM.34.2110	8	8	52866	hypothetical protein, conserved	1.00405e+06	1.37722e+06	1.16809e+06	627314	458252	904089	0.0005	0.6448	1.78391	0.835043
LmxM.36.6690	3	2	43071	hypothetical protein, conserved	1.14326e+06	3.56411e+06	3.4905e+06	4.78963e+06	4.54071e+06	5.30946e+06	0.0005	0.6448	0.559972	-0.836575
LmxM.27.1045	2	2	16995	hypothetical protein, conserved	84404.8	172000	250292	225544	269301	354587	0.0005	0.6448	0.596513	-0.745374
LmxM.23.1300	3	3	35465	lathosterol oxidase-like protein	2.7765e+06	1.48341e+06	1.42644e+06	2.2391e+06	2.80602e+06	1.55861e+06	0.0005	0.6448	0.861081	-0.215778
LmxM.17.0600	23	11	122470	P-type ATPase, putative	2.73268e+06	1.97688e+06	1.57057e+06	2.10976e+06	2.09164e+06	1.69e+06	0.0005	0.6448	1.06598	0.0921829
LmxM.36.2420	2	2	95760	serine peptidase, Clan SC, Family S9B	46592.2	133048	119418	151357	143378	143982	0.0005	0.6448	0.681667	-0.552861
LmxM.11.0190	5	5	66786	DEAD-boc ATP-dependent (RNA) helicase, putative	449124	496715	914447	726430	493760	1.07648e+06	0.0005	0.6448	0.809994	-0.304016
LmxM.36.1590	9	8	131896	STAG domain containing protein, putative	1.29574e+06	1.07968e+06	973140	725994	766388	710395	0.0004	0.6511	1.52015	0.604218
LmxM.13.0460	8	6	56516	hypothetical protein, conserved	475137	740156	698589	510189	529220	490136	0.0004	0.6511	1.25128	0.3234
LmxM.16.0240	5	5	86772	histone acethyltransferase-like protein	366287	180290	386277	359857	345413	305418	0.0004	0.6511	0.92299	-0.115613
LmxM.33.3580	5	2	95529	hypothetical protein, conserved	258800	222302	167346	216239	134305	100456	0.0004	0.6511	1.4378	0.523861
LmxM.21.1440	3	3	25647	cytochrome b5-like Heme/Steroid binding domain containing protein, putative	91436.7	171866	131344	93369.7	129697	147047	0.0004	0.6511	1.06629	0.0925932
LmxM.29.3170	4	2	49243	Tumour suppressor, Mitostatin, putative	94610.4	267814	268745	352771	325379	319897	0.0004	0.6511	0.632404	-0.661081
LmxM.32.2890	26	2	291596	hypothetical protein, conserved	146340	171419	110944	155393	77594.3	65448.3	0.0004	0.6511	1.4365	0.522559
LmxM.36.6995	5	5	13867	cytochrome oxidase subunit IX, putative	3.73578e+06	8.26791e+06	6.97566e+06	6.07411e+06	8.52165e+06	6.84553e+06	0.0004	0.6511	0.885178	-0.17596
LmxM.08_29.2590	10	4	73482	hypothetical protein, conserved	444994	235797	384484	441901	269364	292900	0.0004	0.6511	1.06085	0.0852274
LmxM.21.1010	4	2	52549	epsilon tubulin, putative	3604.77	2274.98	8999.15	12801	38352.6	12875.2	0.0004	0.6511	0.232378	-2.10545
LmxM.31.2440	5	3	46034	mitochondrial RNA binding complex 1 subunit, putative	1.72625e+06	857849	1.06819e+06	1.13409e+06	1.14785e+06	1.76945e+06	0.0004	0.6511	0.901488	-0.14962
LmxM.29.1050	6	2	37338	mitochondrial carrier protein-like protein	1.15651e+06	1.11194e+06	610143	1.58509e+06	1.25211e+06	447304	0.0004	0.6511	0.876417	-0.190311
LmxM.27.1620	2	2	23669	Eukaryotic translation initiation factor 4E-1	8333.71	17387.5	14216.8	18190.8	13541.4	10559.6	0.0004	0.6511	0.944343	-0.0826174
LmxM.21.0510	5	4	58690	hypothetical protein, conserved	415607	399085	332524	164088	170518	243796	0.0003	0.6564	1.98342	0.987993
LmxM.31.2490	7	2	138689	hypothetical protein, conserved	199843	246471	211311	88786.6	146017	95877.6	0.0003	0.6564	1.9887	0.991822
LmxM.08_29.0870	22	16	53552	hypothetical protein, conserved	1.7916e+07	1.51541e+07	1.21651e+07	1.08294e+07	1.07337e+07	1.28528e+07	0.0003	0.6564	1.31437	0.394372
LmxM.26.0630	4	4	45609	hypothetical protein, conserved	164530	273277	234347	132594	263594	137473	0.0003	0.6564	1.25952	0.332868
LmxM.12.0110	3	3	92118	hypothetical protein, conserved	29274.5	24993.5	92913.5	122898	136884	156919	0.0003	0.6564	0.353207	-1.50142
LmxM.34.2240	8	3	56320	hypothetical protein, conserved	86902.9	138232	207119	133111	166429	419826	0.0003	0.6564	0.600882	-0.734847
LmxM.36.6200	2	2	118451	hypothetical protein, conserved	194008	409262	169023	472793	673770	283379	0.0003	0.6564	0.540087	-0.888737
LmxM.08_29.1810	4	2	69447	Vesicle coat protein involved in Golgi to plasma membrane transport, putative	835012	529336	492623	800508	474117	453523	0.0003	0.6564	1.07454	0.103725
LmxM.01.0380	2	2	89160	Dyggve-Melchior-Clausen syndrome protein, putative	43783.4	39883	108587	128886	134781	100176	0.0003	0.6564	0.528398	-0.920304
LmxM.09.0800	11	6	156380	kinetoplast-associated protein-like protein	585605	343780	430359	387990	441374	437077	0.0003	0.6564	1.07367	0.102555
LmxM.20.1240	5	3	296495	Raptor N-terminal CASPase like domain containing protein, putative	16038.1	32214.5	14294.2	14633.9	49885.1	48892.8	0.0003	0.6564	0.551501	-0.858563
LmxM.18.1470	5	2	40071	hypothetical protein, conserved	42055.6	17169.1	33482.9	40782.4	48118.2	33871.3	0.0003	0.6564	0.755121	-0.40522
LmxM.27.0910	13	7	121504	Pep3/Vps18/deep orange family/Region in Clathrin and VPS, putative	1.15998e+06	641829	954515	748946	928912	943094	0.0003	0.6564	1.05165	0.0726557
LmxM.34.1190	7	3	52519	NADH-dependent fumarate reductase, putative	151056	88539.6	115306	96587.8	124822	99904.5	0.0003	0.6564	1.10453	0.143437
LmxM.16.0850	3	2	52074	COP9 signalosome complex subunit 5, putative	360583	347072	264086	516083	88691.9	107769	0.0003	0.6564	1.36376	0.447592
LmxM.23.0660	5	2	91104	hypothetical protein, unknown function	29619.3	26614	40076	64904.1	12284.4	12693.8	0.0003	0.6564	1.0715	0.0996362
LmxM.27.1330	7	4	51085	hypothetical protein, conserved	1.18056e+06	1.28526e+06	1.8917e+06	1.20959e+06	1.61023e+06	751898	0.0003	0.6564	1.22	0.286884
LmxM.17.0330	11	4	188541	hypothetical protein, conserved	118764	132875	53996.4	124688	116317	144889	0.0003	0.6564	0.792017	-0.336398
LmxM.34.2725	7	2	85269	hypothetical protein, conserved	393962	296998	251729	324928	217714	154866	0.0003	0.6564	1.35151	0.434571
LmxM.29.2120	6	2	60535	Oligomerisation domain containing protein, putative	438542	728162	313302	927393	619081	514987	0.0003	0.6564	0.71794	-0.478064
LmxM.36.3800	13	2	41734	aminomethyltransferase, mitochondrial, putative	475602	1.05859e+06	709666	995775	1.08206e+06	660001	0.0003	0.6564	0.819573	-0.287056
LmxM.33.4260	9	2	163815	Unc104-like kinesin, putative	27935.6	20289.1	53747.2	40885.4	112976	53722.4	0.0003	0.6564	0.491232	-1.02552
LmxM.32.1210	4	4	39433	hypothetical protein, conserved	421342	814377	783251	703249	643652	677694	0.0003	0.6564	0.997221	-0.00401433
LmxM.14.1180	13	12	77308	polynucleotide adenylyltransferase, putative	1.81459e+06	2.14464e+06	1.79349e+06	1.15547e+06	1.21221e+06	1.08406e+06	0.0002	0.6653	1.66662	0.736925
LmxM.28.2570	26	13	114316	splicing factor 3B subunit 1, putative	3.26869e+06	3.06444e+06	3.17533e+06	1.53943e+06	1.83088e+06	1.8944e+06	0.0002	0.6653	1.80607	0.852857
LmxM.14.0570	30	17	127077	WD domain, G-beta repeat, putative	6.23044e+06	5.19344e+06	5.38202e+06	3.62698e+06	2.85977e+06	3.43355e+06	0.0002	0.6653	1.69409	0.760512
LmxM.25.1850	5	2	56379	hypothetical protein, conserved	118991	166749	91276.8	137347	120797	124646	0.0002	0.6653	0.984919	-0.0219224
LmxM.04.0690	4	2	81007	axonemal dynein light chain, putative	224248	171051	122545	187318	182503	125716	0.0002	0.6653	1.04502	0.0635244
LmxM.31.3080	6	4	77804	ABC transporter of the mitochondrion, putative	139137	131856	106661	44950.9	78281.1	73457.4	0.0002	0.6653	1.92005	0.941146
LmxM.23.1280	4	2	124337	hypothetical protein, conserved	3881.96	1468.27	9891.58	24953.1	29768	30023.8	0.0002	0.6653	0.179855	-2.47509
LmxM.31.3360	4	2	88797	Lipase (class 3), putative	46472.3	139509	128222	231456	188013	243444	0.0002	0.6653	0.473974	-1.07712
LmxM.33.1470	6	3	43047	EAP30/Vps36 family, putative	56902.9	65917.2	138431	121970	145513	131486	0.0002	0.6653	0.654816	-0.610838
LmxM.01.0800	8	5	50523	hypothetical protein	634713	605946	401132	439447	372305	507998	0.0002	0.6653	1.24402	0.315006
LmxM.08.0030	4	3	24486	Qc-SNARE protein, putative	636559	486443	1.46075e+06	1.66793e+06	1.89846e+06	1.75124e+06	0.0002	0.6653	0.485884	-1.04132
LmxM.36.5140	4	3	54971	VHS domain containing protein, putative	186486	144730	345866	485747	238233	379287	0.0002	0.6653	0.613706	-0.704381
LmxM.36.2340	3	3	44886	hypothetical protein, conserved	288329	192700	154687	248501	245657	148617	0.0002	0.6653	0.989018	-0.0159316
LmxM.14.1010	5	2	111428	hypothetical protein, conserved	855264	1.66761e+06	1.2628e+06	1.44779e+06	1.38789e+06	1.10293e+06	0.0002	0.6653	0.961172	-0.0571335
LmxM.24.0320	36	23	61276	fumarate hydratase, putative	5.53597e+07	4.44651e+07	3.55468e+07	3.99705e+07	3.09559e+07	3.86354e+07	0.0002	0.6653	1.23557	0.30518
LmxM.24.1980	3	2	30049	hypothetical protein, conserved	9.76058e+06	7.05148e+06	5.60725e+06	1.40422e+07	6.16115e+06	3.21458e+06	0.0002	0.6653	0.957356	-0.0628727
LmxM.08_29.0690	9	5	31527	NADH-ubiquinone oxidoreductase complex I subunit, putative	1.80876e+06	2.32166e+06	1.06597e+06	2.96409e+06	2.62391e+06	1.34992e+06	0.0002	0.6653	0.748984	-0.416993
LmxM.04.0500	12	2	309322	Nucleotidyltransferase domain containing protein, putative	37461.8	14702.7	26793.6	30503.6	42211.1	41171.7	0.0002	0.6653	0.693307	-0.528434
LmxM.13.1560	2	2	41250	ras-family member, GTP-binding protein, putative	1.59294e+06	2.92431e+06	2.3862e+06	1.30146e+06	2.832e+06	2.50399e+06	0.0002	0.6653	1.04008	0.0566907
LmxM.27.1880	7	6	57161	hypothetical protein, conserved	2.95061e+06	2.13683e+06	1.52931e+06	2.6726e+06	2.01273e+06	2.24811e+06	0.0002	0.6653	0.954323	-0.0674498
LmxM.14.0300	6	3	26732	hypothetical protein, conserved	435639	402407	262392	262817	350815	321998	0.0002	0.6653	1.17615	0.23407
LmxM.36.1230	13	9	64633	hypothetical protein, conserved	2.67506e+06	1.95898e+06	1.63948e+06	1.62758e+06	1.59639e+06	2.18168e+06	0.0002	0.6653	1.16055	0.214807
LmxM.29.3030	3	3	54349	Domain of unknown function DUF21, putative	741117	421614	515210	484173	550095	619509	0.0002	0.6653	1.01461	0.0209277
LmxM.36.6270	10	5	37995	chaperone protein DnaJ, putative	1.11963e+07	1.06636e+07	1.04259e+07	6.54676e+06	6.27519e+06	5.42169e+06	0.0001	0.6739	1.7697	0.823506
LmxM.11.1000	33	22	101685	pyruvate phosphate dikinase, putative	2.23364e+07	2.12952e+07	2.37065e+07	1.23122e+07	1.33746e+07	1.29588e+07	0.0001	0.6739	1.74245	0.801118
LmxM.05.0660	10	7	34454	nitroreductase-like protein	4.07707e+06	3.51582e+06	2.88177e+06	2.84448e+06	2.48177e+06	2.23524e+06	0.0001	0.6739	1.38526	0.470161
LmxM.28.3030	27	12	149181	Nucleoporin NUP149	1.14009e+07	9.2753e+06	9.29884e+06	5.54014e+06	5.31805e+06	6.92185e+06	0.0001	0.6739	1.68588	0.753501
LmxM.02.0090	4	3	38543	hypothetical protein, conserved	1.83302e+06	1.48412e+06	1.58026e+06	1.03589e+06	994530	945680	0.0001	0.6739	1.64557	0.71859
LmxM.28.1350	7	5	35556	haloacid dehalogenase-like hydrolase-like protein	785807	612043	526756	499426	519084	549401	0.0001	0.6739	1.2275	0.29572
LmxM.11.0860	21	14	189951	hypothetical protein, conserved	2.11307e+06	1.88894e+06	1.45675e+06	1.55959e+06	1.24989e+06	1.23337e+06	0.0001	0.6739	1.35023	0.433206
LmxM.05.0350	14	11	53710	trypanothione reductase	3.95249e+06	3.76017e+06	4.30177e+06	1.85839e+06	1.74103e+06	2.56501e+06	0.0001	0.6739	1.94899	0.962728
LmxM.36.4820	10	5	55238	WD domain, G-beta repeat, putative	515502	615997	535702	363592	282100	234087	0.0001	0.6739	1.89502	0.922213
LmxM.17.0430	11	9	139228	hypothetical protein, conserved	1.12884e+06	773396	537062	995694	1.06135e+06	893907	0.0001	0.6739	0.826616	-0.274711
LmxM.28.0390	7	4	107507	hypothetical protein, conserved	77292.6	177186	319541	580896	769277	695807	0.0001	0.6739	0.280559	-1.83362
LmxM.20.1610	2	2	28496	hypothetical protein, conserved	121043	88867	61647.3	191348	43327.5	157249	0.0001	0.6739	0.692883	-0.529317
LmxM.19.0330	9	4	87376	intraflagellar transport protein 80, putative	742680	623467	505937	482646	397600	520952	0.0001	0.6739	1.33606	0.417984
LmxM.14.1050	5	3	29282	COQ9, putative	49357.7	128074	97778.6	143387	220379	126451	0.0001	0.6739	0.561404	-0.832889
LmxM.30.1720	19	10	132540	Cullin protein neddylation domain containing protein, putative	1.60378e+06	1.40608e+06	2.20631e+06	1.51249e+06	1.53003e+06	1.56413e+06	0.0001	0.6739	1.13231	0.179274
LmxM.32.0620	2	2	33849	intraflagellar transport protein 57/55, putative	159467	184114	279147	197782	198662	248536	0.0001	0.6739	0.965499	-0.050653
LmxM.03.0930	11	8	77073	Amidohydrolase family, putative	964799	2.22201e+06	2.22648e+06	2.33528e+06	2.47926e+06	2.7046e+06	0.0001	0.6739	0.719934	-0.474064
LmxM.16.0940	3	3	13346	dynein light chain, putative	507013	695444	1.04689e+06	729388	1.0296e+06	992084	0.0001	0.6739	0.817627	-0.290485
LmxM.33.4220	3	2	24174	hypothetical protein, conserved	285061	852751	687363	1.1742e+06	1.17692e+06	1.22757e+06	0.0001	0.6739	0.510013	-0.971394
LmxM.26.2190	6	4	43724	ADP-ribosylation factor family, putative	207366	207091	157713	139453	126459	110456	0.0001	0.6739	1.52024	0.604303
LmxM.36.0630	4	3	21428	Protein of unknown function (DUF3592), putative	669771	362172	675953	487002	720689	601519	0.0001	0.6739	0.944001	-0.083139
LmxM.34.1730	3	3	42816	casein kinase II, putative	113287	127826	239077	252299	199994	227047	0.0001	0.6739	0.706848	-0.500528
LmxM.34.3830	5	4	35192	hypothetical protein, conserved	180247	145219	84406.4	273856	151709	135944	0.0001	0.6739	0.729949	-0.454133
LmxM.12.0190	2	2	173418	ubiquitin hydrolase, putative	3.41893e+06	2.37372e+06	2.63228e+06	1.57191e+06	2.48855e+06	1.83306e+06	0.0001	0.6739	1.42952	0.515534
LmxM.10.0830	4	2	182102	serine/threonine-protein kinase, putative	43683.9	31484.5	83088.5	80001.1	120828	138931	0.0001	0.6739	0.46579	-1.10225
LmxM.28.2610;LmxM.29.0210	8	6	195667	hypothetical protein, conserved	222765	245818	535285	477115	767255	883659	0.0001	0.6739	0.471736	-1.08395
LmxM.06.0910	3	2	23555	peptidyl-tRNA hydrolase, putative	81508.6	157513	153078	139780	119775	193072	0.0001	0.6739	0.866274	-0.207104
LmxM.08_29.2520	2	2	44098	MIZ/SP-RING zinc finger, putative	83005.5	105282	91569.6	19764	39396.7	106129	0.0001	0.6739	1.69313	0.759696
LmxM.19.1250	4	2	51102	peroxisome assembly protein, putative	221713	548444	485516	699698	663272	556431	0.0001	0.6739	0.654201	-0.612195
LmxM.24.0400	8	2	75162	TPR repeat, putative	68952.6	125979	163112	171867	142677	191983	0.0001	0.6739	0.706858	-0.500508
LmxM.24.0930	7	3	99424	hypothetical protein, conserved	124915	87923	188103	117506	199320	213642	0.0001	0.6739	0.755827	-0.403872
LmxM.34.3210	4	3	74573	EF-hand domain pair, putative	48619.8	15526.6	50153.6	93645.7	152073	104032	0.0001	0.6739	0.326804	-1.6135
LmxM.33.1140	4	2	54828	dihydrouridine synthase (Dus), putative	37795.7	20686	22018.5	24891.7	26072.5	39883.9	0.0001	0.6739	0.886096	-0.174466
LmxM.21.0827	4	2	24562	hypothetical protein, conserved	1.17233e+06	847251	644289	954390	716302	964457	0.0001	0.6739	1.0109	0.0156405
LmxM.19.1040	11	6	71593	phenylalanyl-tRNA synthetase, putative	1.04097e+06	2.20077e+06	2.48648e+06	2.47914e+06	2.85515e+06	2.57639e+06	0.0001	0.6739	0.724112	-0.465715
LmxM.04.0600	6	3	318310	hypothetical protein	2.25642e+06	896543	1.84925e+06	2.31389e+06	2.67888e+06	2.42628e+06	0.0001	0.6739	0.674239	-0.568668
LmxM.34.2440	5	5	30161	Fumarylacetoacetate (FAA) hydrolase family, putative	399421	536122	868451	600775	979620	900445	0.0001	0.6739	0.727171	-0.459634
LmxM.36.3490	2	2	38339	Protein of unknown function (DUF2870), putative	82451.6	80032.9	150749	87326.9	137817	178539	0.0001	0.6739	0.77594	-0.365983
LmxM.30.0750	5	4	32161	hypothetical protein, unknown function	599956	962695	730278	767263	613989	584487	0.0001	0.6739	1.16645	0.22212
LmxM.29.1020	4	3	59187	hypothetical protein, conserved	58628.6	73353.8	133450	163395	97791.1	167146	0.0001	0.6739	0.619688	-0.690385
LmxM.31.3450	3	2	59401	zinc-finger of a C2HC-type, putative	143264	92650.2	87725.3	149132	67379.7	88524.3	0.0001	0.6739	1.06099	0.0854083
LmxM.21.0845	7	6	23712	hypoxanthine-guanine phosphoribosyltransferase	5.88068e+06	7.70197e+06	4.53377e+06	5.94258e+06	5.60906e+06	5.62568e+06	0.0001	0.6739	1.05467	0.0767934
LmxM.05.0040	4	3	68912	paraflagellar rod component par4, putative	130519	104737	172649	125582	125706	125741	0.0001	0.6739	1.08189	0.11356
LmxM.33.2950	5	2	47602	EF-hand domain pair, putative	158146	175445	292608	255834	256174	186415	0.0001	0.6739	0.896589	-0.157481
LmxM.31.2070	5	2	35876	cytidylyltransferase, putative	34719.5	71597.6	59509.8	62382	45154.9	129000	0.0001	0.6739	0.701062	-0.512386
LmxM.27.0745	2	2	12297	hypothetical protein, conserved (pseudogene)	63496.5	98804.7	86795	51781.3	64225.5	77775.9	0.0001	0.6739	1.28544	0.362263
LmxM.24.0070	15	7	49993	hypothetical protein, conserved	1.33156e+06	1.06689e+06	775529	1.2207e+06	902870	665362	0.0001	0.6739	1.13806	0.186581
LmxM.18.0200	8	6	55357	UDP-galactopyranose mutase	1.07322e+06	1.09368e+06	2.02454e+06	1.36366e+06	1.89224e+06	1.99559e+06	0.0001	0.6739	0.798145	-0.325278
LmxM.14.0610	8	6	54596	hypothetical protein, conserved	1.78851e+06	1.07602e+06	1.31126e+06	1.3014e+06	955491	1.48371e+06	0.0001	0.6739	1.11634	0.158778
LmxM.36.0720	7	4	50860	mitogen-activated protein kinase 2	1.10396e+06	1.68031e+06	801633	2.12025e+06	1.21223e+06	1.40822e+06	0.0001	0.6739	0.756407	-0.402765
LmxM.21.0190	7	4	79008	hypothetical protein, conserved	433940	267783	290429	284939	367436	268663	0.0001	0.6739	1.07721	0.1073
LmxM.26.0590	9	8	74776	spliced leader RNA PSE-promoter transcription factor, putative	1.88625e+06	1.46481e+06	1.0555e+06	1.62409e+06	1.33512e+06	1.48342e+06	0.0001	0.6739	0.991882	-0.0117603
LmxM.32.2410	2	2	72339	diphthamide biosynthesis enzyme Dph1/Dph2 domain containing protein, putative	83498.4	128091	72218.1	109438	61711.1	137753	0.0001	0.6739	0.918765	-0.122232
LmxM.26.1520	8	7	44525	Alpha/beta hydrolase family, putative	1.71936e+06	1.46781e+06	953872	1.75128e+06	973050	1.15291e+06	0.0001	0.6739	1.06804	0.0949642
LmxM.34.4050	47	41	142746	kinetoplastid kinetochore protein 3, putative	6.72005e+06	6.71527e+06	7.3837e+06	7.14722e+06	7.96382e+06	8.61818e+06	0	0.6922	0.877358	-0.188762
LmxM.34.0740	17	15	100066	hypothetical protein, conserved	535282	449381	415672	393846	338172	412217	0	0.6922	1.22382	0.291389
LmxM.36.5350	43	37	141170	kinetoplastid kinetochore protein 2, putative	4.56246e+06	3.75122e+06	3.6958e+06	5.43684e+06	6.48059e+06	5.67206e+06	0	0.6922	0.682765	-0.55054
LmxM.30.2750	10	8	48670	kinetoplastid kinetochore protein 8, putative	672290	669021	664634	1.82503e+06	1.99301e+06	1.56188e+06	0	0.6922	0.372857	-1.42331
LmxM.14.0040	19	17	116817	J Biosynthesis Protein 2	2.51115e+06	2.18736e+06	2.35361e+06	1.66676e+06	1.69235e+06	1.4391e+06	0	0.6922	1.46974	0.555562
LmxM.18.0720	11	10	92753	hypothetical protein, conserved	252267	188380	218665	247448	225635	198817	0	0.6922	0.981264	-0.0272867
LmxM.27.0430	18	15	66886	hypothetical protein, conserved	565849	609009	455238	1.11841e+06	1.10507e+06	945486	0	0.6922	0.514393	-0.959057
LmxM.10.0300	28	21	82010	kinetoplastid kinetochore protein 4, putative	1.07023e+06	1.10955e+06	1.11113e+06	2.09952e+06	1.93341e+06	1.86123e+06	0	0.6922	0.558336	-0.840795
LmxM.34.3950	29	14	278716	U5 snRNA-associated splicing factor	2.95202e+06	3.05116e+06	2.9812e+06	1.77142e+06	1.6693e+06	1.84135e+06	0	0.6922	1.70092	0.766313
LmxM.01.0660	37	22	153969	hypothetical protein, conserved	1.96552e+06	1.90353e+06	1.90342e+06	1.84598e+06	1.80541e+06	1.58183e+06	0	0.6922	1.10305	0.141492
LmxM.06.0200	14	12	52904	hypothetical protein, conserved	296787	243578	272265	1.07887e+06	1.05685e+06	703935	0	0.6922	0.286172	-1.80505
LmxM.27.0510	39	16	492173	cysteine peptidase, Clan CA, family C2, putative	1.66886e+06	1.48471e+06	1.40052e+06	1.44553e+06	1.54668e+06	1.60508e+06	0	0.6922	0.990606	-0.0136168
LmxM.30.0350	11	3	56769	amino acid transporter aATP11, putative	926111	1.05436e+06	1.10716e+06	3.72686e+06	4.253e+06	3.51859e+06	0	0.6922	0.268526	-1.89687
LmxM.17.0650	22	15	127740	hypothetical protein, conserved	815037	688280	754771	665837	956912	1.01704e+06	0	0.6922	0.855406	-0.225319
LmxM.22.0300	18	14	61250	hypothetical protein, conserved	1.17246e+07	1.06237e+07	1.15618e+07	6.50789e+06	6.4436e+06	6.59991e+06	0	0.6922	1.7344	0.794441
LmxM.12.0080	8	5	23395	kinetoplastid kinetochore protein 6, putative	573787	446534	537476	1.47986e+06	1.71179e+06	1.18449e+06	0	0.6922	0.355975	-1.49015
LmxM.34.2210;LmxM.34.2220	10	9	11271	kinetoplastid membrane protein-11	1.47725e+07	1.51296e+07	1.41971e+07	1.60354e+07	1.72784e+07	1.6991e+07	0	0.6922	0.876642	-0.18994
LmxM.28.2280	12	7	169395	DNA topoisomerase ii	732401	779964	766436	529163	483326	449690	0	0.6922	1.5585	0.640155
LmxM.12.0180	19	12	98233	hypothetical protein, conserved	1.02092e+06	686852	779596	882076	667536	729233	0	0.6922	1.0915	0.126318
LmxM.09.1220	21	14	140871	AAA family ATPase, putative	1.74524e+06	1.4265e+06	1.50924e+06	4.99544e+06	5.31425e+06	5.09731e+06	0	0.6922	0.303822	-1.7187
LmxM.36.1900	35	31	181661	kinetoplastid kinetochore protein 1, putative	2.89891e+06	2.54544e+06	1.89544e+06	4.71594e+06	5.32896e+06	4.1061e+06	0	0.6922	0.518676	-0.947094
LmxM.03.0980	24	24	47335	eukaryotic translation initiation factor 2 subunit alpha	4.79176e+07	4.42515e+07	4.55716e+07	4.61967e+07	4.75526e+07	4.22369e+07	0	0.6922	1.0129	0.0184947
LmxM.30.2590	14	11	103881	TerD domain containing protein, putative	1.35744e+06	1.24281e+06	1.32405e+06	1.48078e+06	1.50374e+06	1.56879e+06	0	0.6922	0.861859	-0.214477
LmxM.09.0410	16	3	48397	kinetoplastid kinetochore protein 19, putative	78312.9	115521	73921.9	1.86533e+06	2.40154e+06	1.58663e+06	0	0.6922	0.0457429	-4.45031
LmxM.33.3440	20	15	74115	DNA topoisomerase IB, large subunit	5.91844e+06	5.5961e+06	5.45075e+06	3.28181e+06	3.43448e+06	3.02081e+06	0	0.6922	1.74233	0.801021
LmxM.28.0520	7	5	35015	protein kinase, putative	361029	302830	361541	655821	778548	595027	0	0.6922	0.505273	-0.984864
LmxM.26.2660	31	27	93577	Nucleoporin NUP92	5.08491e+06	5.49021e+06	5.98473e+06	1.52225e+07	1.52461e+07	1.33764e+07	0	0.6922	0.377691	-1.40472
LmxM.22.0120	14	13	28265	hypothetical protein, conserved	369585	356136	375189	1.16094e+06	1.65945e+06	1.23167e+06	0	0.6922	0.271692	-1.87996
LmxM.27.0670	18	9	56103	amino acid permease, putative	1.10924e+07	1.0921e+07	1.13691e+07	28108400	3.01248e+07	3.12795e+07	0	0.6922	0.372936	-1.423
LmxM.21.1330partial	25	20	171190	RecF/RecN/SMC N terminal domain/SMC proteins Flexible Hinge Domain, putative	2.30011e+06	1.77015e+06	1.83466e+06	1.48446e+06	1.2965e+06	1.45158e+06	0	0.6922	1.39513	0.480397
LmxM.17.0870	19	17	48831	hypothetical protein, conserved	2.36532e+07	2.15282e+07	2.15881e+07	2.73193e+07	2.4984e+07	2.33812e+07	0	0.6922	0.882208	-0.180809
LmxM.13.1650	71	47	533823	dynein heavy chain, putative	1.12452e+07	1.07424e+07	1.17627e+07	1.03154e+07	1.09742e+07	9.89807e+06	0	0.6922	1.08217	0.113923
LmxM.31.1130	13	8	171573	hypothetical protein, conserved	182731	109128	152346	444366	512786	424144	0	0.6922	0.321586	-1.63673
LmxM.11.0660a	5	2	70052	protein associated with differentiation 4, putative	373884	327350	375077	1.03142e+06	897436	977031	0	0.6922	0.37039	-1.43288
LmxM.13.1350	11	8	126917	AAA domain/Dpy-30 motif containing protein, putative	874452	788929	721787	629145	674371	584869	0	0.6922	1.26307	0.336938
LmxM.36.2240	9	2	283707	Gamma-tubulin complex component 3-like protein	1.14859e+06	1.11089e+06	1.20367e+06	4.09318e+06	3.97833e+06	3.25963e+06	0	0.6922	0.305632	-1.71013
LmxM.03.0540	17	12	44587	serine peptidase, Clan SJ, family S16, putative	5.55379e+06	4.98577e+06	5.3532e+06	4.75116e+06	5.00118e+06	4.79669e+06	0	0.6922	1.09236	0.127446
LmxM.27.0400	2	2	16008	hypothetical protein, conserved	10494.5	18318.2	10217.2	76357.3	49760.1	28801.8	0	0.6922	0.251937	-1.98887
LmxM.08_29.2650	15	8	117391	Nuclear condensing complex subunits, C-term domain containing protein, putative	650395	537563	774624	586257	703659	773128	0	0.6922	0.951304	-0.0720213
LmxM.36.4230	17	16	119323	paraflagellar rod component, putative	8.13655e+06	8.16e+06	8.36847e+06	9.74218e+06	9.78384e+06	9.91182e+06	0	0.6922	0.837868	-0.255206
LmxM.15.1560	20	11	141969	condensin subunit 1, putative	382295	435727	402533	316575	262401	259175	0	0.6922	1.45625	0.542256
LmxM.13.0450	6	5	13372	ALBA-domain protein 1	1.75764e+07	1.64039e+07	1.76508e+07	1.33152e+07	1.20373e+07	1.28656e+07	0	0.6922	1.35096	0.433981
LmxM.04.1050	13	11	34769	acyltransferase-like protein, copy 2	2.88563e+07	3.06112e+07	3.17288e+07	2.14138e+07	2.41751e+07	2.50655e+07	0	0.6922	1.29074	0.368197
LmxM.25.2220	15	10	72143	hypothetical protein, conserved	454267	464882	771965	971366	1.44138e+06	1.13768e+06	0	0.6922	0.476313	-1.07002
LmxM.36.2800	9	8	95758	hypothetical protein, conserved	277524	315713	309473	237385	258028	255822	0	0.6922	1.20164	0.264999
LmxM.36.2190	7	4	64091	hypothetical protein, conserved	267670	317401	279174	170606	202419	227841	0	0.6922	1.43833	0.524398
LmxM.13.0920	12	6	161747	hypothetical protein, conserved	159361	128669	175965	206032	211272	152052	0	0.6922	0.814945	-0.295226
LmxM.29.1870	8	4	135476	hypothetical protein, conserved	94916.8	146748	163820	168492	130042	181133	0	0.6922	0.845348	-0.242383
LmxM.36.0770	6	6	47980	hypothetical protein, conserved	1.81237e+06	1.76544e+06	1.78658e+06	1.66386e+06	1.87656e+06	1.74362e+06	0	0.6922	1.01521	0.0217726
LmxM.32.0312	77	67	81035	heat shock protein 83-1	1057332076	9.60346e+08	1005127532	7.76859e+08	7.57892e+08	7.78039e+08	0	0.6922	1.307	0.386254
LmxM.27.2360	15	9	41536	hypothetical protein, conserved	3.63829e+06	3.07945e+06	3.0805e+06	2.28752e+06	2.28967e+06	2.02075e+06	0	0.6922	1.48504	0.570506
LmxM.13.0160	9	7	56957	protein kinase A regulatory subunit	2.157e+06	2.1684e+06	2.06319e+06	2.55318e+06	2.3057e+06	2.36179e+06	0	0.6922	0.884763	-0.176636
LmxM.13.0500	27	18	226859	ATP-dependent RNA helicase, putative	3.08266e+06	3.0667e+06	2.86228e+06	2.46893e+06	2.66977e+06	2.17193e+06	0	0.6922	1.23268	0.301794
LmxM.27.1680	15	12	60176	hypothetical protein, conserved	9.07893e+06	8.74441e+06	8.30967e+06	6.29904e+06	6.66261e+06	6.66814e+06	0	0.6922	1.33129	0.412828
LmxM.28.0250	4	3	34744	NADH-ubiquinone oxidoreductase complex I, 21 kDa subunit, putative	2.49394e+06	2.3167e+06	2.22057e+06	3.49881e+06	3.57542e+06	3.45275e+06	0	0.6922	0.667923	-0.582246
LmxM.03.0690	33	25	232774	DEAD/DEAH box helicase, putative	7.37418e+06	6.66979e+06	7.58372e+06	5.50261e+06	5.22269e+06	4.99007e+06	0	0.6922	1.37621	0.460703
LmxM.13.1090	18	13	49518	proteasome regulatory ATPase subunit 2, putative	7.58176e+06	6.64494e+06	7.00649e+06	4.83206e+06	4.99766e+06	4.65187e+06	0	0.6922	1.46622	0.552101
LmxM.19.1410	3	2	105682	Cid1 family poly A polymerase, putative	366759	343878	329631	315491	254979	269578	0	0.6922	1.23834	0.30841
LmxM.15.1000	22	21	21139	60S ribosomal protein L6, putative	1.16533e+08	1.09998e+08	1.1882e+08	8.22475e+07	8.23239e+07	7.92643e+07	0	0.6922	1.41633	0.502156
LmxM.03.0710	6	6	26952	Aminoacyl-tRNA editing domain containing protein, putative	3.65339e+06	3.02706e+06	3.31952e+06	4.04283e+06	4.04669e+06	3.33538e+06	0	0.6922	0.875278	-0.192186
LmxM.03.0830	5	5	39947	hypothetical protein, conserved	1.60447e+06	1.42566e+06	1.4189e+06	1.83315e+06	1.60356e+06	1.92514e+06	0	0.6922	0.829757	-0.269239
LmxM.29.3090	9	7	35504	RNA-binding protein 42 (RNA-binding motif protein 42), putative	9.3777e+06	8.70607e+06	8.60663e+06	6.04214e+06	6.20421e+06	6.34598e+06	0	0.6922	1.43556	0.521614
LmxM.29.3480	11	7	27103	chromosomal passenger complex protein 1	331664	297642	212236	643647	712634	427076	0	0.6922	0.471886	-1.08349
LmxM.08_29.2870	14	13	42769	hypothetical protein, conserved	5.72688e+06	5.17884e+06	4.94897e+06	3.28064e+06	3.28962e+06	3.48707e+06	0	0.6922	1.57643	0.656662
LmxM.04.0510	9	2	162504	hypothetical protein	281138	278648	243154	535352	494636	382402	0	0.6922	0.568497	-0.814775
LmxM.33.3750	5	4	58509	hypothetical protein, conserved	139319	162150	180380	136371	165489	222062	0	0.6922	0.919697	-0.12077
LmxM.04.0030	4	4	73669	cAMP-specific phosphodiesterase, putative	669830	602334	672047	619071	644405	664088	0	0.6922	1.00864	0.0124055
LmxM.29.1120	8	5	58751	importin alpha, putative	6.18801e+06	5.90063e+06	5.22113e+06	3.63046e+06	3.30087e+06	3.92854e+06	0	0.6922	1.59392	0.672579
LmxM.29.0310	13	9	145524	hypothetical protein, conserved	981781	955206	861089	1.05696e+06	1.02431e+06	996714	0	0.6922	0.909062	-0.13755
LmxM.27.2020	15	10	54073	D-lactate dehydrogenase-like protein	4.51082e+06	5.26515e+06	6.30461e+06	1.50752e+07	1.587e+07	1.42418e+07	0	0.6922	0.355868	-1.49059
LmxM.21.1552	22	20	49723	ATP-dependent RNA helicase SUB2, putative	3.20724e+07	2.91157e+07	2.846e+07	2.09204e+07	2.14018e+07	2.15668e+07	0	0.6922	1.40319	0.488707
LmxM.36.5620	49	43	126422	isoleucyl-tRNA synthetase, putative	4.2791e+07	4.00461e+07	4.22463e+07	4.98618e+07	5.27393e+07	4.81404e+07	0	0.6922	0.829787	-0.269186
LmxM.05.0410	8	6	99146	TPR repeat, putative	1.17033e+06	1.15937e+06	1.13177e+06	656010	659184	643849	0	0.6922	1.76692	0.821235
LmxM.30.2050	24	17	59124	CRAL/TRIO domain containing protein, putative	1.13168e+07	1.13762e+07	1.16435e+07	9.73651e+06	1.05121e+07	1.00681e+07	0	0.6922	1.13259	0.179631
LmxM.33.4160	33	18	481983	dynein heavy chain, putative	1.25491e+06	1.32471e+06	1.29928e+06	917140	892927	770248	0	0.6922	1.50327	0.588102
LmxM.05.0030	9	9	21873	small GTP-binding protein, putative	2.54617e+07	2.2336e+07	2.4685e+07	1.76543e+07	1.67228e+07	1.59169e+07	0	0.6922	1.44118	0.527251
LmxM.36.5900	7	4	46651	choline/ethanolamine phosphotransferase, putative	2.86884e+06	2.64204e+06	2.86468e+06	3.45979e+06	3.95247e+06	3.57122e+06	0	0.6922	0.76256	-0.391077
LmxM.33.1380	3	2	139340	hypothetical protein, unknown function	165798	214362	279151	639622	629304	625856	0	0.6922	0.347961	-1.523
LmxM.03.0320	11	9	113906	hypothetical protein, conserved	392055	336789	434422	562851	545898	456566	0	0.6922	0.743151	-0.428273
LmxM.13.1060	25	21	34910	NADH-cytochrome b5 reductase, putative	2.15737e+07	2.29955e+07	2.34228e+07	2.21407e+07	2.31497e+07	2.41142e+07	0	0.6922	0.979647	-0.0296655
LmxM.10.0210	31	19	53091	nucleolar protein 56, putative	3.35352e+07	3.28647e+07	3.20086e+07	2.26326e+07	2.49878e+07	2.10658e+07	0	0.6922	1.43273	0.518762
LmxM.16.1350	39	28	201472	DNA-directed rna polymerase I largest subunit, putative	1.49881e+07	1.33603e+07	1.39368e+07	1.02848e+07	9.90538e+06	9.33347e+06	0	0.6922	1.43224	0.518278
LmxM.31.3470	7	5	62180	RNA-binding, protein, putative	1.66822e+06	1.52614e+06	1.54804e+06	798545	714705	1.06975e+06	0	0.6922	1.83601	0.876573
LmxM.19.0240	3	2	73329	hypothetical protein, conserved	892255	945959	929782	500798	594627	591266	0	0.6922	1.64108	0.714646
LmxM.30.3130	75	62	76392	methylcrotonoyl-coa carboxylase biotinylated subunitprotein-like protein	3459677371	3062259340	3429071042	3397807291	3235672451	3462734345	0	0.6922	0.985618	-0.0208999
LmxM.08.0010	25	17	135542	adaptor complex protein (AP) 3 delta subunit 1, putative	3.96276e+06	2.99497e+06	3.19451e+06	2.32869e+06	2.57508e+06	2.52893e+06	0	0.6922	1.36589	0.44984
LmxM.32.1910	3	3	65684	ribosome assembly protein RRB1, putative	997936	967013	928896	620242	649044	610796	0	0.6922	1.53921	0.622192
LmxM.06.0210	6	5	72017	FHA domain containing protein, putative	64769.5	25722.5	54708.4	84231.8	82283.6	84350	0	0.6922	0.578798	-0.788867
LmxM.29.3310	5	4	41054	MORN repeat-containing protein 1	172649	243483	179637	251168	208869	163748	0	0.6922	0.955087	-0.0662965
LmxM.34.5300	5	2	36025	hypothetical protein, conserved	114072	96004.7	77213.1	108599	98780.4	76140.9	0	0.6922	1.0133	0.019058
LmxM.17.0500	11	8	139875	hypothetical protein	435372	535493	595582	1.96019e+06	1.8615e+06	1.72834e+06	0	0.6922	0.282241	-1.825
LmxM.13.0950	6	2	52525	actin-like protein, putative	49954.6	60100	51968.5	67350.1	91384.1	69381.3	0	0.6922	0.710268	-0.493564
LmxM.34.0180	24	22	98728	hypothetical protein, conserved	2.37387e+06	2.22654e+06	1.50804e+06	4.67631e+06	5.73378e+06	3.7073e+06	0	0.6922	0.432689	-1.2086
LmxM.21.1090	30	21	60294	T-complex protein 1, delta subunit, putative	1.88829e+07	1.68803e+07	1.70166e+07	2.76109e+07	2.58658e+07	2.91571e+07	0	0.6922	0.63872	-0.646744
LmxM.24.1400	6	4	22952	hypothetical protein, conserved	462548	300510	400100	726964	799929	588671	0	0.6922	0.54981	-0.862995
LmxM.18.0940	13	6	139924	Nrap protein, putative	1.51406e+06	1.38268e+06	1.41763e+06	953897	1.04038e+06	798029	0	0.6922	1.54509	0.627695
LmxM.13.1100	44	39	123027	leucyl-tRNA synthetase, putative	3.04318e+07	2.62753e+07	2.68513e+07	3.10076e+07	3.23861e+07	3.19184e+07	0	0.6922	0.876682	-0.189875
LmxM.27.1750	45	20	503766	dynein heavy chain, putative	3.33243e+06	3.07069e+06	3.51077e+06	2.66305e+06	2.87316e+06	2.51683e+06	0	0.6922	1.23107	0.299918
LmxM.20.0700	9	9	107162	conserved protein, unknown function	2.89547e+06	2.65115e+06	2.77267e+06	3.97108e+06	4.35978e+06	3.71768e+06	0	0.6922	0.690481	-0.534327
LmxM.23.1690	5	5	30525	hypothetical protein	667391	691947	582401	1.43036e+06	1.55458e+06	1.30915e+06	0	0.6922	0.45219	-1.145
LmxM.18.0380	7	5	127273	hypothetical protein, conserved	1.63386e+06	1.75128e+06	1.55149e+06	1.02888e+06	1.20947e+06	1.00256e+06	0	0.6922	1.52323	0.607131
LmxM.31.1640	6	2	23658	chromosomal passenger complex 2	42369.7	50762.1	48655.5	108413	137507	110795	0	0.6922	0.397481	-1.33104
LmxM.27.0870	12	9	85438	Repeat of unknown function (DUF1126)/EF-hand domain pair, putative	2.42076e+06	2.62775e+06	2.74987e+06	2.01767e+06	2.29973e+06	1.90755e+06	0	0.6922	1.25276	0.325113
LmxM.16.0410	8	6	62210	hypothetical protein, conserved	1.11778e+06	1.03393e+06	1.01738e+06	798910	743064	784556	0	0.6922	1.36215	0.445889
LmxM.30.2220	8	2	241514	hypothetical protein, unknown function	1.7001e+06	1.52358e+06	1.45632e+06	1.35363e+06	1.25526e+06	1.53846e+06	0	0.6922	1.12843	0.17432
LmxM.03.0480	11	6	112548	Ankyrin repeats (3 copies)/DHHC palmitoyltransferase, putative	1.3628e+06	1.48183e+06	1.22413e+06	1.72638e+06	1.68171e+06	1.69067e+06	0	0.6922	0.79799	-0.325557
LmxM.05.0960	22	16	76027	metallo-peptidase, Clan M-, Family M49	1.56035e+07	1.32531e+07	1.4591e+07	9.39493e+06	8.60371e+06	8.6622e+06	0	0.6922	1.62964	0.704554
LmxM.13.0590	7	7	35578	hypothetical protein, conserved	906596	821224	759459	874427	1.00818e+06	889658	0	0.6922	0.897201	-0.156497
LmxM.23.0360	11	9	39199	NADP-dependent alcohol dehydrogenase, putative	2.32839e+07	2.54246e+07	2.34742e+07	1.40496e+07	1.46407e+07	1.73091e+07	0	0.6922	1.56921	0.650034
LmxM.01.0030	4	2	75368	Kinesin-13 1, putative	166956	222329	242949	327612	317462	330860	0	0.6922	0.647824	-0.626326
LmxM.21.1180	7	5	29518	Ribosomal protein L1p/L10e family, putative	725552	706836	722200	492936	449810	408041	0	0.6922	1.59506	0.673611
LmxM.30.0090	4	4	56650	hypothetical protein, conserved	469113	466193	576809	620111	601736	477991	0	0.6922	0.889564	-0.16883
LmxM.23.1450	8	7	59137	Tumour suppressor, Mitostatin, putative	334287	333795	401295	844759	875438	686073	0	0.6922	0.444413	-1.17003
LmxM.33.0190	5	5	56463	Domain of unknown function (DUF1935), putative	1.26271e+06	1.21163e+06	1.17899e+06	1.80719e+06	1.8783e+06	1.91758e+06	0	0.6922	0.652025	-0.617002
LmxM.36.3180	8	3	153406	receptor-type adenylate cyclase a-like protein	186201	171376	223998	466474	430310	482577	0	0.6922	0.421626	-1.24596
LmxM.01.0460	28	19	153440	conserved protein	5.45735e+06	5.0821e+06	5.21713e+06	4.37082e+06	4.59738e+06	4.36818e+06	0	0.6922	1.18147	0.240587
LmxM.26.2380	18	6	559441	Fibronectin type III domain containing protein, putative	288781	238958	223608	145355	188394	192783	0	0.6922	1.42697	0.512959
LmxM.29.0120	32	31	70062	alkyl dihydroxyacetonephosphate synthase	1.13911e+08	106184478	1.11718e+08	1.60753e+08	1.72578e+08	1.58912e+08	0	0.6922	0.674084	-0.568999
LmxM.25.0710	13	12	39268	SCAMP family, putative	45439475	4.61356e+07	4.48714e+07	5.57815e+07	5.72005e+07	5.69817e+07	0	0.6922	0.802798	-0.316891
LmxM.30.2390	2	2	48564	zinc transporter, putative	1.99883e+06	1.90169e+06	1.7403e+06	2.34345e+06	2.77846e+06	2.37721e+06	0	0.6922	0.752198	-0.410816
LmxM.04.0420	8	6	39355	Tetratricopeptide repeat, putative	1.53793e+06	1.62615e+06	1.68967e+06	2.11786e+06	2.54657e+06	2.26038e+06	0	0.6922	0.700921	-0.512676
LmxM.16.0680	10	7	49122	apurinic/apyrimidinic endonuclease-redox protein	3.41046e+06	2.99856e+06	2.92237e+06	2.19359e+06	1.94183e+06	2.0414e+06	0	0.6922	1.51071	0.595228
LmxM.34.1140	16	7	89284	oligosaccharyl transferase-like protein	1.50638e+06	1.5685e+06	1.4571e+06	1.45921e+06	1.59349e+06	1.63599e+06	0	0.6922	0.966579	-0.04904
LmxM.31.1110	3	3	36150	mitochondrial pyruvate carrier-like protein	689254	724861	653428	783088	757513	824459	0	0.6922	0.874203	-0.19396
LmxM.23.1165	7	3	57291	coronin, putative	684104	632289	530146	1.32713e+06	1.21289e+06	1.09096e+06	0	0.6922	0.508551	-0.975536
LmxM.24.0280	11	6	76087	Dynein intermediate chain 1, axonemal	394952	459552	489657	479695	551777	518894	0	0.6922	0.866995	-0.205904
LmxM.18.1660	18	14	79380	gamma-glutamylcysteine synthetase, putative	1.14502e+07	1.07163e+07	1.02325e+07	1.05259e+07	9.80229e+06	9.38423e+06	0	0.6922	1.09042	0.124885
LmxM.13.1620	13	12	64520	squalene monooxygenase-like protein	4.19981e+06	3.90182e+06	4.1652e+06	3.55553e+06	3.66212e+06	3.48153e+06	0	0.6922	1.14652	0.197262
LmxM.32.2140	17	12	106574	kinesin, putative	308653	330692	369117	662841	973640	586747	0	0.6922	0.453602	-1.1405
LmxM.34.4360	16	10	261818	DNA polymerase epsilon catalytic subunit, putative	1.17481e+06	1.21145e+06	1.15199e+06	541205	774291	493844	0	0.6922	1.95554	0.96757
LmxM.25.1210	10	4	113072	hypothetical protein, conserved	1.36592e+06	1.29755e+06	1.36493e+06	1.0245e+06	1.04809e+06	826910	0	0.6922	1.38934	0.474404
LmxM.31.1060	8	7	68532	Dynein intermediate chain, axonemal	946927	787257	905703	758421	835809	616718	0	0.6922	1.19401	0.255811
LmxM.31.2640	3	3	45225	cystathionine beta-lyase, putative	701129	646497	606363	998160	983169	872422	0	0.6922	0.684709	-0.546436
LmxM.27.1805;LmxM.27.1807	27	25	58770	Phosphoenolpyruvate carboxykinase [ATP], glycosomal	8.08324e+07	8.17296e+07	8.75126e+07	5.90694e+07	5.83154e+07	5.57227e+07	0	0.6922	1.44462	0.53069
LmxM.21.0340	26	25	51769	mitochondrial processing peptidase alpha subunit, putative	3.10467e+07	2.89006e+07	2.69295e+07	3.17882e+07	2.74555e+07	3.18476e+07	0	0.6922	0.953733	-0.068342
LmxM.33.1360	28	19	281090	Nucleoporin NUP225	6.61285e+06	6.23182e+06	6.24913e+06	4.16463e+06	4.22886e+06	4.24363e+06	0	0.6922	1.51093	0.595436
LmxM.19.0520	25	19	65715	hypothetical protein, conserved	3.48296e+07	3.42073e+07	3.75121e+07	4.71208e+07	4.8424e+07	4.39017e+07	0	0.6922	0.764085	-0.388195
LmxM.08_29.2240	26	19	97380	Aminopeptidase M1, putative	1.84682e+07	1.77539e+07	1.6636e+07	1.79901e+07	1.93923e+07	1.83323e+07	0	0.6922	0.948727	-0.0759344
LmxM.34.2080	23	17	135178	calcium motive p-type ATPase, putative	1.12397e+07	1.02622e+07	9.44238e+06	1.65851e+07	1.76032e+07	1.58419e+07	0	0.6922	0.618514	-0.693123
LmxM.34.3020	23	21	50316	phospholipase A2-like protein, putative	1.25092e+07	1.13636e+07	1.14608e+07	1.30413e+07	1.22708e+07	1.32125e+07	0	0.6922	0.917168	-0.124742
LmxM.36.1060	12	7	111823	ISWI complex protein	1.30383e+06	1.36981e+06	1.50749e+06	1.62927e+06	1.40068e+06	1.35419e+06	0	0.6922	0.953691	-0.068406
LmxM.29.0010	11	9	47096	Alpha/beta hydrolase family, putative	3.03501e+06	2.75702e+06	2.41702e+06	3.50701e+06	3.87367e+06	3.37383e+06	0	0.6922	0.763313	-0.389653
LmxM.36.2510	21	18	98039	Nucleoporin NUP96	6.92386e+06	6.7439e+06	7.24845e+06	5.30088e+06	5.5761e+06	5.67261e+06	0	0.6922	1.26385	0.337827
LmxM.26.1240	45	35	71012	heat shock protein 70-related protein	1.27333e+08	1.13571e+08	127854902	7.48735e+07	8.05341e+07	8.02905e+07	0	0.6922	1.56454	0.64574
LmxM.22.0220	19	17	101347	Domain of unknown function (DUF1736), putative	5.33765e+06	4.68681e+06	4.52179e+06	7.73641e+06	8.35052e+06	6.83512e+06	0	0.6922	0.634596	-0.656089
LmxM.05.1060;LmxM.05.1061	15	15	55678	ATPase, putative	2.53258e+07	2.28449e+07	2.14064e+07	1.74642e+07	1.61347e+07	1.81106e+07	0	0.6922	1.34554	0.428182
LmxM.20.0870	5	4	83694	ATP-dependent RNA helicase, putative	606845	587707	603965	346909	339462	237475	0	0.6922	1.94677	0.961084
LmxM.04.0750	26	25	24940	60S ribosomal protein L10, putative	2.26363e+08	2.15706e+08	2.26657e+08	1.69654e+08	1.70322e+08	1.6522e+08	0	0.6922	1.3237	0.404572
LmxM.05.1080;LmxM.05.1080a	10	10	80645	Phosphatidylinositol 4-phosphate 5-kinase, putative	3.05469e+06	2.9264e+06	3.00629e+06	1.80988e+06	1.95907e+06	1.61713e+06	0	0.6922	1.66863	0.738665
LmxM.08_29.0390	4	3	30411	RNA binding protein, putative	478831	438720	379547	247938	285086	193460	0	0.6922	1.78544	0.836283
LmxM.23.1550	11	8	89748	hypothetical protein, conserved	1.76592e+06	1.58902e+06	1.53396e+06	1.45743e+06	1.71361e+06	1.30122e+06	0	0.6922	1.09316	0.128506
LmxM.04.0480	3	3	18992	ADP-ribosylation factor, putative	472372	433192	486929	702359	753832	704176	0	0.6922	0.644563	-0.633606
LmxM.06.0430	18	11	76324	hypothetical protein, conserved	1.71147e+06	1.10234e+06	1.43492e+06	2.52227e+06	2.35272e+06	1.93243e+06	0	0.6922	0.624132	-0.680077
LmxM.31.0310	19	9	182557	intraflagellar transport protein 140, putative	900206	921660	854192	690621	715321	737972	0	0.6922	1.24821	0.319862
LmxM.12.0610	6	4	113330	TPR repeat, putative	293266	260167	263789	144687	185765	162652	0	0.6922	1.6573	0.728839
LmxM.27.2370	4	2	18144	hypothetical protein, conserved	391265	366678	446611	575781	607608	614099	0	0.6922	0.670131	-0.577484
LmxM.04.0090	6	2	202325	hypothetical protein, conserved	8234.29	10932.8	10524.4	15422.7	18544.8	18250.6	0	0.6922	0.568606	-0.814499
LmxM.23.1770	2	2	29898	exosome component CSL4, putative	492307	562453	506392	381042	388393	471698	0	0.6922	1.25784	0.330953
LmxM.19.0100	12	12	31519	fibrillarin, putative	1.39996e+07	1.38571e+07	1.29833e+07	8.79997e+06	9.2902e+06	9.93879e+06	0	0.6922	1.45707	0.543066
LmxM.32.0610	3	3	14382	paraflagellar rod component, putative	6.40772e+06	5.99571e+06	6.37385e+06	4.6783e+06	4.51952e+06	5.17456e+06	0	0.6922	1.30648	0.385688
LmxM.05.0280	7	5	25210	protein tyrosine phosphatase, putative	6.718e+07	6.22265e+07	6.45478e+07	4.96629e+07	5.61942e+07	4.78189e+07	0	0.6922	1.2621	0.335824
LmxM.18.0600	4	4	69579	Zn-finger in Ran binding protein and others/FYVE zinc finger, putative	1.2086e+06	1.09627e+06	1.0787e+06	685390	729080	723448	0	0.6922	1.58265	0.662339
LmxM.13.0250	6	5	57292	Nucleoporin NUP48	1.86058e+06	1.91946e+06	1.8379e+06	1.43183e+06	1.42811e+06	1.37628e+06	0	0.6922	1.32617	0.407262
LmxM.01.0320	4	2	34003	poly(A) export protein, putative	371870	330922	273750	242557	176334	212465	0	0.6922	1.54674	0.62923
LmxM.31.1940	5	4	35574	DnaJ homolog, putative	1.36274e+06	1.11508e+06	1.05634e+06	883425	946378	854985	0	0.6922	1.31636	0.396559
LmxM.36.0550	11	9	35763	cdc2-related kinase 3, putative	2.73931e+06	2.19093e+06	2.69133e+06	3.33271e+06	3.37845e+06	3.25372e+06	0	0.6922	0.764843	-0.386764
LmxM.29.1030	10	9	47197	DNAj-like protein	629007	668678	719754	1.37732e+06	1.07242e+06	1.50603e+06	0	0.6922	0.510001	-0.971429
LmxM.29.0350	23	20	68509	kinesin, putative	1.91574e+07	1.7194e+07	1.60868e+07	2.57194e+07	2.39659e+07	2.24068e+07	0	0.6922	0.727378	-0.459222
LmxM.25.2450	13	5	11485	histone H4	5.1744e+07	5.19937e+07	3.88077e+07	3.96436e+07	3.03274e+07	2.96841e+07	0	0.6922	1.43039	0.516406
LmxM.26.0970	11	9	65019	NMD3 family, putative	2.22327e+06	2.26445e+06	2.48516e+06	1.65551e+06	1759010	1.6668e+06	0	0.6922	1.37226	0.456552
LmxM.03.0770	16	11	58387	Ubiquitin-like domain containing protein, putative	3.53799e+06	3.35181e+06	4.26462e+06	4.0942e+06	3.81837e+06	4.03739e+06	0	0.6922	0.933428	-0.0993899
LmxM.36.3750	3	3	10135	40S ribosomal protein S27-1, putative	2.0296e+07	1.90578e+07	1.76851e+07	1.36776e+07	1.29428e+07	1.17054e+07	0	0.6922	1.48826	0.573628
LmxM.32.0240	9	8	45700	thiol-dependent reductase 1	3.24743e+06	3.06523e+06	3.19568e+06	2.16483e+06	1.86371e+06	1.96982e+06	0	0.6922	1.58516	0.664625
LmxM.04.0040	3	2	47641	hypothetical protein	8469.11	23481.1	11646.4	68572.8	68495.8	49488.9	0	0.6922	0.23369	-2.09733
LmxM.28.0710	24	18	64585	SNARE associated Golgi protein, putative	2.31183e+07	2.14501e+07	1.89479e+07	2.22675e+07	2.24558e+07	2.1101e+07	0	0.6922	0.964937	-0.0514937
LmxM.36.2360	16	12	50328	tyrosine aminotransferase, putative	2.29843e+07	2.41252e+07	2.29842e+07	2.94511e+07	3.40592e+07	3.10507e+07	0	0.6922	0.741254	-0.43196
LmxM.02.0610	17	11	35893	hypothetical protein, conserved	501026	376427	459412	1.50583e+06	1.78915e+06	1.1033e+06	0	0.6922	0.303951	-1.71809
LmxM.34.2020	8	6	42693	hypothetical protein, conserved	2.27476e+06	2.41156e+06	2.44334e+06	3.51287e+06	3.14279e+06	3.70213e+06	0	0.6922	0.688339	-0.538809
LmxM.27.0500	38	19	656104	cysteine peptidase, Clan CA, family C2, putative	2.00129e+06	1.78533e+06	2.00805e+06	929935	1.31396e+06	877125	0	0.6922	1.85666	0.892708
LmxM.13.0430	12	8	66851	Flagellar radial spoke protein 4/6	1.93622e+06	1.82046e+06	1.61596e+06	1.68349e+06	2.06776e+06	1.47894e+06	0	0.6922	1.02724	0.038768
LmxM.25.0980	67	48	539513	dynein heavy chain, putative	5.70333e+06	5.81317e+06	6.34554e+06	5.23237e+06	6.37468e+06	5.30962e+06	0	0.6922	1.05588	0.0784511
LmxM.10.0040	4	2	104881	Gryzun, putative trafficking through Golgi, putative	382940	391905	344840	438558	368648	375603	0	0.6922	0.946632	-0.0791238
LmxM.30.0580	9	6	60804	amino acid transporter aATP11, putative	5.56522e+06	5.61943e+06	4.588e+06	7.98646e+06	8.6596e+06	6.88355e+06	0	0.6922	0.670332	-0.577052
LmxM.07.0360	5	4	12104	Protein of unknown function (DUF1674), putative	544087	711490	524493	1.13297e+06	996366	1.02345e+06	0	0.6922	0.564603	-0.824691
LmxM.31.2690	16	15	15455	ribosomal protein L27, putative	8.49143e+07	7.56491e+07	7.79982e+07	57440445	5.29367e+07	5.08605e+07	0	0.6922	1.47957	0.565174
LmxM.27.0410	10	9	42529	heat shock protein DNAJ, putative	3.76773e+06	4.33377e+06	4.16461e+06	5.63702e+06	5.74191e+06	6.01883e+06	0	0.6922	0.705039	-0.504225
LmxM.13.0730	8	3	88141	ubiquitin-like protein	629156	635236	661313	516586	481404	733964	0	0.6922	1.11187	0.152986
LmxM.08_29.1750	32	26	69389	paraflagellar rod protein 1D, putative	2.8469e+07	2.89676e+07	3.1147e+07	2.6005e+07	2.90287e+07	2.8432e+07	0	0.6922	1.06132	0.0858583
LmxM.05.1130	15	9	63170	hypothetical protein, conserved	1.19692e+07	1.05322e+07	9.0478e+06	7.71978e+06	7.69858e+06	7.37447e+06	0	0.6922	1.38417	0.469023
LmxM.30.1170	4	4	12491	cytochrome b5-like Heme/Steroid binding domain containing protein, putative	3.48815e+06	3.42506e+06	3.69024e+06	3.65976e+06	4.30714e+06	4.0803e+06	0	0.6922	0.880158	-0.184165
LmxM.12.1310	6	2	96784	FAM91 N-terminus/FAM91 C-terminus, putative	461512	362487	385815	476281	524874	559520	0	0.6922	0.775187	-0.367384
LmxM.20.1280	11	9	17003	calpain-like cysteine peptidase, putative	2.95408e+07	2.8984e+07	3.36252e+07	4.58348e+07	4.89883e+07	4.42928e+07	0	0.6922	0.662397	-0.594231
LmxM.30.3120	14	14	67352	phosphatidylethanolaminen-methyltransferase-lik e protein	5.93354e+07	6.95939e+07	7.14225e+07	9.84806e+07	9.5665e+07	9.80919e+07	0	0.6922	0.685579	-0.544606
LmxM.05.1040	16	15	39941	stomatin-like protein	1.26554e+07	1.27431e+07	1.28318e+07	6.81553e+06	6.46501e+06	9.20303e+06	0	0.6922	1.70037	0.765847
LmxM.24.1970	13	12	81864	Nucleoporin NUP76	2.71086e+06	2.4997e+06	2.41537e+06	1.63747e+06	1.75671e+06	2.00004e+06	0	0.6922	1.41372	0.499499
LmxM.30.2340	11	10	39654	p-nitrophenylphosphatase, putative	4.66637e+06	4.6944e+06	4.33755e+06	4.56149e+06	4.76946e+06	4.81926e+06	0	0.6922	0.968065	-0.0468244
LmxM.28.1320	9	7	55380	prenyltransferase, putative	2.71891e+07	2.3852e+07	2.31001e+07	2.8359e+07	2.78558e+07	2.64132e+07	0	0.6922	0.897289	-0.156355
LmxM.30.3150	10	6	164250	hypothetical protein, conserved	981112	981130	924890	823755	874394	742509	0	0.6922	1.18293	0.242366
LmxM.13.1660	28	25	59246	chaperonin TCP20, putative	4.40564e+07	4.03671e+07	4.02728e+07	5.0898e+07	4.94563e+07	5.21083e+07	0	0.6922	0.817881	-0.290038
LmxM.17.0910	30	22	54951	acyltransferase, putative	3.49705e+07	3.2529e+07	3.33299e+07	3.4039e+07	3.786e+07	3.32406e+07	0	0.6922	0.959005	-0.0603895
LmxM.18.0210	17	15	38678	Activator of Hsp90 ATPase, N-terminal/Activator of Hsp90 ATPase homolog 1-like protein, putative	3.33608e+07	3.32545e+07	3.05916e+07	2.86695e+07	2.86755e+07	2.75126e+07	0	0.6922	1.14553	0.196013
LmxM.08_29.0940	24	21	88353	hypothetical protein, conserved	2.15133e+07	2.00388e+07	2.10552e+07	1.91633e+07	2.04494e+07	1.91354e+07	0	0.6922	1.06569	0.0917863
LmxM.13.1340	7	2	141052	hypothetical protein, conserved	194410	135090	153429	204129	177093	172516	0	0.6922	0.872124	-0.197394
LmxM.30.0440;LmxM.30.0440b;LmxM.30.0440a	38	33	80817	cytoskeleton-associated protein CAP5.5, putative	7.05991e+07	6.82445e+07	7.44698e+07	8.40576e+07	8.85482e+07	8.24086e+07	0	0.6922	0.836476	-0.257604
LmxM.16.1180	9	6	58237	delta-coat protein, putative	2.20401e+06	2.106e+06	2.2934e+06	2.78975e+06	3.07471e+06	2.71951e+06	0	0.6922	0.76927	-0.378438
LmxM.23.1350	10	7	79765	acetyltransferase-like protein	255027	359298	338537	419193	575193	469774	0	0.6922	0.650791	-0.619734
LmxM.22.0960	11	4	136929	kinesin, putative	239178	213960	230447	295192	346807	307292	0	0.6922	0.720101	-0.47373
LmxM.18.0150	14	13	53485	serine/threonine protein phosphatase type 5, putative	2.39553e+06	2.55417e+06	2.35733e+06	2.25969e+06	2.41057e+06	2.194e+06	0	0.6922	1.0645	0.0901801
LmxM.09.0400	19	5	49300	kinetoplastid kinetochore protein 10, putative	2.72828e+06	2.7835e+06	1.64754e+06	7.18148e+06	6.86654e+06	5.85053e+06	0	0.6922	0.359791	-1.47477
LmxM.32.0650	24	19	155544	hypothetical protein, conserved	6.24634e+06	5.24271e+06	5.77813e+06	8.08095e+06	8.21286e+06	8.88084e+06	0	0.6922	0.685896	-0.543939
LmxM.10.0900	12	9	171811	hypothetical protein, conserved	672457	616225	711090	1.26709e+06	1.21167e+06	886575	0	0.6922	0.594227	-0.750913
LmxM.27.0920	8	4	35392	Protein of unknown function (DUF1295), putative	937077	996448	1.14562e+06	598238	662505	702477	0	0.6922	1.56842	0.649308
LmxM.36.4440	15	15	32911	hypothetical protein, conserved	1.42591e+07	1.43859e+07	1.2813e+07	1.52172e+07	1.55185e+07	1.51826e+07	0	0.6922	0.902863	-0.147421
LmxM.34.2910	3	2	14498	dynein light chain, putative	2.26437e+06	2.04445e+06	1.90279e+06	1.77068e+06	1.61918e+06	1.41686e+06	0	0.6922	1.29228	0.369915
LmxM.28.0630	4	3	26203	ER lumen retaining receptor-like protein	2.15884e+06	2.57614e+06	2.78838e+06	3.81963e+06	3.94698e+06	3.28385e+06	0	0.6922	0.680818	-0.554659
LmxM.13.1360	27	20	91686	hypothetical protein, conserved	1.96038e+07	1.80092e+07	1.69187e+07	1.29727e+07	1.38487e+07	1.45261e+07	0	0.6922	1.31886	0.399293
LmxM.08_29.1720	6	2	14066	histone H2A, putative	2.09489e+07	2.12891e+07	1.53966e+07	1.64167e+07	1.06201e+07	1.60804e+07	0	0.6922	1.33669	0.41867
LmxM.31.3140	12	11	51103	pyrroline-5-carboxylate synthetase-like protein	4.43889e+06	5.23966e+06	4.85805e+06	3.76802e+06	4.71085e+06	4739568	0	0.6922	1.09972	0.137138
LmxM.28.0380	14	11	42712	saccharopine dehydrogenase, putative	4.61167e+06	4.92772e+06	4.77903e+06	4.66947e+06	5.17377e+06	4.81534e+06	0	0.6922	0.976794	-0.0338735
LmxM.36.3980	5	4	41242	RNA polymerase-associated protein CDC73, putative	1.52506e+06	1.6934e+06	1.5978e+06	886588	975407	1.00681e+06	0	0.6922	1.67883	0.74746
LmxM.08_29.0350	10	2	156702	hypothetical protein, conserved	80829.6	58173.9	66061.8	64733.2	56778.7	50693.1	0	0.6922	1.19082	0.251956
LmxM.30.1800a;LmxM.30.1820	11	7	63449	hypothetical protein	1.59224e+06	1.60042e+06	1.32678e+06	2.78666e+06	3.29575e+06	2.6999e+06	0	0.6922	0.514609	-0.958452
LmxM.15.1010	65	58	115208	glutamate dehydrogenase	576069431	5.32333e+08	4.58451e+08	3.333e+08	3.02121e+08	3.64609e+08	0	0.6922	1.56681	0.647826
LmxM.36.4280	19	16	93435	hypothetical protein, conserved	4.83063e+06	4.55336e+06	5.1447e+06	5.75532e+06	5.89182e+06	5.14348e+06	0	0.6922	0.865286	-0.208751
LmxM.09.1050	8	6	26124	MSP (Major sperm protein) domain containing protein, putative	3.8677e+06	3.24534e+06	3.57219e+06	5.21366e+06	5.28283e+06	4.36184e+06	0	0.6922	0.71914	-0.475656
LmxM.24.0130	15	11	61860	WD40/YVTN repeat-like-containing protein	4.04463e+06	4.10682e+06	3.93595e+06	3.74012e+06	3.73989e+06	3.76172e+06	0	0.6922	1.07523	0.10464
LmxM.31.1750	23	18	85528	pumilio/PUF RNA binding protein 7, putative	5.40767e+06	5.42544e+06	5.59457e+06	3.35072e+06	3.71221e+06	2.66098e+06	0	0.6922	1.68941	0.75652
LmxM.31.0400	40	34	68201	ATP-dependent RNA helicase HEL67	2.80272e+08	2.51096e+08	2.72171e+08	1.96966e+08	2.02099e+08	2.07608e+08	0	0.6922	1.3245	0.405447
LmxM.15.0990	12	7	22905	succinate dehydrogenase, putative	4.74105e+06	5.25724e+06	4.634e+06	6.52344e+06	7.6324e+06	7.15389e+06	0	0.6922	0.686648	-0.542356
LmxM.33.3670	19	16	68282	vacuolar ATP synthase catalytic subunit A, putative	1.39026e+07	1.47138e+07	1.37143e+07	2.10071e+07	2.15635e+07	2.03145e+07	0	0.6922	0.673144	-0.571014
LmxM.23.1510	9	5	88240	V-type proton ATPase subunit a, putative	243880	308958	328242	879907	980183	866344	0	0.6922	0.323162	-1.62967
LmxM.33.0040	8	6	76828	DnaJ domain containing protein, putative	1.84275e+06	1.29324e+06	1.37419e+06	2.96908e+06	3.76249e+06	2.90538e+06	0	0.6922	0.468009	-1.09539
LmxM.05.0520	14	12	36197	nuclear receptor binding factor-like protein	1.29696e+07	1.32023e+07	1.29981e+07	1.05254e+07	1.00315e+07	1.13618e+07	0	0.6922	1.22718	0.295344
LmxM.08_29.0020	32	30	115612	transcription factor-like protein	1.62575e+07	1.54797e+07	1.64326e+07	8.97492e+06	1.07434e+07	9.31116e+06	0	0.6922	1.65934	0.730609
LmxM.29.0980	4	2	50575	autophagy protein 5	906396	849430	976393	955710	1.1043e+06	994714	0	0.6922	0.894424	-0.16097
LmxM.03.0030	7	6	44113	D-3-phosphoglycerate dehydrogenase-like protein	2.12217e+06	1.86018e+06	1.74152e+06	1.75763e+06	1.64711e+06	1.72161e+06	0	0.6922	1.11656	0.15906
LmxM.36.5550	18	11	146601	hypothetical protein, conserved	1.68281e+06	1.77391e+06	1.70646e+06	2.09947e+06	2.17209e+06	2.08323e+06	0	0.6922	0.812485	-0.299587
LmxM.24.1460	6	5	90326	hypothetical protein, conserved	215399	188749	178810	292725	315362	340384	0	0.6922	0.614629	-0.702213
LmxM.34.4430	14	10	35145	mitochondrial phosphate transporter, putative	1.42187e+08	1.41143e+08	1.34132e+08	1.45452e+08	1.63007e+08	1.39154e+08	0	0.6922	0.932642	-0.100605
LmxM.30.0760;LmxM.30.0771	4	4	33815	hypothetical protein, unknown function	1.56682e+06	1.66862e+06	1.94773e+06	2.64163e+06	2.43918e+06	2.84798e+06	0	0.6922	0.653715	-0.613267
LmxM.18.0860	12	6	93028	hypothetical protein, conserved	1.9867e+06	1.7152e+06	1.73331e+06	1.24841e+06	1.0902e+06	1.19179e+06	0	0.6922	1.53955	0.622504
LmxM.24.0600	19	11	193502	Ribosome 60S biogenesis N-terminal, putative	873049	940354	980094	687161	721470	805407	0	0.6922	1.26172	0.335393
LmxM.16.0640	7	5	69051	RNA recognition motif. (a.k.a. RRM, RBD, or RNP domain), putative	348808	336235	336365	234268	134195	156879	0	0.6922	1.94427	0.959231
LmxM.34.3720	19	15	50938	hypothetical protein, conserved	1.18068e+07	1.11193e+07	1.08278e+07	9.63771e+06	1.01737e+07	9.87143e+06	0	0.6922	1.13715	0.185428
LmxM.22.0380	9	7	140176	Nucleoporin NUP132	3.09119e+06	3.00211e+06	2.90772e+06	1.97749e+06	2.1055e+06	2.37735e+06	0	0.6922	1.39328	0.478481
LmxM.21.1870	4	4	67375	histone deacetylase, putative	691322	744597	725729	491098	430723	397882	0	0.6922	1.63798	0.711918
LmxM.14.0280	14	12	109975	hypothetical protein, conserved	1.73748e+06	1.60761e+06	1.51279e+06	1.1892e+06	1.15402e+06	962724	0	0.6922	1.46944	0.555264
LmxM.29.2580	21	17	22359	reticulon domain protein, 22 kDa potentially aggravating protein (paple22)	6.12057e+08	6.58675e+08	6.42627e+08	6.26308e+08	6.6844e+08	5.84934e+08	0	0.6922	1.01792	0.0256186
LmxM.29.3270	2	2	18887	hypothetical protein, conserved	627227	536951	593051	630666	634311	776696	0	0.6922	0.860681	-0.216449
LmxM.19.1400	13	10	26045	hypothetical protein, conserved	5.80796e+06	5.94732e+06	4.70857e+06	6.70311e+06	6.81269e+06	5.23984e+06	0	0.6922	0.877808	-0.188023
LmxM.03.0230	17	13	74716	long chain fatty Acyl CoA synthetase, putative	1.47992e+07	1.37894e+07	1.19607e+07	1.50906e+07	1.41624e+07	1.31618e+07	0	0.6922	0.956016	-0.0648929
LmxM.13.0570	9	8	15810	40S ribosomal protein S12, putative	1.51696e+07	1.39115e+07	1.41386e+07	1.12432e+07	1.14211e+07	1.18067e+07	0	0.6922	1.2538	0.326309
LmxM.04.0520	13	12	116094	huntingtin interacting protein (HIP), putative	2.26896e+06	2.18511e+06	1.92522e+06	2.24442e+06	2.58875e+06	1.97158e+06	0	0.6922	0.937475	-0.0931483
LmxM.27.0590	9	6	67727	Domain of unknown function (DUF4470)/Domain of unknown function (DUF4471), putative	663797	608707	611375	631241	617900	609342	0	0.6922	1.01367	0.0195811
LmxM.06.0260	23	18	171015	5'-3' exoribonuclease A, putative	1.56421e+07	1.3617e+07	1.39021e+07	1.45836e+07	1.70572e+07	1.5966e+07	0	0.6922	0.906618	-0.141434
LmxM.13.1580	5	4	16194	ubiquitin-conjugating enzyme, putative	1.89295e+06	2.05478e+06	1.71834e+06	1.98485e+06	1.77278e+06	1.46794e+06	0	0.6922	1.0843	0.116759
LmxM.03.0490	5	3	104458	hypothetical protein, conserved	2.13775e+06	1.60927e+06	1.78885e+06	2.63069e+06	2.75855e+06	2.36823e+06	0	0.6922	0.713619	-0.486775
LmxM.21.1270	8	6	92487	hypothetical protein, conserved	662364	605369	617127	959896	886945	832487	0	0.6922	0.703482	-0.507414
LmxM.14.0670	8	8	33197	fatty acid elongase, putative	5.87067e+08	6.01362e+08	5.581e+08	7.95089e+08	8.37362e+08	8.16834e+08	0	0.6922	0.713078	-0.487869
LmxM.36.1420	9	6	63988	Zn-finger in Ran binding protein and others, putative	3.99675e+06	3.69384e+06	3.41929e+06	4.50406e+06	4.24666e+06	4.78387e+06	0	0.6922	0.820851	-0.284808
LmxM.03.0530	44	33	220559	hypothetical protein, conserved	7.25133e+06	7.25814e+06	6.47458e+06	7.62388e+06	6.83687e+06	8.20918e+06	0	0.6922	0.925634	-0.111486
LmxM.30.2370	3	3	57164	hypothetical protein, conserved	218868	219898	226702	155734	110090	143619	0	0.6922	1.6253	0.700707
LmxM.05.0750	8	7	90064	Flavodoxin/Radical SAM superfamily/Wyosine base formation, putative	4.33215e+06	3.77191e+06	3.54088e+06	2.69429e+06	2.74143e+06	2.36028e+06	0	0.6922	1.4937	0.578895
LmxM.13.0650	14	8	66828	hypothetical protein, conserved	2.80902e+06	2.67246e+06	1.99546e+06	2.54827e+06	2.59023e+06	2.13065e+06	0	0.6922	1.02859	0.0406611
LmxM.34.3700	11	7	25320	glycosomal membrane protein	1.52797e+08	1.44449e+08	1.48994e+08	1.59425e+08	1.70333e+08	1.54127e+08	0	0.6922	0.922202	-0.116846
LmxM.19.0700	39	26	248929	kinesin, putative	4.533e+06	4.56314e+06	4.26343e+06	4.11245e+06	4.58336e+06	4.28202e+06	0	0.6922	1.02941	0.0418228
LmxM.21.1340	15	15	54455	ATP synthase, putative	9.79971e+06	8.14202e+06	8.17811e+06	1.30078e+07	1.38265e+07	1.18769e+07	0	0.6922	0.674738	-0.567601
LmxM.20.1400	10	8	55699	paralyzed flagella protein 16	5.71052e+06	5.58126e+06	7.28646e+06	7.84422e+06	8.44208e+06	8.71419e+06	0	0.6922	0.743115	-0.428343
LmxM.23.1240	9	8	79509	hypothetical protein, conserved	1.83562e+06	1.66026e+06	1.28597e+06	2.99239e+06	2.75551e+06	3.19102e+06	0	0.6922	0.534947	-0.902531
LmxM.36.6330	6	4	32232	hypothetical protein, conserved	1.83537e+06	1.56042e+06	1.51869e+06	1.83472e+06	2.02028e+06	1.68964e+06	0	0.6922	0.886349	-0.174054
LmxM.27.2400	30	24	44223	heat shock protein DNAJ, putative	1.14783e+08	1.06859e+08	1.12138e+08	8.48384e+07	9.1955e+07	9.62374e+07	0	0.6922	1.2225	0.289834
LmxM.15.1410	9	7	53473	ERAD-associated E3 ubiquitin-protein ligase HRD1, putative	3.82319e+06	3.78396e+06	3.31346e+06	4.23809e+06	4.65679e+06	4.20012e+06	0	0.6922	0.833953	-0.261962
LmxM.03.0100	4	3	19320	cytochrome c oxidase assembly protein, putative	1.65625e+06	1.63184e+06	1.45994e+06	1.11278e+06	1.30556e+06	1.10213e+06	0	0.6922	1.34869	0.43156
LmxM.31.0630	3	3	21131	AmmeMemoRadiSam system protein A/uncharacterized protein, PH0010 family, putative	1.33066e+06	1.05259e+06	1.16032e+06	718826	843349	699320	0	0.6922	1.56692	0.647928
LmxM.36.2610	18	17	59550	folylpolyglutamate synthetase	1.38983e+07	1.23373e+07	1.21802e+07	1.35312e+07	1.28823e+07	1.36278e+07	0	0.6922	0.9594	-0.0597956
LmxM.33.3360	5	4	23717	D-Tyr-tRNA(Tyr) deacylase, putative	4.21347e+06	3.80194e+06	3.21356e+06	2.53196e+06	2.55079e+06	2.78992e+06	0	0.6922	1.42632	0.512299
LmxM.14.0320	7	2	86170	Polyamine transporter 1, putative	114247	100624	81769.5	177900	194200	172994	0	0.6922	0.544201	-0.87779
LmxM.08_29.0800	7	5	64943	Nucleoporin NUP53b	1.20567e+06	1.05443e+06	1.07543e+06	911320	872718	1.06888e+06	0	0.6922	1.16916	0.225473
LmxM.36.1400	8	6	48287	The ARF-like 2 binding protein BART, putative	2.52589e+06	2.97387e+06	2.6385e+06	4.17254e+06	3.71647e+06	4.45715e+06	0	0.6922	0.659173	-0.601271
LmxM.18.0490	11	9	32039	btb/poz domain containing protein, putative	6.63919e+06	5.8291e+06	6.27409e+06	4.60603e+06	5.63436e+06	4.73251e+06	0	0.6922	1.25175	0.32395
LmxM.08_29.0140	12	9	38082	DNA-directed RNA polymerase II subunit 3, putative	3.70343e+06	3.36499e+06	3.03991e+06	2.19679e+06	2.14078e+06	1.84563e+06	0	0.6922	1.63481	0.709121
LmxM.26.1860	16	7	57519	Present in the outer mitochondrial membrane proteome 2	473800	485819	516523	789953	700276	702150	0	0.6922	0.673306	-0.570666
LmxM.18.1370	54	42	92808	heat shock protein, putative	1.14199e+08	1.11003e+08	9.90422e+07	7.8237e+07	8.15154e+07	8.01193e+07	0	0.6922	1.35174	0.434817
LmxM.14.0990	19	14	40596	ADP/ATP mitochondrial carrier-like protein	1.4359e+07	1.37071e+07	1.35512e+07	1.52927e+07	1.7489e+07	1.4184e+07	0	0.6922	0.886121	-0.174424
LmxM.27.1820	23	16	245795	hypothetical protein, unknown function	4.49325e+06	4.40774e+06	4.44625e+06	4.48278e+06	4.06765e+06	3.58508e+06	0	0.6922	1.09985	0.137307
LmxM.18.1290	15	2	35180	mitochondrial carrier protein, putative	4.1401e+06	4.83071e+06	4.25317e+06	5.34912e+06	4.82805e+06	5.08549e+06	0	0.6922	0.866427	-0.20685
LmxM.25.0200	18	11	153108	Putative intraflagellar transport protein F6	1.42668e+06	1.17765e+06	1.33894e+06	1.09717e+06	1.19262e+06	874582	0	0.6922	1.24614	0.317471
LmxM.27.0860	6	4	110034	WD domain, G-beta repeat, putative	996273	968178	925212	894585	710455	667365	0	0.6922	1.27163	0.346681
LmxM.23.1340	13	10	76816	hypothetical protein, conserved	1.07874e+06	934906	1.1983e+06	2.42704e+06	2.22099e+06	2.7568e+06	0	0.6922	0.433764	-1.20502
LmxM.34.2370	9	8	87940	hypothetical protein, conserved	1.16629e+06	1.398e+06	1.31244e+06	929373	638798	795733	0	0.6922	1.63997	0.713666
LmxM.20.1550;LmxM.20.1560	7	7	43957	amidohydrolase, putative	2.47066e+06	2.61475e+06	2.51732e+06	3.23278e+06	3.12428e+06	3.04691e+06	0	0.6922	0.80846	-0.306751
LmxM.26.1940	22	17	39017	Thioesterase-like superfamily, putative	1.267e+07	1.2424e+07	1.33983e+07	1.49364e+07	1.59103e+07	1.43895e+07	0	0.6922	0.85092	-0.232905
LmxM.28.1890	12	7	53207	hypothetical protein, conserved	1.02778e+07	9.1497e+06	9.17326e+06	1.18224e+07	1.24298e+07	10680464	0	0.6922	0.818741	-0.288521
LmxM.30.1780	5	5	53617	Sphingosine N-acyltransferase, putative	1.26789e+07	1.25475e+07	1.10979e+07	1.61287e+07	1.96928e+07	1.50032e+07	0	0.6922	0.714696	-0.484598
LmxM.12.1320	12	11	107669	Vacuolar sorting protein 39 domain 1/Vacuolar sorting protein 39 domain 2, putative	2.5671e+06	2.80545e+06	2.63592e+06	3.27751e+06	3.86485e+06	3.59436e+06	0	0.6922	0.745895	-0.422955
LmxM.34.2200	20	15	30324	RNA-binding protein, putative	2.50071e+07	2.12994e+07	2.01317e+07	1.40453e+07	1.25697e+07	1.51045e+07	0	0.6922	1.5925	0.671293
LmxM.29.2850	3	3	13228	hypothetical protein, conserved	4.26882e+06	3.53476e+06	3.67293e+06	2.21467e+06	2.61343e+06	2.34759e+06	0	0.6922	1.59936	0.677495
LmxM.34.0150	8	5	31499	hypothetical protein, conserved	2.52802e+06	2.81765e+06	2.59814e+06	3.64092e+06	3.89988e+06	3.14407e+06	0	0.6922	0.743464	-0.427665
LmxM.33.4100	13	12	35126	hypothetical protein, conserved	4.43319e+06	4.17697e+06	3.82293e+06	4.5351e+06	4.88641e+06	4.29547e+06	0	0.6922	0.906401	-0.141778
LmxM.04.0550	24	13	170607	TPR repeat/Tetratricopeptide repeat, putative	1.43202e+06	1.4326e+06	1.53189e+06	977490	1.27589e+06	1.46217e+06	0	0.6922	1.18328	0.242786
LmxM.26.0150	6	5	66273	Mini-chromosome maintenance complex-binding protein	946276	966654	822155	649971	745539	540531	0	0.6922	1.41272	0.498476
LmxM.11.0590	55	46	58675	3-methylcrotonoyl-CoA carboxylase beta subunit, putative	4372082026	3883848195	4026171167	4347542611	3964585194	4279941226	0	0.6922	0.975384	-0.0359579
LmxM.14.0680	10	8	35237	fatty acid elongase, putative	1.05776e+08	9.04207e+07	9.54809e+07	1.22937e+08	1.43944e+08	1.23602e+08	0	0.6922	0.746966	-0.420885
LmxM.33.1370	2	2	36416	hypothetical protein, conserved	69983.1	79989.9	59297.9	70028.7	99387.4	72901	0	0.6922	0.863625	-0.211524
LmxM.23.0680	17	14	60420	mitochondrial DNA primase, putative	6.91502e+06	7.01482e+06	6.09468e+06	5.16682e+06	4.44136e+06	4.91861e+06	0	0.6922	1.37845	0.463052
LmxM.34.4130	37	30	65405	polyadenylate-binding protein 2	7.98841e+07	7.29614e+07	8.39272e+07	9.34706e+07	9.39963e+07	8.7616e+07	0	0.6922	0.860732	-0.216363
LmxM.06.0990	20	17	133401	hypothetical protein, conserved	2.99477e+06	3.18545e+06	3.23594e+06	4.24907e+06	5.02202e+06	4.09882e+06	0	0.6922	0.70428	-0.505779
LmxM.34.1940	4	2	48132	hypothetical protein, unknown function	67768	65435.3	149847	367719	299925	392643	0	0.6922	0.266956	-1.90532
LmxM.34.3870	4	2	37658	nucleoside diphosphate kinase, putative	353761	372998	310206	492003	551619	474115	0	0.6922	0.683232	-0.549553
LmxM.34.5340	8	8	39265	Dynein heavy chain and region D6 of dynein motor/Ankyrin repeats (3 copies), putative	5.98764e+06	5.8369e+06	6.58914e+06	5.49507e+06	6.01277e+06	6.4036e+06	0	0.6922	1.02804	0.0398963
LmxM.28.2820	11	3	72384	heat shock protein 70, putative	1.29396e+06	1.10591e+06	1.45263e+06	754322	778225	984126	0	0.6922	1.53079	0.61428
LmxM.34.1420	6	5	70257	peroxisome targeting signal 1 receptor, putative	395716	387146	404654	456724	583838	537354	0	0.6922	0.752585	-0.410074
LmxM.32.2860	11	8	53482	hypothetical protein, conserved	2.35486e+06	2.26855e+06	2.38458e+06	2.4697e+06	2.47334e+06	2.10699e+06	0	0.6922	0.994037	-0.0086289
LmxM.33.0550	17	11	67490	Cysteine leucine rich protein	9.42993e+06	7.21676e+06	7873526	8.91353e+06	9.86158e+06	8.15114e+06	0	0.6922	0.910644	-0.135042
LmxM.26.0650	20	14	159183	hypothetical protein, conserved	1.4311e+06	1.38688e+06	1.69672e+06	2.0198e+06	2.06918e+06	2.02536e+06	0	0.6922	0.738379	-0.437567
LmxM.27.1230	17	12	59447	hypothetical protein, conserved	1.99297e+06	2.17223e+06	1.89842e+06	2.90058e+06	2.85436e+06	2.95419e+06	0	0.6922	0.696238	-0.522348
LmxM.22.0570	12	10	49317	proteasome regulatory ATPase subunit 1, putative	7.45921e+06	6.70967e+06	7.01215e+06	5.21453e+06	5.80789e+06	5.3033e+06	0	0.6922	1.2974	0.375626
LmxM.31.1350	6	4	54900	LicD family, putative	2.07541e+06	1.85506e+06	2.07347e+06	2.59182e+06	2.6805e+06	2.87659e+06	0	0.6922	0.736778	-0.440698
LmxM.31.3210	8	8	24349	Miro-like protein, putative	2.3577e+06	2.33989e+06	2.66842e+06	2.7428e+06	3.01653e+06	2.67371e+06	0	0.6922	0.873469	-0.195171
LmxM.36.1340	16	15	82473	N-acetyltransferase subunit Nat1, putative	3.35819e+06	2.77971e+06	2.97403e+06	2.30773e+06	1.90507e+06	1.62704e+06	0	0.6922	1.5603	0.641825
LmxM.34.1150	29	6	92710	oligosaccharyl transferase-like protein	9.40776e+06	9.27585e+06	8.1699e+06	1.27326e+07	1.4098e+07	1.00693e+07	0	0.6922	0.727739	-0.458506
LmxM.27.1250	14	12	35724	Serine-threonine kinase receptor-associated protein, putative	2.18324e+07	1.89081e+07	19199490	1.9095e+07	1.90555e+07	2.05029e+07	0	0.6922	1.02193	0.0313028
LmxM.34.4140	4	3	33956	hypothetical protein, unknown function	513253	503816	555916	702292	680029	592620	0	0.6922	0.796472	-0.328304
LmxM.08_29.0320	12	10	36587	TPR repeat, putative	3.2004e+07	2.81214e+07	3.15901e+07	2.16775e+07	1.98957e+07	2.23621e+07	0	0.6922	1.43451	0.520554
LmxM.17.1050	9	8	42881	hydrolase-like protein	4.18976e+06	4.64369e+06	4.29447e+06	5.96486e+06	6.63114e+06	6.66267e+06	0	0.6922	0.681663	-0.552869
LmxM.08_29.2320	7	7	41614	mitogen-activated protein kinase kinase 1	1.98272e+06	1.60247e+06	1.747e+06	2.51845e+06	2.26937e+06	2.36328e+06	0	0.6922	0.745647	-0.423436
LmxM.19.0060	13	11	33009	40S ribosomal protein S2	3.1749e+07	3.13249e+07	2.96842e+07	2.5605e+07	2.79962e+07	2.6309e+07	0	0.6922	1.16078	0.215093
LmxM.32.2820	2	2	64853	PWWP domain/TFIIS helical bundle-like domain containing protein, putative	1.23614e+06	1.06523e+06	1.03384e+06	746740	486891	685019	0	0.6922	1.73831	0.797686
LmxM.25.2040	11	9	43573	hypothetical protein, conserved	4.43045e+06	3.93161e+06	3.73454e+06	5.3597e+06	5.60858e+06	5.13228e+06	0	0.6922	0.751316	-0.412509
LmxM.08_29.2140	5	5	25072	C-8 sterol isomerase-like protein	1.20742e+07	1.20449e+07	1.13954e+07	1.31347e+07	1.49166e+07	1.47865e+07	0	0.6922	0.829049	-0.270471
LmxM.34.2090	15	12	76492	kinesin, putative	6.22419e+06	5.69826e+06	5.76112e+06	6.98368e+06	7.43752e+06	7.65249e+06	0	0.6922	0.801116	-0.319918
LmxM.27.2210	5	5	39428	dual specificity protein phosphatase, putative	2.06308e+06	1.91753e+06	1.58247e+06	1.56429e+06	1.70007e+06	1.47228e+06	0	0.6922	1.17448	0.232021
LmxM.31.3870	14	13	119967	myosin XXI, putative	6.08676e+06	5.45058e+06	6.23637e+06	9.6704e+06	8.56491e+06	7.68162e+06	0	0.6922	0.685795	-0.54415
LmxM.36.6030	5	5	262039	hypothetical protein, conserved	95149.4	62940.2	83539.3	104711	78971.9	116194	0	0.6922	0.805758	-0.311581
LmxM.04.0290	18	15	51026	Alcohol dehydrogenase GroES-like domain containing protein, putative	1.76224e+07	1.7151e+07	1.69075e+07	1.9183e+07	1.80462e+07	2.12787e+07	0	0.6922	0.883314	-0.179001
LmxM.33.1500	8	7	90526	Protein of unknown function (DUF3808), putative	1.00896e+06	834593	758595	1.54271e+06	1.90821e+06	1.23521e+06	0	0.6922	0.555287	-0.848695
LmxM.10.1110	5	5	57048	PAB1-binding protein , putative	1.7562e+06	1.58725e+06	1.75074e+06	1.07855e+06	816365	1.1103e+06	0	0.6922	1.69512	0.761383
LmxM.34.2350	5	5	54601	aminopeptidase P, putative	1.3355e+06	1.20693e+06	1.28387e+06	1.09805e+06	994251	1.09852e+06	0	0.6922	1.19916	0.262026
LmxM.30.2970	229	196	243069	acetyl-CoA carboxylase	9006492592	7709981733	9316586575	10291399542	10678252727	9216638815	0	0.6922	0.862413	-0.213549
LmxM.36.5940	14	12	69734	A distinct subfamily of CDD/CDA-like deaminases, putative	3.12104e+06	3.19715e+06	3.16662e+06	3.14992e+06	3.15282e+06	2.7167e+06	0	0.6922	1.0516	0.0725813
LmxM.31.1000	25	15	60004	chaperonin containing t-complex protein, putative	1.71766e+07	1.62198e+07	1.50087e+07	2.00052e+07	1.99972e+07	2.09985e+07	0	0.6922	0.793515	-0.333671
LmxM.21.1830	9	7	26954	proteasome subunit alpha type-5, putative	6.0422e+06	5.83362e+06	5.28395e+06	5.234e+06	4.05074e+06	4.23834e+06	0	0.6922	1.26892	0.343606
LmxM.10.0070	13	12	16584	ribosomal protein l35a, putative	6.57495e+07	5.83433e+07	7.26314e+07	4.8005e+07	4.53604e+07	4.99335e+07	0	0.6922	1.37282	0.457146
LmxM.15.0200	13	13	25733	60S ribosomal protein L13a, putative	1.51287e+08	1.35241e+08	1.63839e+08	8.53141e+07	8.64917e+07	9.74564e+07	0	0.6922	1.6726	0.742088
LmxM.08.0960	10	9	63214	Dpy-30 motif containing protein, putative	1.74264e+06	1.81557e+06	1.73302e+06	1.92608e+06	2.3989e+06	1.99798e+06	0	0.6922	0.836828	-0.256997
LmxM.08_29.1300	8	7	34131	hypothetical protein, conserved	5.06006e+06	4.77942e+06	4.66789e+06	5.94111e+06	6.37763e+06	6.30731e+06	0	0.6922	0.778875	-0.360536
LmxM.28.0400	6	2	59621	serine peptidase, Clan SJ, family S16, putative	92382.7	95803.5	115563	158117	155771	170428	0	0.6922	0.627171	-0.67307
LmxM.28.2990	8	8	26531	hypothetical protein, conserved	3.30675e+06	3.58362e+06	3.20947e+06	3.84122e+06	3.7671e+06	4.54587e+06	0	0.6922	0.830976	-0.267121
LmxM.32.1070;LmxM.28.0980	12	12	27992	hypothetical protein, conserved	1.09055e+08	1.01627e+08	1.17241e+08	1.27468e+08	137458813	1.4039e+08	0	0.6922	0.809055	-0.305691
LmxM.05.0240	8	5	124423	viscerotropic leishmaniasis antigen, putative	3.10919e+06	3.35213e+06	3.10796e+06	1.75274e+06	2.13945e+06	1.7909e+06	0	0.6922	1.68382	0.751736
LmxM.03.0700	8	2	300313	hypothetical protein, conserved	129829	135891	120044	128425	102364	110982	0	0.6922	1.12872	0.174693
LmxM.36.4560	12	11	62669	PSP1 C-terminal conserved region, putative	3.37969e+06	3.72349e+06	3.89177e+06	3.78565e+06	3.86359e+06	3.60428e+06	0	0.6922	0.977024	-0.0335341
LmxM.16.1530	4	3	49054	endoplasmic reticulum oxidoreductin, putative	889979	896117	895640	959548	1.06031e+06	1.14406e+06	0	0.6922	0.847599	-0.238546
LmxM.03.0270	10	7	151833	FYVE zinc finger/Apolipoprotein A1/A4/E domain containing protein, putative	6.51923e+06	7.57888e+06	6.23469e+06	9.25778e+06	8.4413e+06	7.82525e+06	0	0.6922	0.796605	-0.328064
LmxM.34.5260	3	2	9734	hypothetical protein, conserved	2.51188e+06	2.30965e+06	2.45732e+06	1.5714e+06	1.50894e+06	1.37259e+06	0	0.6922	1.63462	0.708955
LmxM.08_29.2550	12	6	97624	RNA polymerase-associated protein CTR9, putative	2.41269e+06	2.4485e+06	2.40587e+06	1.63397e+06	2.00887e+06	1.65498e+06	0	0.6922	1.37171	0.455971
LmxM.33.2870;LmxM.31.3130	36	32	47799	ribosomal protein L3, putative	2.19304e+08	1.95786e+08	2.54226e+08	165838168	1.70965e+08	1.63436e+08	0	0.6922	1.33799	0.42007
LmxM.36.3720	14	11	72768	Protein of unknown function (DUF498/DUF598), putative	4.77277e+06	4.39563e+06	4.70489e+06	5.81595e+06	5.42837e+06	6.41985e+06	0	0.6922	0.785391	-0.348517
LmxM.36.3070	18	16	25970	fibrillarin	1.31637e+07	1.16617e+07	1.52272e+07	9.22761e+06	9.33436e+06	8.6724e+06	0	0.6922	1.47066	0.556467
LmxM.06.0830	11	4	146063	lipin, putative	635518	590968	468462	574367	654868	540410	0	0.6922	0.95779	-0.0622181
LmxM.08_29.0600	2	2	67962	hypothetical protein, conserved	183214	187937	272322	354756	331130	366622	0	0.6922	0.611372	-0.709878
LmxM.27.1310	25	18	78594	arginyl-tRNA synthetase, putative	7.09264e+06	6.30915e+06	6.83266e+06	7.3569e+06	6.74517e+06	6.73703e+06	0	0.6922	0.970985	-0.0424797
LmxM.25.0610	7	4	162986	Regulatory-associated protein of TOR1	376433	317938	332202	559994	533148	555290	0	0.6922	0.622758	-0.683258
LmxM.19.1380	4	2	65031	cation transporter, putative	92795.4	93521.3	76978.2	98175.7	117978	82109.5	0	0.6922	0.882761	-0.179905
LmxM.23.1000	7	6	25887	hypothetical protein, unknown function	2.43231e+06	2.23232e+06	2.32932e+06	1.60592e+06	1.2819e+06	1.29957e+06	0	0.6922	1.67024	0.740054
LmxM.03.0750	5	5	73709	TatD related DNase, putative	359690	308614	345140	395348	266823	251372	0	0.6922	1.10935	0.14972
LmxM.34.5210	6	5	51836	hypothetical protein, conserved	366013	422466	327629	604738	563977	620321	0	0.6922	0.62386	-0.680706
LmxM.13.1330	13	7	52453	hypothetical protein, conserved	4.11608e+06	3.55953e+06	3.45493e+06	2.90367e+06	3.06544e+06	3.09378e+06	0	0.6922	1.22814	0.296481
LmxM.02.0550	10	8	17721	hypothetical protein, unknown function	4.0511e+06	3.99439e+06	3.62444e+06	2.57457e+06	2.48894e+06	2.33345e+06	0	0.6922	1.57767	0.657791
LmxM.22.1520	12	12	20201	40S ribosomal protein L14, putative	8.57934e+07	7.69317e+07	8.72609e+07	6.16723e+07	6.02885e+07	5.12973e+07	0	0.6922	1.44285	0.528925
LmxM.08_29.0760	32	24	86764	heat shock protein 90, putative	1.45968e+07	1.36629e+07	1.43892e+07	1.51675e+07	1.71526e+07	1.42839e+07	0	0.6922	0.915133	-0.127947
LmxM.36.4270	15	9	172648	Nucleoporin NUP152	4.41122e+06	4.12702e+06	3.97835e+06	3.04845e+06	2.75899e+06	2.50824e+06	0	0.6922	1.50518	0.589935
LmxM.04.0460	11	8	54221	adenylosuccinate lyase, putative	440142	546169	576771	622427	582019	531351	0	0.6922	0.900498	-0.151205
LmxM.13.0740	6	5	110487	Calcium-activated chloride channel, putative	693931	862036	771598	1.15543e+06	1.41375e+06	1.0501e+06	0	0.6922	0.643103	-0.636878
LmxM.12.0450	12	5	117279	hypothetical protein, unknown function	222021	297278	276745	179515	228064	194291	0	0.6922	1.32262	0.403395
LmxM.27.1440	6	5	25391	Snf7, putative	3.01648e+06	3.07569e+06	2.95563e+06	2.29867e+06	2.52872e+06	2.09709e+06	0	0.6922	1.30664	0.38586
LmxM.25.0080	19	19	61252	poly(A)-binding protein, putative	4.26524e+07	3.68532e+07	3.80278e+07	3.2291e+07	3.11817e+07	3.24946e+07	0	0.6922	1.22472	0.292455
LmxM.11.1160	8	7	124463	protein transport protein SEC31, putative	3.06031e+06	3.01595e+06	2.72586e+06	3.97761e+06	4.76179e+06	4.90252e+06	0	0.6922	0.645226	-0.632124
LmxM.24.1640	14	12	65172	Male sterility protein, putative	1.07496e+07	1.15502e+07	1.42576e+07	1.83017e+07	2.32162e+07	2.12184e+07	0	0.6922	0.582715	-0.779139
LmxM.01.0410	23	19	23836	hypothetical protein	1.43631e+08	1.37396e+08	1.38757e+08	1.05641e+08	1.05441e+08	1.06287e+08	0	0.6922	1.3227	0.403481
LmxM.05.0100	18	18	72598	phosphoprotein phosphatase, putative	2.68449e+07	2.53159e+07	23117286	1.75039e+07	1.7863e+07	1.90321e+07	0	0.6922	1.38381	0.468648
LmxM.04.0010	31	18	111758	organelle-type calcium ATPase	6.54637e+06	6.20573e+06	5.92073e+06	7.66271e+06	7.74833e+06	6.36168e+06	0	0.6922	0.857625	-0.221581
LmxM.19.1060	23	15	131001	hypothetical protein, conserved	6.98128e+06	6.50415e+06	5.44738e+06	4.66037e+06	3.53935e+06	4.841e+06	0	0.6922	1.45182	0.537865
LmxM.24.1290	5	3	154705	WASH complex subunit 7, N-terminal/WASH complex subunit 7/WASH complex subunit 7, C-terminal, putative	52988	61440.9	45984.2	61846.9	74903.3	45531.1	0	0.6922	0.88003	-0.184375
LmxM.29.2990	11	4	45855	Protein of unknown function (DUF2817), putative	991399	1.09063e+06	1.10603e+06	1.5123e+06	1.51272e+06	1.29146e+06	0	0.6922	0.73858	-0.437174
LmxM.36.2530	19	11	78380	ATP-dependent DEAD/H RNA helicase, putative	2.0474e+06	2.12269e+06	1.99757e+06	2.51191e+06	2.36712e+06	2.64261e+06	0	0.6922	0.819989	-0.286324
LmxM.29.1625	3	2	17080	Protein of unknown function (DUF1077), putative	581014	605420	661887	795793	808053	751912	0	0.6922	0.784597	-0.349977
LmxM.13.1110	5	4	60148	hypothetical protein, conserved	465004	481366	407281	320717	274464	267360	0	0.6922	1.56938	0.650192
LmxM.15.0810	13	10	61212	peroxisomal membrane protein (Pex16), putative	3.38773e+06	3.877e+06	4.16187e+06	4.26733e+06	4.61372e+06	4.29142e+06	0	0.6922	0.86746	-0.20513
LmxM.34.3340	22	19	52591	6-phosphogluconate dehydrogenase, decarboxylating, putative	3.82926e+07	3.74013e+07	3.52784e+07	4.07027e+07	4.09163e+07	4.05517e+07	0	0.6922	0.908339	-0.138697
LmxM.31.2920	19	14	80858	hypothetical protein, conserved	3.56101e+06	3.70926e+06	4.18763e+06	5.11142e+06	5.61843e+06	5.04914e+06	0	0.6922	0.726149	-0.461662
LmxM.17.0733	9	5	46889	hypothetical protein, conserved	903002	1.15404e+06	1.27042e+06	813743	1.01682e+06	773340	0	0.6922	1.27788	0.353747
LmxM.01.0720	23	13	165058	hypothetical protein, conserved	433176	376028	422140	608258	582644	724477	0	0.6922	0.642872	-0.637396
LmxM.22.0580	4	3	21238	rer1 family-like protein	1.20059e+07	1.03239e+07	1.17598e+07	1.42326e+07	1.6967e+07	1.38679e+07	0	0.6922	0.756412	-0.402756
LmxM.29.2300	5	2	141222	hypothetical protein, conserved	129052	152959	119536	157911	195431	116006	0	0.6922	0.855543	-0.225088
LmxM.28.2880	43	17	477742	dynein heavy chain, putative	1.28092e+06	1.44402e+06	1.48261e+06	1.48402e+06	1.26283e+06	1.22885e+06	0	0.6922	1.05832	0.081773
LmxM.01.0500	15	11	79271	fatty acyl CoA synthetase 2, putative	4.74513e+06	4.63082e+06	5.20892e+06	7.44439e+06	8.8056e+06	7.04017e+06	0	0.6922	0.626224	-0.675249
LmxM.21.1555	29	25	46773	hypothetical protein, conserved	9.25945e+07	8.81632e+07	8.02175e+07	7.73661e+07	7.28433e+07	7.9208e+07	0	0.6922	1.13756	0.185938
LmxM.04.0810	4	4	77645	Pescadillo N-terminus/BRCA1 C Terminus (BRCT) domain containing protein, putative	638302	605934	700434	531243	494795	404539	0	0.6922	1.35936	0.442928
LmxM.16.0290	4	3	28152	proteasome 26S non-ATPase subunit 9, putative	1.08449e+06	1.07555e+06	888948	977203	836011	954361	0	0.6922	1.10168	0.139711
LmxM.08_29.0850	18	13	33736	High mobility group protein TDP1	1.2464e+07	1.25969e+07	1.29311e+07	1.04987e+07	1.08186e+07	7.99235e+06	0	0.6922	1.29623	0.374322
LmxM.33.0250	4	3	43013	hypothetical protein, conserved	277459	286823	238886	284286	229199	226414	0	0.6922	1.08551	0.118373
LmxM.22.0140	7	5	48919	hypothetical protein, conserved	548265	419324	441391	308876	347978	317795	0	0.6922	1.44563	0.531695
LmxM.33.4070	6	4	79970	hypothetical protein, conserved	846144	778837	941324	640709	703437	738205	0	0.6922	1.23241	0.301479
LmxM.28.2260	6	5	24525	glycosomal membrane protein, putative	1.03803e+07	1.01717e+07	1.08668e+07	1.19398e+07	1.377e+07	1.17363e+07	0	0.6922	0.839039	-0.25319
LmxM.36.3100	11	10	25413	ATP synthase, putative	4.16742e+07	4.16052e+07	4.95308e+07	5.12615e+07	6.6657e+07	5.53486e+07	0	0.6922	0.766505	-0.383633
LmxM.09.1510	15	13	175677	hypothetical protein, conserved	619754	554196	585178	837590	835982	626947	0	0.6922	0.764666	-0.387099
LmxM.04.0590	5	3	25559	hypothetical protein	576912	781276	674920	805698	1.04732e+06	789896	0	0.6922	0.769267	-0.378444
LmxM.28.1240	19	17	73373	p450 reductase, putative	4.26718e+06	4.56789e+06	4.1616e+06	3.80857e+06	4.22913e+06	3.92561e+06	0	0.6922	1.08638	0.119526
LmxM.09.0105	5	4	25310	hypothetical protein, conserved	4.2556e+06	3.88541e+06	3.99681e+06	5.68031e+06	4.668e+06	4.23475e+06	0	0.6922	0.832324	-0.264783
LmxM.03.0670	10	10	57686	hypothetical protein, conserved	2.62785e+06	2.24202e+06	1.98898e+06	2.33321e+06	1.98211e+06	2.51311e+06	0	0.6922	1.00446	0.00641311
LmxM.34.4880	19	18	42583	TPR repeat, putative	5.91388e+07	5.26613e+07	5.53117e+07	7.72045e+07	8.46686e+07	7.71329e+07	0	0.6922	0.699195	-0.516234
LmxM.21.0530	9	4	122236	hypothetical protein, conserved	311794	384256	298470	378223	383901	272788	0	0.6922	0.960971	-0.0574355
LmxM.36.4930	13	7	40720	translation initiation factor 2 subunit, putative	3.19176e+06	3.19437e+06	2.99284e+06	2.98134e+06	2.7598e+06	2.71147e+06	0	0.6922	1.1096	0.150035
LmxM.04.0680	3	3	17210	ubiquitin-conjugating enzyme E2, putative	3.45273e+06	3.32752e+06	3.56489e+06	3.51319e+06	3.891e+06	3.84311e+06	0	0.6922	0.919789	-0.120625
LmxM.10.0670	5	5	36835	hypothetical protein, conserved	1.18532e+06	1.11742e+06	1.40988e+06	1.47922e+06	2.30818e+06	1.73823e+06	0	0.6922	0.67189	-0.573703
LmxM.33.2540	5	4	100597	Coiled-coil and C2 domain-containing protein	65519.5	49518.6	69663.6	71060.1	91802.3	70965.8	0	0.6922	0.789903	-0.340252
LmxM.05.0970	3	2	40695	mercaptopyruvate sulfurtransferase	446522	432348	493586	338276	384458	460063	0	0.6922	1.16035	0.214557
LmxM.31.0520	4	4	16483	profilin, putative	5.65886e+06	5.82449e+06	6.20494e+06	7.34989e+06	7.65149e+06	6.25683e+06	0	0.6922	0.832069	-0.265225
LmxM.32.1590	16	14	36460	3-ketoacyl-CoA reductase, putative	1.91386e+07	1.80638e+07	1.62063e+07	1.17643e+07	1.29755e+07	9.48414e+06	0	0.6922	1.56056	0.642067
LmxM.17.1240	19	18	108320	hypothetical protein, conserved	6.69405e+06	6.86732e+06	6.67335e+06	7.57446e+06	8.30838e+06	7.40402e+06	0	0.6922	0.868933	-0.202683
LmxM.23.1220	29	25	60877	T-complex protein 1, gamma subunit, putative	8.7942e+06	1.00161e+07	9.72435e+06	1.82421e+07	1.81674e+07	2.00009e+07	0	0.6922	0.50584	-0.983247
LmxM.01.0050	67	55	74860	carboxylase, putative	2652709641	2245130313	2572129826	2892786847	2696066734	2977800958	0	0.6922	0.871982	-0.19763
LmxM.06.1250	2	2	27821	hypothetical protein, conserved	764911	681798	798502	1.63255e+06	1.29636e+06	1.12012e+06	0	0.6922	0.554507	-0.850724
LmxM.20.0180	8	2	85857	hypothetical protein, conserved	66839	51767.7	80931	128571	157013	166321	0	0.6922	0.441548	-1.17936
LmxM.27.2090	8	8	17644	hypothetical protein, conserved	1.83284e+07	1.69834e+07	1.62127e+07	1.34215e+07	1.31681e+07	1.49209e+07	0	0.6922	1.24124	0.311785
LmxM.27.0700	8	7	49137	hypothetical protein, conserved	2.80536e+06	2.51752e+06	2.08542e+06	1.70212e+06	1.77167e+06	1.74088e+06	0	0.6922	1.42067	0.506567
LmxM.04.1230	22	17	42350	actin	3.10822e+07	3.08883e+07	3.14644e+07	3.4797e+07	3.36924e+07	4.02818e+07	0	0.6922	0.859004	-0.219264
LmxM.13.0010	8	6	71832	hypothetical protein, conserved	309389	243098	200169	305875	289272	251610	0	0.6922	0.888869	-0.169958
LmxM.36.5050	5	5	31134	hypothetical protein, conserved	1.11138e+06	1.2313e+06	1.15865e+06	1.76306e+06	2.0821e+06	1.73641e+06	0	0.6922	0.627301	-0.672769
LmxM.13.1020	9	3	135130	Cryptococcal mannosyltransferase 1, putative	439637	255106	337027	370960	428778	317993	0	0.6922	0.923094	-0.115451
LmxM.05.0570	15	13	46741	hypothetical protein, conserved	1.08802e+07	1.0046e+07	8.85985e+06	8.81219e+06	7.40396e+06	9.0561e+06	0	0.6922	1.17861	0.237082
LmxM.08_29.0210	9	9	30465	hypothetical protein, conserved	2.2866e+07	2.40665e+07	2.2887e+07	2.89473e+07	2.93432e+07	2.93914e+07	0	0.6922	0.796282	-0.328649
LmxM.15.1470	5	3	13564	ribosomal protein S6, putative	6.33126e+06	4.81173e+06	5.83636e+06	3.95861e+06	3.33403e+06	3.78474e+06	0	0.6922	1.53279	0.616164
LmxM.25.2420	5	5	30575	hypothetical protein, conserved	4.02701e+06	3.79152e+06	3.68948e+06	5.36326e+06	4.83667e+06	4.54479e+06	0	0.6922	0.780483	-0.357561
LmxM.36.1920	5	5	56735	hypothetical protein, conserved	1.18875e+06	1.11523e+06	1.32932e+06	1.41611e+06	1.23218e+06	1.402e+06	0	0.6922	0.897047	-0.156744
LmxM.22.1280	9	6	40526	hypothetical protein, unknown function	774701	882687	845864	868617	1.05704e+06	953407	0	0.6922	0.869468	-0.201795
LmxM.14.1200	11	6	60765	phosphatidylserine synthase, putative	6.28882e+06	6.3833e+06	4.99025e+06	9.76862e+06	9.04822e+06	8.01867e+06	0	0.6922	0.658171	-0.603465
LmxM.30.2790	15	13	20230	ADP-ribosylation factor, putative	4.0874e+07	4.25466e+07	3.59111e+07	4.1328e+07	4.49131e+07	3.84765e+07	0	0.6922	0.956815	-0.0636881
LmxM.25.0750	19	16	45867	protein phosphatase, putative	1.69725e+07	1.72954e+07	1.61156e+07	2.23344e+07	2.23845e+07	1.96066e+07	0	0.6922	0.78326	-0.352438
LmxM.31.3830	6	5	21154	hypothetical protein, conserved	8.66962e+06	8.57546e+06	8.40461e+06	1.02845e+07	9.54444e+06	8.13669e+06	0	0.6922	0.917188	-0.124711
LmxM.36.0370	12	10	51434	phosphatidylinositol-4-phosphate 5-kinase-like protein	2.70147e+06	2.43075e+06	2.74654e+06	2.85982e+06	3.28436e+06	2.83886e+06	0	0.6922	0.877071	-0.189234
LmxM.25.2110	7	7	69856	KIF-1 binding protein C terminal, putative	1.52746e+06	1.2796e+06	1.5268e+06	1.52666e+06	1.60895e+06	1.2563e+06	0	0.6922	0.98678	-0.0191991
LmxM.15.0820	12	7	114085	GDP dissociation inhibitor, putative	1.50317e+06	1.44158e+06	1.38747e+06	1.66384e+06	1.85274e+06	1.90575e+06	0	0.6922	0.798959	-0.323807
LmxM.15.0540	10	7	75832	hypothetical protein, conserved	326822	339976	341765	341769	409232	352856	0	0.6922	0.913672	-0.130252
LmxM.23.1580	3	3	17008	Nucleoside 2-deoxyribosyltransferase, putative	5.38069e+06	4.33677e+06	4.85812e+06	6.95569e+06	6.86515e+06	9.45669e+06	0	0.6922	0.626165	-0.675385
LmxM.36.2970	5	5	19759	hypothetical protein, conserved	1.08258e+06	1.11909e+06	1.32391e+06	1.37793e+06	1.80976e+06	1.53064e+06	0	0.6922	0.74721	-0.420414
LmxM.26.2290	2	2	47484	hypothetical protein, conserved	662135	585282	579923	648084	655889	793603	0	0.6922	0.871167	-0.198979
LmxM.06.0950	19	13	74114	glucosamine-fructose-6-phosphate aminotransferase, putative	6.97364e+06	6.82573e+06	7.73185e+06	9.95825e+06	1.0947e+07	8.46502e+06	0	0.6922	0.733095	-0.447928
LmxM.30.2350	21	13	175911	Symplekin tight junction protein C terminal, putative	3.22494e+06	2.85958e+06	3.16621e+06	1.3497e+06	1.97979e+06	1.98217e+06	0	0.6922	1.74159	0.800402
LmxM.20.1310;LmxM.20.1300	6	5	15167	calpain-like cysteine peptidase, putative	3.22223e+07	3.03917e+07	3.31084e+07	3.28498e+07	3.75833e+07	3.75118e+07	0	0.6922	0.886772	-0.173365
LmxM.34.1350	7	6	23605	Iron-sulfur assembly protein 2, putative	2.07613e+06	2.19468e+06	2.13524e+06	1.58674e+06	1.40683e+06	1.73524e+06	0	0.6922	1.35468	0.437956
LmxM.08_29.2410	9	7	47514	acyltransferase, putative	1.5967e+06	1.82056e+06	1.66859e+06	1.8628e+06	1.81223e+06	1.65999e+06	0	0.6922	0.953295	-0.0690055
LmxM.13.0810	10	2	276661	hypothetical protein, conserved	423547	404699	494818	540536	461034	408518	0	0.6922	0.938285	-0.0919026
LmxM.01.0470	23	14	78467	fatty acyl CoA syntetase 1, putative	7.32532e+06	8.93502e+06	8.52176e+06	1.11957e+07	1.15213e+07	1.14162e+07	0	0.6922	0.726041	-0.461878
LmxM.08_29.0620	12	6	208833	ABC transporter, putative	1.12091e+06	1.12859e+06	1.16857e+06	703877	761379	753344	0	0.6922	1.54064	0.623533
LmxM.33.0570	10	7	91015	Translation factor GUF1, mitochondrial, putative	478734	491289	532408	713728	665550	782743	0	0.6922	0.69492	-0.525081
LmxM.30.1680	2	2	30663	hypothetical protein, conserved	889869	696813	869590	495514	619346	555079	0	0.6922	1.47088	0.556676
LmxM.14.1360	11	8	58781	myo-inositol-1-phosphate synthase	3.26653e+06	2.17652e+06	2.86628e+06	3.56578e+06	3.42797e+06	3.969e+06	0	0.6922	0.757959	-0.399808
LmxM.24.0590	5	5	77769	hypothetical protein, unknown function	448887	545830	587466	555209	538548	547353	0	0.6922	0.964093	-0.052756
LmxM.08_29.0060	17	10	45492	tryptophanyl-tRNA synthetase, putative	5.58632e+06	5.53312e+06	6.22886e+06	4.98563e+06	5.11859e+06	5.04835e+06	0	0.6922	1.14491	0.195233
LmxM.03.0600	11	7	43826	arginine N-methyltransferase, putative	2.97017e+06	2.77363e+06	2.60393e+06	2.32e+06	2.10281e+06	2.13109e+06	0	0.6922	1.2737	0.349031
LmxM.08.0080	10	5	75703	ATP-dependent DEAD/H RNA helicase, putative	380671	428294	373255	298239	191787	147379	0	0.6922	1.85474	0.891215
LmxM.28.2120	7	3	81136	cullin 2, putative	445717	372034	435844	304697	314323	369412	0	0.6922	1.26827	0.342858
LmxM.17.1460	16	9	42764	ferrochelatase-like protein	1.7894e+06	2.15976e+06	2.07742e+06	2.06226e+06	2.59963e+06	2.83631e+06	0	0.6922	0.803737	-0.315204
LmxM.16.1360	15	13	67037	amidase, putative	1.23664e+07	1.13809e+07	1.1554e+07	1.17839e+07	1.35559e+07	1.19735e+07	0	0.6922	0.94608	-0.0799656
LmxM.28.2470	11	9	31698	MRP protein-like protein	3.59936e+06	3.45837e+06	2.85983e+06	3.82443e+06	3.46483e+06	3.4917e+06	0	0.6922	0.919915	-0.120427
LmxM.31.0840	7	5	56994	hypothetical protein, conserved	2.76038e+06	2.53479e+06	2.73844e+06	1.8172e+06	1.97459e+06	2.14601e+06	0	0.6922	1.35296	0.436121
LmxM.19.1520	5	3	88408	hypothetical protein, conserved	64138.3	101115	99744.8	147556	151655	144484	0	0.6922	0.597252	-0.743587
LmxM.27.1560	5	4	176416	diacylglycerol acyltransferase, putative	342946	309796	261273	385407	428345	303408	0	0.6922	0.818159	-0.289547
LmxM.24.0850	14	9	27265	triosephosphate isomerase	7.55124e+06	7.46786e+06	7.90719e+06	6.19929e+06	5.87754e+06	6.42607e+06	0	0.6922	1.23906	0.309252
LmxM.19.0200	25	22	35520	ADP,ATP carrier protein 1, mitochondrial precursor, putative	5.39711e+08	4.8134e+08	5.21657e+08	5.39173e+08	5.83976e+08	6.11102e+08	0	0.6922	0.889553	-0.168847
LmxM.31.3020	5	3	86021	50S ribosome-binding GTPase, putative	49082.5	25951.1	39670.4	101005	90180.8	67646.8	0	0.6922	0.443158	-1.17411
LmxM.17.1320	10	7	62701	hypothetical protein, conserved	2.42252e+06	2.93853e+06	2.89462e+06	6.09843e+06	8.2676e+06	3.99328e+06	0	0.6922	0.449672	-1.15305
LmxM.34.0710	16	12	60507	Endonuclease/Exonuclease/phosphatase family, putative	5.26912e+06	5.0131e+06	6.03078e+06	7.58587e+06	7.90055e+06	7.02497e+06	0	0.6922	0.724655	-0.464633
LmxM.23.0690	32	28	47855	3-ketoacyl-CoA thiolase-like protein	2.20781e+08	2.06703e+08	1.7427e+08	1.33448e+08	1.17522e+08	1.41144e+08	0	0.6922	1.53464	0.617902
LmxM.06.0030	19	14	75520	WD domain, G-beta repeat, putative	9.1184e+06	7.75263e+06	8.68459e+06	8.31879e+06	8.73719e+06	8.35845e+06	0	0.6922	1.00556	0.00799262
LmxM.28.1530	19	17	44296	DEAD box RNA helicase, putative	8.46541e+06	7.99616e+06	7.15281e+06	6.34787e+06	5.80389e+06	6.49742e+06	0	0.6922	1.26624	0.340553
LmxM.29.0080	14	7	47625	mitotic cyclin, putative	3.22443e+06	3.48504e+06	3.42601e+06	4.35066e+06	4.20929e+06	4.50598e+06	0	0.6922	0.775718	-0.366395
LmxM.33.1090	22	17	155618	dihydroxyacetone phosphate acyltransferase, putative	2.75465e+06	3.30081e+06	2.80268e+06	4.17388e+06	4.48718e+06	3.48457e+06	0	0.6922	0.729327	-0.455362
LmxM.21.0883	5	4	22807	Domain of unknown function (DUF4499), putative	3.31931e+06	3.19741e+06	2.99058e+06	3.618e+06	3.82471e+06	3.98828e+06	0	0.6922	0.831713	-0.265843
LmxM.28.0510	15	13	44570	hypothetical protein, conserved	1.29552e+07	1.40138e+07	1.42684e+07	1.78135e+07	1.74622e+07	1.61868e+07	0	0.6922	0.801311	-0.319567
LmxM.04.1160	9	7	35393	fructose-1,6-bisphosphatase, cytosolic, putative	1.98179e+06	2.12e+06	2.3157e+06	2.40066e+06	3.17026e+06	2.32458e+06	0	0.6922	0.812803	-0.299022
LmxM.17.0270	7	6	30576	NADH-ubiquinone oxidoreductase, mitochondrial, putative	1.25846e+06	1.15528e+06	1.11137e+06	1.00988e+06	1.0375e+06	1.54868e+06	0	0.6922	0.98027	-0.0287495
LmxM.03.0080	12	9	63494	glycerol-3-phosphate acyl transferase	4.54098e+06	3.58399e+06	3.4047e+06	4.13192e+06	4.80611e+06	4.65573e+06	0	0.6922	0.848159	-0.237594
LmxM.27.1100	12	7	69751	hypothetical protein, conserved	3.12329e+06	2.77693e+06	2.63005e+06	1.70703e+06	1.38681e+06	1.99661e+06	0	0.6922	1.67574	0.7448
LmxM.29.0780	22	19	75526	mitochondrial oligo_U binding protein TBRGG1, putative	9.31926e+06	9.24359e+06	7.84878e+06	9.11769e+06	8.12016e+06	9.13685e+06	0	0.6922	1.0014	0.00201853
LmxM.17.1290	29	24	81180	eukaryotic translation initiation factor 3 subunit b	1.67333e+07	1.56578e+07	1.5266e+07	1.50005e+07	1.41913e+07	1.31319e+07	0	0.6922	1.12602	0.171227
LmxM.14.0740	7	3	34824	fatty acid elongase, putative	3.31018e+06	3.11105e+06	3.83038e+06	4.18911e+06	4.99129e+06	4.38583e+06	0	0.6922	0.755671	-0.40417
LmxM.19.0770	9	7	26012	SNARE protein, putative	809328	765260	819156	716433	763620	641364	0	0.6922	1.12837	0.174241
LmxM.09.1230	6	4	47981	hypothetical protein, conserved	732619	593889	600243	621593	856848	722018	0	0.6922	0.875613	-0.191634
LmxM.36.2380;LmxM.36.2390	19	15	40299	sterol 24-c-methyltransferase, putative	7.71195e+07	7.29691e+07	6.89214e+07	6.06838e+07	5.67729e+07	4.84329e+07	0	0.6922	1.32022	0.400774
LmxM.32.1920	8	7	21748	Phosphate transport (Pho88), putative	5.60201e+06	5.81577e+06	5.12422e+06	5.92808e+06	6.33249e+06	5.33492e+06	0	0.6922	0.940127	-0.0890724
LmxM.34.3540	9	9	24601	pre-rRNA-processing protein PNO1, putative	1.81582e+06	1.48903e+06	1.56807e+06	1.21418e+06	1.33232e+06	1.30772e+06	0	0.6922	1.26431	0.338347
LmxM.33.1060	11	8	69712	mitochondrial ATP-dependent zinc metallopeptidase, putative	2.04879e+06	1.99174e+06	1.92704e+06	1.79929e+06	1.66451e+06	1.73614e+06	0	0.6922	1.14763	0.198652
LmxM.10.0820	11	10	45969	hypothetical protein, conserved	3.60707e+06	3.764e+06	2.99675e+06	3.98587e+06	3.81152e+06	4.09906e+06	0	0.6922	0.871506	-0.198418
LmxM.32.1530	3	2	20645	PRA1 family protein, putative	5.94927e+06	5.82892e+06	5.45531e+06	5.77104e+06	6.60219e+06	5.86844e+06	0	0.6922	0.944734	-0.0820207
LmxM.36.4520	7	3	114823	hypothetical protein, conserved	293606	224276	241030	176266	238481	175159	0	0.6922	1.2865	0.363448
LmxM.25.1370	5	4	53229	TAP42-like family, putative	233791	337094	310031	399213	457134	488596	0	0.6922	0.654984	-0.610469
LmxM.32.0680	7	5	59159	sterol C-24 reductase, putative	2.16325e+06	2.40465e+06	2.98166e+06	3.86092e+06	3.8521e+06	4.08648e+06	0	0.6922	0.639819	-0.644264
LmxM.34.0190	3	3	27523	NLI interacting factor-like phosphatase, putative	2.79349e+06	2.33628e+06	3.00366e+06	3.23364e+06	3.65083e+06	3.55257e+06	0	0.6922	0.779286	-0.359776
LmxM.27.1895	48	41	132969	hypothetical protein, conserved	2.35769e+07	2.21217e+07	2.27932e+07	2.52562e+07	2.45121e+07	2.89613e+07	0	0.6922	0.869962	-0.200976
LmxM.24.1030	6	4	24166	dynein light chain, putative	2.2343e+06	2.20017e+06	2.41475e+06	1.91508e+06	2.12334e+06	2.26189e+06	0	0.6922	1.08712	0.120517
LmxM.32.0210	7	5	101034	hypothetical protein, unknown function	65055.4	91169.4	70286.2	172086	263753	137096	0	0.6922	0.395352	-1.33879
LmxM.23.0020	13	11	43310	hypothetical protein, conserved	9.19087e+06	7.46869e+06	6.82641e+06	5.65131e+06	6.05791e+06	5.78541e+06	0	0.6922	1.34247	0.424887
LmxM.33.3030	5	4	38715	Retinal Maintenance, putative	2.6754e+06	2.2269e+06	2.35659e+06	2.6996e+06	2.5943e+06	2.70994e+06	0	0.6922	0.906927	-0.140942
LmxM.16.0950	14	12	53018	sucrose-phosphate synthase-like protein	1.92126e+07	1.53047e+07	1.82164e+07	1.59335e+07	1.5416e+07	1.56807e+07	0	0.6922	1.12127	0.165138
LmxM.11.0140	10	7	33169	hypothetical protein, conserved	4.32927e+06	3.97965e+06	4.43716e+06	4.502e+06	4.51044e+06	4.05318e+06	0	0.6922	0.975543	-0.0357221
LmxM.30.0030	10	8	117441	RING-variant domain containing protein, putative	1.51831e+06	1.64615e+06	1.48865e+06	2.11644e+06	2.64701e+06	2.0071e+06	0	0.6922	0.687257	-0.541078
LmxM.36.6290;LmxM.36.6300;LmxM.36.6280	6	4	62275	glucose transporter 3	3.6763e+06	4.53605e+06	5.44257e+06	7.3671e+06	9.63504e+06	7.82552e+06	0	0.6922	0.549988	-0.862528
LmxM.28.1800	32	19	272899	hypothetical protein, conserved	3.48688e+06	3.33602e+06	2.95711e+06	3.77003e+06	3.13055e+06	3.8416e+06	0	0.6922	0.91043	-0.13538
LmxM.31.3900	18	15	28597	60S ribosomal protein L8, putative	4.45028e+07	3.87e+07	4.14652e+07	3.04783e+07	2.60793e+07	2.59306e+07	0	0.6922	1.51134	0.595828
LmxM.23.0830	17	13	167118	Na/H antiporter-like protein	3.59977e+06	3.78597e+06	4.24927e+06	4.09837e+06	4.5953e+06	5.0224e+06	0	0.6922	0.848275	-0.237396
LmxM.32.0040	10	5	56440	hypothetical protein, conserved	1.78812e+06	1.98245e+06	1.64129e+06	2.09091e+06	2.13572e+06	2.24721e+06	0	0.6922	0.835957	-0.258499
LmxM.36.5130	25	22	30491	hypothetical protein, conserved	2.24491e+08	2.37348e+08	2.03959e+08	2.76329e+08	2.56206e+08	2.67319e+08	0	0.6922	0.832399	-0.264653
LmxM.34.2260	9	7	57653	ATP-grasp domain containing protein, putative	1.42085e+06	1.46031e+06	1.46142e+06	924107	961783	1.06935e+06	0	0.6922	1.46945	0.555278
LmxM.18.1580	8	5	34454	nonspecific nucleoside hydrolase	1.52324e+07	1.53584e+07	1.62954e+07	9.52923e+06	9.70587e+06	1.25622e+07	0	0.6922	1.47453	0.56026
LmxM.25.1540	10	9	81222	hypothetical protein, conserved	2.63464e+06	2.62102e+06	2.88185e+06	2.51969e+06	2.45839e+06	2.70898e+06	0	0.6922	1.0586	0.082156
LmxM.34.4700	14	10	53810	Kinesin-13 6, putative	3.45948e+06	3.39699e+06	3.69267e+06	3.13233e+06	3.30253e+06	3.65521e+06	0	0.6922	1.0455	0.0641894
LmxM.24.2070	13	12	24729	40S ribosomal protein S8, putative	1.29435e+08	1.02904e+08	1.15435e+08	8.81505e+07	7.45385e+07	6.30028e+07	0	0.6922	1.54092	0.623795
LmxM.27.2390	12	11	54638	TPR-repeat protein, putative	2.51168e+06	2.06853e+06	2.27286e+06	2.46017e+06	2.37335e+06	2.46597e+06	0	0.6922	0.938843	-0.0910443
LmxM.10.0800	16	9	116165	hypothetical protein, conserved	1.08179e+06	1.42101e+06	1.11803e+06	1.41528e+06	1.35516e+06	1.58479e+06	0	0.6922	0.831378	-0.266424
LmxM.11.0070	9	6	175665	GRIP domain containing protein, putative	1.23609e+06	1.22194e+06	1.26613e+06	1.5076e+06	1.73297e+06	1.66271e+06	0	0.6922	0.759526	-0.39683
LmxM.06.1100	13	13	32443	peripherally associated ATOM36	7.96612e+06	7.63787e+06	6.90709e+06	7.58093e+06	7.64817e+06	6.36868e+06	0	0.6922	1.04229	0.0597527
LmxM.36.5380	33	25	57757	NADH dehydrogenase, putative	4.15613e+07	3.93799e+07	3.75706e+07	4.82768e+07	4.89319e+07	5.09351e+07	0	0.6922	0.799978	-0.321967
LmxM.23.0550	16	9	116096	ubiquitin-activating enzyme E1, putative	2.31086e+06	1.97884e+06	1.83893e+06	1.39762e+06	1.33518e+06	1.27011e+06	0	0.6922	1.53104	0.614512
LmxM.20.0375	24	14	156990	Metallo-dependent phosphatase-like domain-containing protein	2.36218e+06	2.56348e+06	2.31885e+06	2.91463e+06	3.47876e+06	3.26761e+06	0	0.6922	0.74987	-0.415287
LmxM.07.0650	15	2	124595	vacuolar-type Ca2+-ATPase, putative	623618	698818	550254	913714	876824	845023	0	0.6922	0.710547	-0.492998
LmxM.34.4550	18	15	164659	hypothetical protein, conserved	3.9041e+06	3.49182e+06	2.7366e+06	3.91998e+06	3.4674e+06	4.4273e+06	0	0.6922	0.85762	-0.22159
LmxM.08_29.0280	13	6	54397	hypothetical protein	2.65023e+06	2.82123e+06	2.98835e+06	2.81638e+06	3.2241e+06	2.65804e+06	0	0.6922	0.972557	-0.0401456
LmxM.24.1300	4	3	89191	DNAJ-domain protein, putative	329756	401293	364585	480133	474416	480951	0	0.6922	0.763243	-0.389786
LmxM.20.1130	20	11	74702	DNAj-like protein	5.79515e+06	5.14414e+06	5.60876e+06	5.58118e+06	5.66863e+06	5.81314e+06	0	0.6922	0.969824	-0.044205
LmxM.27.0630	36	26	99922	Mitochondrial SSU ribosomal protein, putative	1.43367e+07	1.37019e+07	1.30761e+07	1.86124e+07	1.67296e+07	1.90373e+07	0	0.6922	0.756073	-0.403403
LmxM.36.0340	6	6	7537	nuclear protein family a (nop10p), putative	859745	896611	1.12848e+06	645523	747020	697645	0	0.6922	1.38018	0.464857
LmxM.33.3190	12	10	56069	NAD dependent epimerase/dehydratase family, putative	4.37116e+06	4.66369e+06	5.21034e+06	6.18204e+06	6.61411e+06	7.77213e+06	0	0.6922	0.69258	-0.529947
LmxM.04.0990	11	9	31890	hypothetical protein, conserved	4.84124e+06	4.22289e+06	3.8096e+06	3.04245e+06	3.39965e+06	2.84919e+06	0	0.6922	1.38557	0.470479
LmxM.28.1610	7	4	36088	hypothetical protein, conserved	967535	919439	731108	631642	477378	545032	0	0.6922	1.58283	0.662505
LmxM.03.0520	11	8	91005	hypothetical protein, conserved	7.98461e+06	7.4311e+06	6.51841e+06	4.03921e+06	5.06556e+06	3.78227e+06	0	0.6922	1.70203	0.767256
LmxM.33.3980	6	4	16793	nucleolar protein family a member-like protein	2.85903e+06	2.71716e+06	2.49142e+06	2.05774e+06	1.96671e+06	1.53341e+06	0	0.6922	1.45157	0.537612
LmxM.17.0010	39	36	88600	eukaryotic translation initiation factor 3 subunit a	5.67368e+07	5.34394e+07	5.1774e+07	5.32359e+07	5.3932e+07	5.02804e+07	0	0.6922	1.02859	0.040671
LmxM.08_29.2080	6	3	51130	short chain dehydrogenase, putative	148383	127282	126419	252223	190338	221594	0	0.6922	0.605409	-0.724019
LmxM.27.0070	6	4	33983	hypothetical protein, conserved	1.39418e+06	1.21128e+06	1.07461e+06	816525	859492	710837	0	0.6922	1.54181	0.624627
LmxM.30.2900	6	6	47354	Nucleoporin NUP62	714180	688818	656739	672053	699241	522749	0	0.6922	1.08748	0.120991
LmxM.04.0540	4	3	64825	Zinc finger, C3HC4 type (RING finger), putative	703383	633599	486765	448457	534056	496877	0	0.6922	1.23277	0.301903
LmxM.14.1340	8	7	48594	delta-6 fatty acid desaturase, putative	4.19494e+06	3.63963e+06	4.20265e+06	4.77798e+06	5.74625e+06	5.90552e+06	0	0.6922	0.732648	-0.448808
LmxM.31.3940	6	2	62773	hypothetical protein, conserved	546211	503833	614683	1.1329e+06	757151	896943	0	0.6922	0.59732	-0.743423
LmxM.23.1530	2	2	71396	hypothetical protein, conserved	176104	259274	232615	224756	217499	146786	0	0.6922	1.13404	0.181465
LmxM.04.1190	4	3	58979	tRNA nucleotidyltransferase, putative	349782	358474	337270	394830	400274	423731	0	0.6922	0.857808	-0.221273
LmxM.26.2600	6	4	74288	hypothetical protein, conserved	367974	435956	376378	416443	308788	291203	0	0.6922	1.16123	0.215648
LmxM.27.1690	2	2	67763	mRNA export factor MEX67	301776	331822	340785	127665	207720	182842	0	0.6922	1.88023	0.910907
LmxM.28.1280	25	16	51881	phenylalanine-4-hydroxylase, putative	1.78034e+07	1.71615e+07	1.60835e+07	2.38112e+07	23070485	2.84269e+07	0	0.6922	0.677855	-0.56095
LmxM.16.1230	49	43	201046	hypothetical protein, conserved	2.03753e+07	1.84039e+07	1.79004e+07	2.14122e+07	1.95708e+07	2.44049e+07	0	0.6922	0.866822	-0.206192
LmxM.12.0660	21	17	110982	ser/thr protein phosphatase, putative	7.55888e+06	6.70917e+06	6.9434e+06	6.50603e+06	7.51597e+06	6.99066e+06	0	0.6922	1.00946	0.0135835
LmxM.34.3060	34	24	127523	ubiquitin-activating enzyme E1, putative	8.66035e+06	8.56807e+06	8.89316e+06	1.0491e+07	1.00081e+07	1.02408e+07	0	0.6922	0.849763	-0.234868
LmxM.34.5360	4	2	45498	amino acid permease, putative	1.58472e+06	1.42746e+06	1.51308e+06	2.61327e+06	2.04557e+06	2.51909e+06	0	0.6922	0.630442	-0.665565
LmxM.14.0540	16	13	61765	ion transport protein-like protein	1.17317e+07	9.74593e+06	1.24143e+07	1.30991e+07	1.47499e+07	1.41343e+07	0	0.6922	0.807273	-0.308871
LmxM.36.3390	6	6	7972	ribosomal protein L29, putative	1.38736e+07	1.38732e+07	1.49176e+07	1.24542e+07	1.11436e+07	1.2066e+07	0	0.6922	1.19629	0.258572
LmxM.30.1500	6	3	120884	hypothetical protein, conserved	371458	409643	342835	370059	411227	369266	0	0.6922	0.976866	-0.0337674
LmxM.13.0090	24	20	57670	metallo-peptidase, Clan MA(E) Family M32	3.29889e+07	2.78263e+07	2.7578e+07	2.97881e+07	2.55115e+07	2.98474e+07	0	0.6922	1.03812	0.0539792
LmxM.10.0360	17	9	73014	pteridine transporter ft6, putative	1.44922e+06	1.97283e+06	2.20161e+06	3.19615e+06	3.90417e+06	3.61493e+06	0	0.6922	0.524828	-0.930085
LmxM.34.0240	7	6	11603	60S ribosomal protein L30	2.95367e+07	2.55263e+07	2.54381e+07	2.13286e+07	2.05188e+07	1.72366e+07	0	0.6922	1.36249	0.446241
LmxM.16.0460	14	14	18098	60S ribosomal protein L21, putative	1.02141e+08	9.80215e+07	1.03167e+08	8.13527e+07	7.69183e+07	8.56197e+07	0	0.6922	1.24371	0.31465
LmxM.22.0280	16	11	94512	hypothetical protein, conserved	2.57848e+06	2.70808e+06	2.14984e+06	2.66846e+06	2.4611e+06	2.88702e+06	0	0.6922	0.927626	-0.108385
LmxM.03.0410	6	2	72394	hypothetical protein	713477	1.01817e+06	868436	655477	802446	580443	0	0.6922	1.27557	0.351145
LmxM.36.6050	12	11	38662	hypothetical protein, conserved	1.09829e+07	9.5931e+06	8.88034e+06	1.33505e+07	1.08401e+07	1.41797e+07	0	0.6922	0.767685	-0.381413
LmxM.14.0130	6	5	39682	nucleoside hydrolase-like protein	1.64586e+06	1.97805e+06	1.77652e+06	1.91808e+06	1.82832e+06	1.99071e+06	0	0.6922	0.941315	-0.0872499
LmxM.28.2360	2	2	28635	hypothetical protein, conserved	3.86783e+06	4.0949e+06	3.31425e+06	4.63547e+06	4.40435e+06	4.86888e+06	0	0.6922	0.810786	-0.302606
LmxM.09.1490	7	7	12970	cytochrome b5-like protein, putative	3.46921e+07	3.19385e+07	3.09029e+07	3.26175e+07	3.25677e+07	2.89618e+07	0	0.6922	1.03597	0.0509844
LmxM.19.0400	7	5	31162	Vesicle-trafficking protein SEC22, putative	5.9154e+06	5.99715e+06	6.26848e+06	7.64008e+06	7.65396e+06	6.72878e+06	0	0.6922	0.825554	-0.276565
LmxM.33.0930	4	4	12635	hypothetical protein, conserved	5.05832e+06	5.75774e+06	5.56136e+06	7.0148e+06	8.16025e+06	7.59888e+06	0	0.6922	0.71913	-0.475675
LmxM.26.1220	10	8	73973	hypothetical protein, conserved	382885	322004	421319	368971	412565	353525	0	0.6922	0.992201	-0.0112962
LmxM.20.1650	9	9	16487	ribosomal protein S11 homolog	5.11941e+07	4.80654e+07	4.93961e+07	3.47348e+07	3.33027e+07	3.17668e+07	0	0.6922	1.48947	0.574802
LmxM.21.0490	27	22	50091	DnaJ protein, putative	2.58965e+07	2.46402e+07	2.89717e+07	2.3442e+07	2.38622e+07	2.14805e+07	0	0.6922	1.1559	0.209018
LmxM.12.0867	10	9	50843	hypothetical protein, conserved	4.07903e+06	4.09441e+06	3.66182e+06	5.89368e+06	6.37475e+06	4.85592e+06	0	0.6922	0.691136	-0.532958
LmxM.17.0120	10	9	36487	hypothetical protein, conserved	1.03712e+07	9.60395e+06	9.93633e+06	1.16734e+07	1.20309e+07	1.09357e+07	0	0.6922	0.863496	-0.211739
LmxM.34.3000	8	5	51495	hypothetical protein, conserved	677561	561945	609427	1.19093e+06	895572	838452	0	0.6922	0.632123	-0.661722
LmxM.30.1210	86	62	554791	Protein of unknown function (DUF3638)/Protein of unknown function (DUF3645)/Zn-finger in Ran binding protein and others, putative	1.73752e+07	1.63585e+07	1.60315e+07	1.30039e+07	1.3649e+07	1.43458e+07	0	0.6922	1.21383	0.279562
LmxM.08_29.1170	11	9	39528	hypothetical protein, conserved	5.76437e+06	4.93894e+06	6.04011e+06	5.5704e+06	6.26707e+06	6.43313e+06	0	0.6922	0.916413	-0.125929
LmxM.13.1630	27	19	178348	mitochondrial DNA polymerase I protein D, putative	6.53798e+06	5.98953e+06	6.03365e+06	6.45242e+06	5.82056e+06	6.30061e+06	0	0.6922	0.999331	-0.00096614
LmxM.27.0310	22	16	135566	TATA-binding protein interacting (TIP20), putative	4.91157e+06	3.53822e+06	3.81225e+06	4.26012e+06	4.08799e+06	3.73299e+06	0	0.6922	1.01498	0.0214451
LmxM.24.0150	6	5	24122	glycosomal membrane like protein	5.34121e+06	5.41241e+06	5.06226e+06	6.13648e+06	7.68768e+06	6.34422e+06	0	0.6922	0.784192	-0.350722
LmxM.34.1130	36	14	97087	oligosaccharyl transferase-like protein	1.29166e+07	1.2457e+07	1.23853e+07	1.30872e+07	1.411e+07	1.46177e+07	0	0.6922	0.903002	-0.147199
LmxM.03.0130	5	4	21774	acetyltransferase, putative	568648	591514	688044	622353	669163	546930	0	0.6922	1.00531	0.00763716
LmxM.06.0690	41	31	276942	hypothetical protein, conserved	1.00247e+07	8.51846e+06	8.21754e+06	1.01562e+07	9.39339e+06	1.08999e+07	0	0.6922	0.878857	-0.1863
LmxM.19.0690	11	3	117493	Flagellum attachment zone protein 7	143987	221404	173637	189242	174174	205580	0	0.6922	0.947332	-0.0780576
LmxM.15.1300	25	22	156600	ubiquitin hydrolase, putative	3.69369e+06	4.0433e+06	4.02896e+06	4.16056e+06	4.51511e+06	4.82518e+06	0	0.6922	0.871497	-0.198432
LmxM.20.0240	14	10	29144	transmembrane protein, putative	4.79071e+06	5.43278e+06	5.3821e+06	6.1943e+06	6.73004e+06	5.50276e+06	0	0.6922	0.846883	-0.239766
LmxM.33.3500	32	23	50466	ruvb-like 1 DNA helicase, putative	3.26535e+07	3.12374e+07	3.00752e+07	27440173	2.84612e+07	2.93638e+07	0	0.6922	1.10205	0.140183
LmxM.31.3270	30	22	59552	chaperonin alpha subunit, putative	2.12582e+07	1.86573e+07	1.83742e+07	2.73038e+07	2.53555e+07	2.83006e+07	0	0.6922	0.719982	-0.473967
LmxM.26.0180	21	19	33207	60S ribosomal protein L7, putative	3.4629e+08	312107844	3.34943e+08	2.29674e+08	215055307	2.23039e+08	0	0.6922	1.48755	0.572941
LmxM.33.4060	13	11	103277	ubiquitin hydrolase, putative	6.98487e+06	7.67481e+06	7.91547e+06	8.29925e+06	8.22404e+06	8.18587e+06	0	0.6922	0.913635	-0.13031
LmxM.32.0840	6	4	79119	hypothetical protein, conserved	931000	828328	906267	1.05741e+06	917186	1.26247e+06	0	0.6922	0.823461	-0.280227
LmxM.21.1820	5	5	10535	60S ribosomal protein L37a, putative	36474918	3.13232e+07	3.21722e+07	3.00051e+07	2.76098e+07	2.65107e+07	0	0.6922	1.18835	0.248955
LmxM.31.3230	14	12	47160	dynein light intermediate chain, putative	2.65314e+06	2.4555e+06	2.77552e+06	2.88412e+06	3.09407e+06	2.87022e+06	0	0.6922	0.891025	-0.166462
LmxM.11.1370	13	12	68966	tRNA pseudouridine synthase D (TruD), putative	4.70469e+06	4.1889e+06	3.98917e+06	5.76759e+06	5.55891e+06	5.65126e+06	0	0.6922	0.758802	-0.398204
LmxM.16.1440	11	10	158541	hypothetical protein, conserved	1.76022e+06	1.76383e+06	1.94702e+06	2.23517e+06	2.12953e+06	2.77497e+06	0	0.6922	0.766292	-0.384034
LmxM.34.4630	22	16	56178	chaperone protein DnaJ, putative	1.49227e+07	1.37142e+07	1.25722e+07	1.22388e+07	1.3531e+07	1.13803e+07	0	0.6922	1.10926	0.149596
LmxM.19.0710	11	9	33934	glycosomal malate dehydrogenase	4.70615e+06	4.36837e+06	5.1065e+06	3.33365e+06	3.93723e+06	3.24404e+06	0	0.6922	1.34866	0.431524
LmxM.19.0260	19	13	94465	C-terminal motor kinesin, putative	2.82865e+06	2.68315e+06	2.71067e+06	2.28661e+06	2.71654e+06	2.4715e+06	0	0.6922	1.10005	0.137566
LmxM.36.5820	9	8	56437	mkiaa0324 protein-like protein	1.99342e+06	1.82804e+06	2.00434e+06	1.39791e+06	1.14964e+06	1.58106e+06	0	0.6922	1.41108	0.496799
LmxM.30.1050	8	5	39536	hypothetical protein, unknown function	1.26277e+06	1.11202e+06	1.35406e+06	938985	911867	979692	0	0.6922	1.31736	0.39765
LmxM.14.0440	16	12	62504	pyridine nucleotide-disulphide oxidoreductase, putative	2.78039e+06	3.08042e+06	2.67428e+06	2.96924e+06	2.49477e+06	2.64547e+06	0	0.6922	1.05248	0.0737966
LmxM.21.1760	18	13	48926	centromere/microtubule binding protein cbf5, putative	5.71794e+06	5.65286e+06	6.89928e+06	3.52966e+06	4.51783e+06	4.09741e+06	0	0.6922	1.50434	0.589132
LmxM.34.2640	7	4	68832	hypothetical protein, conserved	621421	651165	566357	745657	684175	856498	0	0.6922	0.804321	-0.314157
LmxM.04.1080	6	3	96202	Transcriptional repressor TCF25, putative	417945	369724	372176	490792	432726	436132	0	0.6922	0.853047	-0.229303
LmxM.08_29.2860	10	10	18313	40S ribosomal protein S19-like protein	1.08395e+08	9.23815e+07	9.7579e+07	7.89121e+07	7.35642e+07	6.67469e+07	0	0.6922	1.36097	0.444633
LmxM.11.0260	33	27	66431	hypothetical protein, conserved	2.82076e+07	2.98108e+07	2.60991e+07	3.0841e+07	2.97015e+07	3.119e+07	0	0.6922	0.916987	-0.125027
LmxM.23.0070	6	5	37025	agmatinase-like protein	3.61495e+06	3.70712e+06	3.53436e+06	2.15098e+06	2.21651e+06	3.40778e+06	0	0.6922	1.39628	0.481585
LmxM.18.1090	11	7	71449	phosphodiesterase, putative	1.9659e+06	2.12256e+06	2.26158e+06	2.44748e+06	2.61987e+06	2.92547e+06	0	0.6922	0.794468	-0.33194
LmxM.24.0640	8	7	63771	Kinesin-13 3, putative	2.1049e+06	2.11016e+06	2.0302e+06	1.46478e+06	1.5243e+06	1.57336e+06	0	0.6922	1.36884	0.452957
LmxM.22.1080	10	6	27814	hypothetical protein, conserved	3.82621e+06	2.97422e+06	3.24096e+06	2.53785e+06	2.66103e+06	2.44281e+06	0	0.6922	1.31403	0.393995
LmxM.36.6950	5	4	46193	delta-6 fatty acid desaturase	943450	928289	1.00645e+06	734960	976296	878953	0	0.6922	1.11118	0.152091
LmxM.36.4070	4	4	39082	phosphoglycerate mutase-like protein	403392	320874	404020	423031	397188	478556	0	0.6922	0.868732	-0.203017
LmxM.08_29.1500	7	5	74098	Nodulin-like, putative	1.09848e+06	1.19413e+06	1.41209e+06	2.18107e+06	2.01386e+06	2.22915e+06	0	0.6922	0.576689	-0.794133
LmxM.18.1400	8	8	19368	60S ribosomal protein L34, putative	4.19047e+07	3.75368e+07	5.09881e+07	2.9642e+07	3.16685e+07	3.10395e+07	0	0.6922	1.41234	0.498088
LmxM.33.3760	3	2	45913	actin-like protein, putative	98637	93247.5	91146.4	90363	114207	91559.7	0	0.6922	0.955766	-0.0652705
LmxM.23.0760	28	20	39910	mitochondrial RNA binding protein, putative	8.83132e+07	7.82563e+07	7.29931e+07	6.28617e+07	5.99292e+07	6.80571e+07	0	0.6922	1.25525	0.327979
LmxM.36.5100	42	35	106275	hypothetical protein, conserved	8.53446e+07	7.59089e+07	7.43284e+07	6.69248e+07	7.13489e+07	6.61129e+07	0	0.6922	1.15263	0.204928
LmxM.14.1270	3	2	17244	ubiquitin/ribosomal protein S27a, putative	541570	644887	620446	482099	546492	455292	0	0.6922	1.21769	0.284142
LmxM.32.1150	14	11	92908	pumilio protein, putative	5.30789e+06	5.47551e+06	4.80771e+06	3.98718e+06	3.81848e+06	3.51883e+06	0	0.6922	1.37676	0.461277
LmxM.04.0470	8	8	21947	60S ribosomal protein L11 (L5, L16)	1.43173e+07	1.49574e+07	1.55367e+07	1.17078e+07	1.19238e+07	1.0541e+07	0	0.6922	1.31132	0.391023
LmxM.34.4820	11	9	36606	Histidine phosphatase superfamily (branch 1), putative	4.24105e+06	3.88197e+06	3.77907e+06	3.71418e+06	4.02265e+06	3.84155e+06	0	0.6922	1.02796	0.0397823
LmxM.14.0660	13	11	32705	fatty acid elongase, putative	6.06089e+07	6.2586e+07	5.22993e+07	7.26309e+07	7.99746e+07	5.98251e+07	0	0.6922	0.826125	-0.275568
LmxM.13.1220	31	31	48291	40S ribosomal protein S4, putative	2.41058e+08	2.06845e+08	2.39658e+08	1.81144e+08	1.75098e+08	1.7886e+08	0	0.6922	1.28492	0.361675
LmxM.28.1010	11	11	13060	ribosomal protein S20, putative	3.12505e+07	3.12411e+07	3.18354e+07	2.64063e+07	2.69147e+07	2.44013e+07	0	0.6922	1.21364	0.279343
LmxM.28.2170	31	24	71862	Mitochondrial import receptor subunit ATOM69, putative	3.15089e+07	2.89186e+07	2.94009e+07	2.87326e+07	2.89481e+07	2.84966e+07	0	0.6922	1.04237	0.0598663
LmxM.08.1190	9	4	140583	intraflagellar transport protein 122B, putative	302552	310665	331141	225285	257417	241807	0	0.6922	1.30344	0.382328
LmxM.14.0030	10	7	29909	hypothetical protein, conserved	907662	948591	879050	1.21025e+06	1.21637e+06	1.47721e+06	0	0.6922	0.700673	-0.513187
LmxM.27.1110	11	11	26598	guide RNA-binding protein of 21 kDa	1.12423e+07	1.2279e+07	1.12829e+07	1.19417e+07	9.79659e+06	1.12607e+07	0	0.6922	1.0547	0.0768373
LmxM.21.1780	22	17	28302	40S ribosomal protein S6, putative	1.09517e+08	9.84217e+07	1.00996e+08	8.67043e+07	8.52821e+07	7.78039e+07	0	0.6922	1.23678	0.306584
LmxM.32.3110	14	6	103441	hypothetical protein, conserved	595727	620799	634117	527894	570781	480512	0	0.6922	1.1719	0.228844
LmxM.29.3100	16	11	70281	hypothetical protein, conserved	1.0699e+06	1.13186e+06	1.14579e+06	1.48979e+06	1.40589e+06	1.72463e+06	0	0.6922	0.724528	-0.464886
LmxM.20.0480	5	4	60754	kinetoplast ribosomal PPR-repeat containing protein 3, putative	325239	301557	282373	484332	469955	571766	0	0.6922	0.595765	-0.747185
LmxM.22.0900	4	3	100291	hypothetical protein, conserved	157883	159275	119559	109563	77861.9	86103.8	0	0.6922	1.59661	0.67501
LmxM.23.1410	11	11	27627	succinate dehydrogenase and fumarate reductase iron-sulfur protein, putative	6.45639e+06	7.51475e+06	8.17004e+06	1.2754e+07	1.27437e+07	1.7157e+07	0	0.6922	0.51908	-0.945972
LmxM.04.0240	5	4	32118	GRAM domain containing protein, putative	5.25403e+06	4.92317e+06	5.62165e+06	5.20046e+06	5.54747e+06	6.07553e+06	0	0.6922	0.939096	-0.090655
LmxM.07.0940	23	18	263898	Domain of unknown function (DUF3437), putative	1.071e+06	1.01669e+06	1.17456e+06	1.3997e+06	1.84504e+06	1.66656e+06	0	0.6922	0.664234	-0.590237
LmxM.20.0550	7	6	59569	chaperone protein DNAJ-like protein	161399	165092	153859	373692	297958	291485	0	0.6922	0.498736	-1.00365
LmxM.18.0970	10	2	222238	hypothetical protein, conserved	264061	403703	216543	518638	507476	812329	0	0.6922	0.481009	-1.05586
LmxM.30.2840	5	4	42708	hypothetical protein, conserved	1.99177e+06	2.03316e+06	2.0943e+06	2.49512e+06	2.69984e+06	2.25496e+06	0	0.6922	0.821381	-0.283877
LmxM.13.1190	25	19	79189	adenylosuccinate synthetase, putative	1.00645e+07	8.4667e+06	9.21252e+06	1.04494e+07	1.1669e+07	8.01101e+06	0	0.6922	0.920818	-0.119012
LmxM.04.0270	25	23	53928	Mitochondrial 39-S ribosomal protein L47 (MRP-L47), putative	1.19297e+07	1.14104e+07	1.07466e+07	1.48292e+07	1.36451e+07	1.76808e+07	0	0.6922	0.738525	-0.437282
LmxM.26.1040	18	14	59857	hypothetical protein, conserved	8.04664e+06	7.78774e+06	8.8071e+06	9.45686e+06	1.07887e+07	1.02023e+07	0	0.6922	0.8093	-0.305253
LmxM.17.0400	6	4	115365	Ring finger domain containing protein, putative	275928	299968	248267	282800	228656	233653	0	0.6922	1.1061	0.145478
LmxM.30.2560	7	2	115501	hypothetical protein, conserved	501925	468981	409178	584590	709684	556231	0	0.6922	0.745788	-0.423163
LmxM.36.2030	63	23	59903	chaperonin HSP60, mitochondrial precursor	2.65402e+08	214279134	2.01968e+08	1.62227e+08	1.30525e+08	1.68251e+08	0	0.6922	1.47862	0.564253
LmxM.22.0620	18	17	49667	proteasome regulatory ATPase subunit 5, putative	5.4323e+06	4.81847e+06	4.75958e+06	3.69783e+06	3.49035e+06	3.95969e+06	0	0.6922	1.34648	0.42919
LmxM.07.0140	10	4	38027	hypothetical protein, conserved	2.74663e+06	2.75106e+06	2.94282e+06	3.20347e+06	3.58536e+06	3.83001e+06	0	0.6922	0.794861	-0.331225
LmxM.34.0110	4	4	20224	coatomer subunit zeta, putative	1.86377e+06	1.92812e+06	1.83893e+06	2.35058e+06	2.2449e+06	2.55734e+06	0	0.6922	0.787216	-0.345169
LmxM.36.2890	6	3	74903	ATP-binding cassette protein, putative	337553	315551	390617	525255	658781	631683	0	0.6922	0.574825	-0.798805
LmxM.11.1050	13	6	54352	protein transport protein SEC61 subunit alpha, putative	9.76382e+06	1.02114e+07	9.91699e+06	1.11218e+07	1.32881e+07	1.10516e+07	0	0.6922	0.842948	-0.246484
LmxM.08_29.1150	8	8	17101	tryparedoxin 2, putative	2.04646e+07	1.85498e+07	1.53593e+07	2.04395e+07	2.03918e+07	2.25096e+07	0	0.6922	0.858428	-0.22023
LmxM.36.1330	2	2	52070	hypothetical protein, conserved	269205	297403	287105	174133	188571	174262	0	0.6922	1.58988	0.668919
LmxM.32.0600	6	4	22220	hypothetical protein, conserved	3.75163e+06	3.24237e+06	2.92362e+06	3.34927e+06	2.97181e+06	3.66397e+06	0	0.6922	0.993247	-0.00977528
LmxM.08_29.2670	5	2	57818	serine/threonine-protein kinase Nek, putative	139444	190087	147589	267510	248193	285656	0	0.6922	0.595389	-0.748097
LmxM.28.2520	8	6	70409	R3H domain containing protein, putative	2.34897e+06	2.14585e+06	1.80866e+06	3.10298e+06	2.22776e+06	1.45838e+06	0	0.6922	0.928468	-0.107076
LmxM.32.2460	7	5	115439	Flagellum attachment zone protein 12	186338	173330	220350	186330	260783	210161	0	0.6922	0.882462	-0.180394
LmxM.21.1500	18	16	63428	hypothetical protein, conserved	1.82482e+07	1.79262e+07	1.63079e+07	2.43039e+07	2.09999e+07	2.45825e+07	0	0.6922	0.750968	-0.413177
LmxM.16.1340	58	38	402180	hypothetical protein, conserved	6.20813e+06	6.07231e+06	5.71798e+06	5.64139e+06	5.7794e+06	6.39554e+06	0	0.6922	1.01022	0.0146705
LmxM.20.0880	7	5	24163	transcription elongation factor 1 homolog	614632	810481	786900	642448	572583	571146	0	0.6922	1.23841	0.308485
LmxM.07.0630	17	3	123169	vacuolar-type Ca2+-ATPase, putative	113450	146137	190327	364736	389685	305583	0	0.6922	0.424445	-1.23635
LmxM.16.0800	7	2	82178	membrane transport protein, putative	1.48578e+06	1.4152e+06	1.24922e+06	2.53582e+06	2.22538e+06	2.67885e+06	0	0.6922	0.557819	-0.84213
LmxM.06.0050	2	2	52330	hypothetical protein, conserved	138455	162160	156920	132293	169883	119715	0	0.6922	1.08449	0.117014
LmxM.31.3555	5	2	13768	Roadblock/LC7 domain containing protein, putative	1.36593e+06	1.30379e+06	1.67456e+06	671862	858353	1.02247e+06	0	0.6922	1.70185	0.767105
LmxM.24.0860	2	2	38938	hypothetical protein, conserved	731692	702453	644687	1.09231e+06	976563	1.26593e+06	0	0.6922	0.623374	-0.681831
LmxM.28.2080	13	11	60778	DEAD-box ATP-dependent RNA helicase, mitochondrial	2.90971e+07	2.50676e+07	2.31951e+07	2.50659e+07	2.36131e+07	2.56737e+07	0	0.6922	1.04044	0.057199
LmxM.26.1630	4	4	9797	40S ribosomal protein S33, putative	5.42326e+06	5.18313e+06	4.98377e+06	3.54991e+06	3.9678e+06	2.6836e+06	0	0.6922	1.52825	0.61188
LmxM.36.4950	9	9	79647	2OG-Fe(II) oxygenase superfamily, putative	8.83609e+06	8.14677e+06	9.20287e+06	1.00347e+07	9.66747e+06	1.24589e+07	0	0.6922	0.814206	-0.296534
LmxM.28.0890	20	16	91534	ribonucleoside-diphosphate reductase large chain, putative	1.01768e+07	1.06947e+07	1.06561e+07	9.72014e+06	9.59708e+06	9.96715e+06	0	0.6922	1.0766	0.106486
LmxM.20.1690	9	9	32285	soluble n-ethylmaleimide sensitive factor, putative	5.94557e+06	6.25141e+06	6.67597e+06	8.42992e+06	8.69696e+06	8.32823e+06	0	0.6922	0.741421	-0.431635
LmxM.34.4340	6	6	40033	hypothetical protein, conserved	1.27104e+06	1.45116e+06	1.5646e+06	1.87943e+06	1.8353e+06	2.02726e+06	0	0.6922	0.746569	-0.421652
LmxM.08.0180	4	3	32923	Bacterial transferase hexapeptide (six repeats), putative	1.14028e+06	1.25173e+06	1.12913e+06	900574	925534	1.21172e+06	0	0.6922	1.1591	0.213004
LmxM.29.2030	7	7	49763	mannosyltransferase, putative	5.0182e+06	4.24235e+06	3.9063e+06	5.11534e+06	4.12036e+06	4.97161e+06	0	0.6922	0.926766	-0.109723
LmxM.31.0500	2	2	29955	hypothetical protein, conserved	35874.7	42357.8	52020.1	47873.8	94955	61069.7	0	0.6922	0.638811	-0.646539
LmxM.29.0060	6	6	28100	hypothetical protein, conserved	2.02197e+06	2.00915e+06	1.57372e+06	2.97271e+06	2.34713e+06	2.88179e+06	0	0.6922	0.683382	-0.549235
LmxM.19.1120	13	12	46819	proteasome regulatory non-ATP-ase subunit 9, putative	2.78675e+06	2.87876e+06	3.67469e+06	3.63655e+06	3.79078e+06	4.23918e+06	0	0.6922	0.8006	-0.320847
LmxM.27.2230	10	4	231117	hypothetical protein, conserved	95367.5	90148.5	75031.2	181026	138700	107660	0	0.6922	0.60963	-0.713993
LmxM.28.1440	9	8	80965	hypothetical protein, conserved	824712	773898	736658	973826	816549	958390	0	0.6922	0.84957	-0.235196
LmxM.31.0370	14	11	98495	root hair defective 3 GTP-binding protein (RHD3), putative	3.83562e+06	3.59989e+06	3.95971e+06	4.43197e+06	5.41318e+06	4.81545e+06	0	0.6922	0.777268	-0.363516
LmxM.14.0930	35	21	91851	tc40 antigen-like	1.55004e+07	1.54431e+07	1.61122e+07	1.38364e+07	1.33359e+07	1.37373e+07	0	0.6922	1.15024	0.201932
LmxM.30.0100	4	2	40364	metallo-peptidase, Clan MK, Family M67	1.98033e+06	1.82675e+06	1.79424e+06	1.79932e+06	1.67692e+06	1.60083e+06	0	0.6922	1.10326	0.141771
LmxM.34.3900	19	18	40101	hypothetical protein, conserved	1.37304e+07	1.27161e+07	1.27282e+07	1.41781e+07	1.44459e+07	1.26652e+07	0	0.6922	0.948787	-0.0758443
LmxM.25.1630	22	16	69137	diacylglycerol acyltransferase, putative	1.31172e+07	1.15008e+07	1.11995e+07	1.2336e+07	1.24575e+07	1.1092e+07	0	0.6922	0.998106	-0.00273504
LmxM.33.1050	8	7	78949	TPR repeat/SET domain containing protein, putative	1.22853e+06	1.38235e+06	1.13503e+06	1.45457e+06	1.44571e+06	1.2204e+06	0	0.6922	0.909052	-0.137565
LmxM.36.4400	5	3	107246	ATP-dependent DEAD/H RNA helicase, putative	78762.3	59140	61100.3	69794.7	101937	86801.7	0	0.6922	0.769736	-0.377565
LmxM.28.2420	36	28	41939	2-oxoglutarate dehydrogenase, E2 component, dihydrolipoamide succinyltransferase, putative	194510466	1.71743e+08	1.60607e+08	1.54837e+08	1.30262e+08	1.60287e+08	0	0.6922	1.18293	0.242363
LmxM.14.1350	6	3	66825	hypothetical protein, conserved	62216.4	85408	83976.7	104884	111697	124799	0	0.6922	0.678424	-0.55974
LmxM.31.3290	6	4	26716	hypothetical protein, conserved	368286	433343	406480	464600	593698	455229	0	0.6922	0.798208	-0.325162
LmxM.34.3100	39	33	101215	ATP-dependent RNA helicase, putative	5.40094e+07	4.81398e+07	5.33802e+07	4.31787e+07	4.56951e+07	4.04244e+07	0	0.6922	1.20287	0.266484
LmxM.15.1260	6	5	45808	SET domain containing protein, putative	1.49077e+06	1.63127e+06	1.38891e+06	2.15293e+06	2.69834e+06	2.1404e+06	0	0.6922	0.645187	-0.632211
LmxM.29.0280	8	6	23928	hypothetical protein, conserved	1.6647e+06	1.81376e+06	1.4139e+06	1.8232e+06	1.82336e+06	2.07041e+06	0	0.6922	0.855761	-0.224721
LmxM.09.0790	9	4	131782	hypothetical protein, conserved	227297	196843	240479	369643	368906	297739	0	0.6922	0.641346	-0.640825
LmxM.18.1520	39	22	108528	P-type H+-ATPase, putative	6.98456e+07	6.299e+07	5.57968e+07	6.80852e+07	7.68561e+07	6.82462e+07	0	0.6922	0.884819	-0.176546
LmxM.36.6560	6	5	35163	Acyl CoA binding protein, putative	2.01009e+06	1.87292e+06	1.93155e+06	1.60505e+06	1.95966e+06	1.91939e+06	0	0.6922	1.06026	0.0844125
LmxM.36.5150	28	22	71475	kinesin-D	1.16267e+07	1.004e+07	1.06985e+07	9.28169e+06	9.76909e+06	7.96538e+06	0	0.6922	1.19799	0.260616
LmxM.16.1070	9	8	55955	hypothetical protein, conserved	2.50849e+06	2.67494e+06	3.06225e+06	1.70512e+06	1.94365e+06	1.8864e+06	0	0.6922	1.48969	0.575009
LmxM.23.0170	10	7	24750	hypothetical protein, conserved	3.21981e+07	3.18314e+07	3.37379e+07	3.23509e+07	2.96824e+07	2.49121e+07	0	0.6922	1.12447	0.169244
LmxM.19.0390	16	15	17517	40S ribosomal protein S13, putative	1.53783e+08	1.43111e+08	1.53217e+08	122163974	1.34309e+08	123985017	0	0.6922	1.18308	0.242546
LmxM.08_29.2210	14	9	54275	leucine-rich repeat-containing protein	2.77835e+06	2.35307e+06	2.35381e+06	1.77921e+06	1.79084e+06	1.69684e+06	0	0.6922	1.42119	0.507096
LmxM.32.2350	5	3	92333	Rab-GTPase-TBC domain containing protein, putative	125776	142809	173281	294047	293753	274555	0	0.6922	0.512394	-0.964675
LmxM.14.0830	3	2	101548	protein kinase, putative	172050	151125	131303	298170	235122	165737	0	0.6922	0.650156	-0.621142
LmxM.26.0900	11	7	104373	heat shock 70 protein-like protein	1.03825e+06	1.09228e+06	1.07941e+06	1.64884e+06	1.56609e+06	1.538e+06	0	0.6922	0.675359	-0.566273
LmxM.09.1170	5	5	22223	hypothetical protein, conserved	3.39795e+06	3.42668e+06	2.78935e+06	4.43706e+06	4.31053e+06	4.2294e+06	0	0.6922	0.740849	-0.432748
LmxM.30.1060	9	7	59156	hypothetical protein, conserved	1.01591e+06	1.06909e+06	878584	1.45839e+06	1.16451e+06	1.31945e+06	0	0.6922	0.75173	-0.411713
LmxM.05.0680	7	4	38181	sre-2/carboxylate carrier-like protein	2.82957e+06	2.59233e+06	3.15506e+06	2.69407e+06	3.07986e+06	3.09323e+06	0	0.6922	0.967272	-0.048007
LmxM.32.2600	17	13	103682	enoyl-CoA hydratase/Enoyl-CoA isomerase/3- hydroxyacyl-CoA dehydrogenase, putative	5.23624e+06	5.63309e+06	6.31052e+06	7.00852e+06	8.83716e+06	7.3195e+06	0	0.6922	0.741624	-0.43124
LmxM.36.6940	24	22	52611	protein disulfide isomerase 2	2.03202e+07	2.13422e+07	2.06381e+07	2.22384e+07	2.34667e+07	2.48355e+07	0	0.6922	0.883187	-0.179209
LmxM.26.2410	4	4	51279	hypothetical protein, conserved	308573	462414	306962	433717	458000	387833	0	0.6922	0.842444	-0.247348
LmxM.08_29.0251;LmxM.08_29.0250	11	11	36753	oxidase-like protein	5.47169e+06	5.10534e+06	4.70916e+06	6.6462e+06	6.17576e+06	6.79181e+06	0	0.6922	0.77936	-0.359639
LmxM.21.1720	11	5	15359	60S ribosomal protein L32	8.7401e+06	8.59e+06	8.94689e+06	7.5964e+06	6.82642e+06	7.21591e+06	0	0.6922	1.21435	0.280185
LmxM.34.2150	24	21	48715	short chain dehydrogenase, putative	5.49315e+07	6.15534e+07	5.84621e+07	7.3043e+07	8.10799e+07	6.96734e+07	0	0.6922	0.781724	-0.355268
LmxM.33.0110	9	9	24742	adenylate kinase, putative	3.58218e+06	2.94052e+06	2.78063e+06	2.53882e+06	2.44984e+06	2.77228e+06	0	0.6922	1.19874	0.261515
LmxM.28.1360	9	6	32363	haloacid dehalogenase-like hydrolase-like protein	2.39609e+06	2.28972e+06	2.19542e+06	1.97682e+06	1.8677e+06	1.78147e+06	0	0.6922	1.22312	0.290561
LmxM.19.0130	6	5	28507	Der1-like family, putative	1.56962e+07	1.44079e+07	1.37744e+07	1.43619e+07	1.3916e+07	1.59287e+07	0	0.6922	0.992578	-0.0107476
LmxM.18.0330	5	5	27619	DnaJ domain containing protein, putative	2.33352e+06	1.91053e+06	2.12053e+06	2.04368e+06	1.9843e+06	2.00663e+06	0	0.6922	1.05468	0.0768058
LmxM.05.0880	9	6	22117	hypothetical protein, conserved	3.55685e+06	2.82091e+06	2.86739e+06	2.37468e+06	2.00943e+06	2.30758e+06	0	0.6922	1.38159	0.466325
LmxM.03.0610	16	14	36666	kinase-like protein	1.27735e+07	1.18188e+07	1.01616e+07	1.17391e+07	1.0444e+07	1.30589e+07	0	0.6922	0.986151	-0.0201194
LmxM.21.1690	3	3	28433	Protein of unknown function, DUF607, putative	809616	673259	1.02713e+06	1.1039e+06	1.32394e+06	995456	0	0.6922	0.733214	-0.447694
LmxM.07.1050	44	29	141170	cation-transporting ATPase, putative	3.80133e+07	3.48958e+07	3.31626e+07	4.44641e+07	4.36932e+07	4.36136e+07	0	0.6922	0.80497	-0.312992
LmxM.30.1570	10	8	18829	cytochrome c oxidase VIII (COX VIII), putative	2.40224e+07	3.01932e+07	3.20272e+07	2.8324e+07	3.17466e+07	2.74228e+07	0	0.6922	0.985706	-0.0207703
LmxM.26.1670;LmxM.26.1680	6	6	37226	sphingolipid delta 4 desaturase, putative	1.54984e+07	1.49756e+07	1.22327e+07	1.29934e+07	1.23602e+07	9.49644e+06	0	0.6922	1.22544	0.293299
LmxM.14.0460	9	6	50731	cystathionine beta-lyase-like protein	2.35814e+06	2.23141e+06	2.36682e+06	2.78625e+06	2.93617e+06	3.41851e+06	0	0.6922	0.761014	-0.394005
LmxM.33.2610	23	16	53855	ruvB-like DNA helicase, putative	2.00417e+07	2.0048e+07	1.76487e+07	1.86928e+07	1.52895e+07	1.77402e+07	0	0.6922	1.11631	0.158737
LmxM.31.2885	4	4	45855	hypothetical protein, conserved	191450	245033	212692	134584	160160	158582	0	0.6922	1.43203	0.518058
LmxM.14.0220	9	8	51318	PX domain containing protein, putative	2.21969e+06	2.39925e+06	2.14648e+06	2.71817e+06	2.71641e+06	2.80187e+06	0	0.6922	0.821401	-0.283841
LmxM.07.0090	26	13	139715	cobalamin-dependent methionine synthase, putative	1.40654e+06	1.02263e+06	1.48058e+06	1.41011e+06	1.5481e+06	1.39474e+06	0	0.6922	0.898184	-0.154917
LmxM.26.1550	34	31	80272	trifunctional enzyme alpha subunit, mitochondrial precursor-like protein	3.18175e+07	3.03861e+07	2.92104e+07	2.81285e+07	2.99852e+07	3.30945e+07	0	0.6922	1.00226	0.00325245
LmxM.26.2480	10	9	26063	phosphatidyltransferase, putative	1.18641e+07	1.05091e+07	8.63586e+06	9.23408e+06	8.44965e+06	6.81896e+06	0	0.6922	1.26554	0.339751
LmxM.32.2050	5	4	45058	hypothetical protein, conserved	359249	280581	335948	242996	200992	161169	0	0.6922	1.61244	0.689242
LmxM.09.1070	18	11	53028	eukaryotic translation initiation factor 2 subunit, putative	1.23899e+07	1.15686e+07	1.14493e+07	1.01274e+07	9.84291e+06	1.04385e+07	0	0.6922	1.1644	0.219581
LmxM.31.0440	5	5	32118	Protein of unknown function (DUF1279), putative	2.95469e+06	2.99908e+06	2.69611e+06	3.34839e+06	3.61374e+06	3.53026e+06	0	0.6922	0.824396	-0.27859
LmxM.34.1750	3	3	17115	dynein-associated roadblock protein-like protein	4.04016e+06	3.47136e+06	4.55941e+06	2.99761e+06	2.84552e+06	3.10126e+06	0	0.6922	1.34955	0.432482
LmxM.29.3530	8	7	30168	thiosulfate sulfurtransferase, mitochondrial, putative	2.94438e+06	3.085e+06	2.99583e+06	3.67078e+06	3.65291e+06	3.61369e+06	0	0.6922	0.825171	-0.277234
LmxM.36.5730	6	4	75404	hypothetical protein, conserved	566303	466148	447947	507782	446729	467621	0	0.6922	1.04097	0.0579296
LmxM.09.0600	12	10	36038	cyclin 1	5.96627e+06	5.24794e+06	4.58336e+06	4.19804e+06	3.84891e+06	3.84278e+06	0	0.6922	1.32867	0.409988
LmxM.21.1700	8	8	25301	proteasome alpha 2 subunit, putative	8.79761e+06	7.82887e+06	8.14461e+06	7.34008e+06	7.08855e+06	7.25471e+06	0	0.6922	1.1424	0.192071
LmxM.33.3240	6	3	71116	hypothetical protein, conserved	354638	402498	358022	539679	692413	384493	0	0.6922	0.689823	-0.535702
LmxM.32.0010	25	21	92969	hypothetical protein, conserved	9.29285e+06	8.61294e+06	7.16965e+06	1.12674e+07	9.69104e+06	1.08353e+07	0	0.6922	0.788692	-0.342466
LmxM.21.1470	10	6	30174	hypothetical protein, conserved	3.72393e+06	3.92362e+06	3.81407e+06	3.19368e+06	2.9158e+06	3.98294e+06	0	0.6922	1.13567	0.183539
LmxM.21.1250	11	9	30073	adenylate kinase, putative	7.50825e+06	6.51365e+06	5.33798e+06	7.75068e+06	6.93382e+06	6.7073e+06	0	0.6922	0.905014	-0.143987
LmxM.16.1520	4	3	127794	hypothetical protein, conserved	358598	442591	367061	310792	213642	325250	0	0.6922	1.37492	0.459349
LmxM.21.0080	6	4	51110	major facilitator superfamily, putative	1.73821e+06	1.85332e+06	1.91745e+06	2.21082e+06	2.48668e+06	2.17035e+06	0	0.6922	0.80214	-0.318074
LmxM.17.0780;LmxM.17.0620	7	6	10692	Acyl CoA binding protein, putative	1.07188e+07	1.00849e+07	8.9526e+06	8.25127e+06	7.44582e+06	7.32746e+06	0	0.6922	1.29237	0.37002
LmxM.36.5920	7	7	18326	kinetoplast DNA-associated protein, putative	2.83784e+06	2.70872e+06	2.13656e+06	2.12314e+06	1.31446e+06	1.47311e+06	0	0.6922	1.56456	0.64576
LmxM.22.1500	15	12	121405	ATP-dependent DEAD/H RNA helicase, putative	2.13377e+06	2.13153e+06	2.2444e+06	1.68521e+06	1.88371e+06	1.78075e+06	0	0.6922	1.21684	0.283143
LmxM.21.0420	5	5	76042	NADPH:adrenodoxin oxidoreductase, mitochondrial, putative	1.06593e+06	1.12722e+06	948039	1.14382e+06	1.09739e+06	1.44807e+06	0	0.6922	0.851435	-0.232032
LmxM.22.0080;LmxM.29.1190	10	10	36947	heat shock protein DNAJ, putative	2.3247e+07	1.84485e+07	2.12776e+07	1.57429e+07	1.77223e+07	1.63645e+07	0	0.6922	1.26376	0.337728
LmxM.18.0510	44	38	98265	aconitase, putative	1.30259e+08	1.20525e+08	1.10304e+08	1.15598e+08	1.05348e+08	1.21065e+08	0	0.6922	1.05578	0.078306
LmxM.13.0690	5	3	98720	PSP1 C-terminal conserved region, putative	309683	352332	269376	274417	245810	151844	0	0.6922	1.38585	0.470771
LmxM.08_29.0150	10	7	79436	Putative intraflagellar transport protein B2	3.45851e+06	2.71783e+06	2.45423e+06	2.16395e+06	2.48168e+06	1.81154e+06	0	0.6922	1.33659	0.418554
LmxM.27.0060	3	3	16960	hypothetical protein, conserved	1.84506e+06	1.7086e+06	2.12693e+06	2.40985e+06	2.74829e+06	2.38119e+06	0	0.6922	0.753461	-0.408395
LmxM.03.0330	11	8	68325	hypothetical protein, conserved	1.46544e+06	1.27926e+06	1.17734e+06	1.49889e+06	1.39549e+06	1.81258e+06	0	0.6922	0.833241	-0.263193
LmxM.34.4860	20	18	38754	Mitochondrial import receptor subunit ATOM40, putative	5.89555e+07	5.95634e+07	5.5781e+07	6.41272e+07	5.92202e+07	6.25099e+07	0	0.6922	0.937816	-0.0926237
LmxM.36.1380	9	7	69204	hypothetical protein, conserved	898800	1.06003e+06	1.28928e+06	1.33693e+06	1.45313e+06	1.32656e+06	0	0.6922	0.789024	-0.341859
LmxM.21.0100	9	8	18518	hypothetical protein, conserved	3.39449e+06	3.00917e+06	3.01831e+06	4.37382e+06	3.55761e+06	4.86914e+06	0	0.6922	0.736058	-0.442108
LmxM.25.2270	6	6	52437	hypothetical protein, conserved	634537	779983	805846	883451	1.05881e+06	909330	0	0.6922	0.778641	-0.36097
LmxM.33.2400	5	5	38613	hypothetical protein, conserved	383755	483021	339093	558264	695889	559174	0	0.6922	0.665003	-0.588566
LmxM.29.0100	4	2	174339	hypothetical protein, conserved	208960	151131	184077	275094	324538	314802	0	0.6922	0.595087	-0.748826
LmxM.34.1460	10	9	36223	hypothetical protein, conserved	1.64604e+07	1.48678e+07	1.37247e+07	1.93376e+07	2.02695e+07	1.99938e+07	0	0.6922	0.75591	-0.403714
LmxM.09.0230	18	14	55902	ATP-dependent protease ATPase subunit HslU2	7.84858e+06	7.69166e+06	6.38109e+06	7.2643e+06	5.97595e+06	7.13612e+06	0	0.6922	1.07582	0.105438
LmxM.22.1340	4	4	59114	Putative S-adenosyl-L-methionine-dependent methyltransferase, putative	884170	865764	765889	807682	863188	791439	0	0.6922	1.02173	0.0310181
LmxM.30.0110	11	5	86282	intergrin alpha chain protein, putative	697302	500739	632089	938366	777120	824241	0	0.6922	0.720601	-0.472728
LmxM.08_29.2570	17	15	56555	serine/threonine-protein kinase, putative	1.09011e+07	1.16689e+07	1.27701e+07	1.29139e+07	1.40432e+07	1.39667e+07	0	0.6922	0.863557	-0.211636
LmxM.15.0850	6	4	101538	hypothetical protein, conserved	264916	112297	192145	349681	347484	338548	0	0.6922	0.549725	-0.863218
LmxM.30.1030	5	4	97588	hypothetical protein, conserved	407761	342021	355973	394718	411274	319042	0	0.6922	0.982862	-0.0249387
LmxM.36.2040	7	6	51445	alpha-1,3-mannosyltransferase, putative	1.80414e+06	1.92377e+06	2.16207e+06	2.08062e+06	2.60152e+06	1.83829e+06	0	0.6922	0.903311	-0.146705
LmxM.10.0940	10	7	144167	hypothetical protein, conserved	702089	784602	707767	783230	719493	566417	0	0.6922	1.06057	0.0848347
LmxM.16.0590	76	67	208287	carbamoyl-phosphate synthase, putative	7.67635e+07	7.31039e+07	7.02894e+07	6.75e+07	7.09883e+07	7.01416e+07	0	0.6922	1.05525	0.0775859
LmxM.34.2800	15	8	44470	Alpha/beta hydrolase family, putative	1.50503e+07	1.24442e+07	1.14393e+07	1.19731e+07	8.92984e+06	8.59159e+06	0	0.6922	1.32003	0.400575
LmxM.21.1110	11	8	204108	hypothetical protein, conserved	698947	668745	624469	619400	499245	477471	0	0.6922	1.24813	0.319769
LmxM.33.0050	4	3	66723	Cleft lip and palate transmembrane protein 1 (CLPTM1), putative	2.17586e+06	1.98599e+06	1.84994e+06	2.23451e+06	2.61694e+06	2.60594e+06	0	0.6922	0.806152	-0.310876
LmxM.03.0890	4	3	67635	NLI interacting factor-like phosphatase, putative	334786	322211	341139	433838	370260	308791	0	0.6922	0.896887	-0.157002
LmxM.11.1120	5	4	36011	hypothetical protein	7.50398e+06	7.0296e+06	6.80422e+06	4.25108e+06	5.04994e+06	4.64598e+06	0	0.6922	1.52992	0.613457
LmxM.32.1955	3	3	10114	60S ribosomal protein L37	2.72487e+07	2.44558e+07	2.42259e+07	1.99606e+07	2.21447e+07	1.82572e+07	0	0.6922	1.25791	0.331027
LmxM.15.0410	21	17	77635	hypothetical protein, conserved	1.00707e+07	9.7649e+06	1.04175e+07	1.46267e+07	1.24239e+07	1.47586e+07	0	0.6922	0.7236	-0.466735
LmxM.09.0840	5	4	43925	Uncharacterised protein family (UPF0160), putative	1.88526e+06	2.01513e+06	1.57657e+06	1.3384e+06	1.0771e+06	1.34505e+06	0	0.6922	1.45642	0.542431
LmxM.36.6550	2	2	29049	protein-l-isoaspartate o-methyltransferase, putative	229846	193742	210328	256263	267786	304055	0	0.6922	0.765503	-0.38552
LmxM.31.3050	10	8	93945	Ras family, putative	1.73458e+06	1.32726e+06	1.36247e+06	1.19612e+06	1.27038e+06	1.58337e+06	0	0.6922	1.09246	0.127576
LmxM.13.0110	8	6	40345	SURF1 family, putative	5.47886e+06	4869367	4.13317e+06	4.33038e+06	4.43526e+06	4.58204e+06	0	0.6922	1.08494	0.117613
LmxM.06.0110	6	4	67030	hypothetical protein, conserved	484111	558230	584339	390343	407656	353227	0	0.6922	1.413	0.49876
LmxM.18.1210	27	6	82548	prolyl-tRNA synthetase, putative	1.998e+06	1.75943e+06	2.15736e+06	3.01202e+06	3.07469e+06	2.35738e+06	0	0.6922	0.700466	-0.513614
LmxM.36.2710	10	8	62453	mitochondrial ATP-dependent zinc metallopeptidase, putative	1.40992e+06	1.22519e+06	1.15234e+06	777851	727997	871055	0	0.6922	1.59344	0.672144
LmxM.36.3450	4	3	31711	glycosyl transferase-like protein	451856	641857	601083	845914	833297	1.02779e+06	0	0.6922	0.626078	-0.675585
LmxM.21.0895	6	4	70413	aspartyl-tRNA synthetase, putative	519955	472009	532193	592902	459249	455212	0	0.6922	1.01114	0.0159849
LmxM.29.1810	26	3	597077	Zeta toxin, putative	71003	55148.3	52182.3	148419	91430.5	121471	0	0.6922	0.493562	-1.0187
LmxM.36.1930	3	3	32950	Ring finger domain containing protein, putative	283844	369200	309946	363465	514764	309747	0	0.6922	0.810614	-0.302912
LmxM.28.0240	21	17	67326	glycerol-3-phosphate dehydrogenase, putative	1.45269e+07	1.43653e+07	1.23811e+07	1.83823e+07	1.61312e+07	1.76934e+07	0	0.6922	0.79057	-0.339035
LmxM.18.0020	6	4	43005	diphosphomevalonate decarboxylase, putative	1.40467e+06	1.17597e+06	1.28687e+06	1.13665e+06	793012	927080	0	0.6922	1.35382	0.437037
LmxM.36.6320	21	14	293934	Phosphatidylinositol 3-kinase tor1	1.70797e+06	1.52965e+06	1.55971e+06	1.72625e+06	1.92756e+06	1.5292e+06	0	0.6922	0.925586	-0.111561
LmxM.30.0740	3	3	36819	Tir chaperone protein (CesT) family, putative	242125	268304	245752	180387	185189	161890	0	0.6922	1.43361	0.519653
LmxM.32.1110	11	7	83476	hypothetical protein, conserved	642948	534684	513528	593730	543004	490018	0	0.6922	1.03959	0.0560189
LmxM.32.0690	5	5	18520	hypothetical protein, conserved	1.8719e+06	2.11369e+06	1.64271e+06	2.64682e+06	2.51898e+06	2.47711e+06	0	0.6922	0.736408	-0.441423
LmxM.17.1100	5	3	59377	3-oxo-5-alpha-steroid 4-dehydrogenase-like protein	1.51498e+06	1.14211e+06	911489	1.21245e+06	1.54719e+06	1.29125e+06	0	0.6922	0.880938	-0.182888
LmxM.26.2610	7	6	51040	FAD binding domain containing protein, putative	2.3935e+06	1.8918e+06	1.98959e+06	2.35195e+06	2.36144e+06	2.63071e+06	0	0.6922	0.85441	-0.226999
LmxM.08.0990	7	4	36811	DnaJ domain containing protein, putative	320246	298548	320989	195507	203080	295676	0	0.6922	1.35364	0.436845
LmxM.01.0080	3	3	25893	hypothetical protein, conserved	187055	234681	219320	285713	315923	224168	0	0.6922	0.77628	-0.36535
LmxM.34.5090	11	8	66283	hypothetical protein, conserved	1.47797e+06	1.54842e+06	1.6585e+06	1.15599e+06	1.42403e+06	1.29254e+06	0	0.6922	1.20976	0.274727
LmxM.23.0220	22	4	173743	p-glycoprotein, putative	1.33481e+06	1.19163e+06	1.34366e+06	835151	1.07857e+06	1.13543e+06	0	0.6922	1.26923	0.343958
LmxM.18.0470	4	2	68005	paralyzed flagella protein 20	283699	302267	491994	395766	439845	419837	0	0.6922	0.858625	-0.2199
LmxM.08_29.1070;LmxM.08_29.1090	22	22	41195	ribosomal protein L1a, putative	1.60804e+08	1.42729e+08	1.51098e+08	139199503	1.24849e+08	1.26285e+08	0	0.6922	1.16473	0.21999
LmxM.34.1770	4	4	24365	hypothetical protein, conserved	328020	351159	336361	383761	455724	502915	0	0.6922	0.756511	-0.402567
LmxM.31.3780	6	6	15226	kinetoplast-associated protein 3, putative	7.56825e+06	7.22154e+06	7.1405e+06	6.07774e+06	5.56091e+06	7.0904e+06	0	0.6922	1.17092	0.227647
LmxM.13.0600	3	2	36069	Protein of unknown function, DUF607, putative	483145	435857	331155	435223	388423	391052	0	0.6922	1.02919	0.0415113
LmxM.31.3410	11	7	298446	Dopey, N-terminal, putative	353038	317819	316478	664247	625395	489259	0	0.6922	0.555025	-0.849375
LmxM.33.0270	16	14	87650	pyridine nucleotide-disulphide oxidoreductase, putative	1.53934e+07	1.34959e+07	1.35166e+07	1.38289e+07	1.34479e+07	1.33623e+07	0	0.6922	1.04348	0.0613968
LmxM.27.2100	6	5	47194	RNA-binding protein, putative	5.47495e+06	4.79239e+06	6.8332e+06	4.12693e+06	4.3052e+06	6.59038e+06	0	0.6922	1.13833	0.186916
LmxM.15.1170	7	2	46649	hypothetical protein, conserved	192316	236037	215012	138163	164115	162396	0	0.6922	1.38455	0.469418
LmxM.14.0391	2	2	34947	hypothetical protein, conserved	298259	279792	271947	309333	264576	235363	0	0.6922	1.05032	0.070835
LmxM.08_29.0110	32	25	326835	C2 domain in Dock180 and Zizimin proteins, putative	5.70496e+06	5.36878e+06	4.8052e+06	6.64179e+06	6.95507e+06	6.24677e+06	0	0.6922	0.800203	-0.321562
LmxM.17.1450	5	3	55621	Rab-GTPase-TBC domain containing protein, putative	348596	264590	240974	281863	308826	265595	0	0.6922	0.997519	-0.00358364
LmxM.28.0450	14	12	105666	DIS3-like exonuclease, putative	3.90923e+06	3.54432e+06	3.67015e+06	4.12419e+06	4.26941e+06	4.35249e+06	0	0.6922	0.872715	-0.196417
LmxM.07.0900	8	6	33900	serine/threonine kinase, putative	1.30301e+06	1.14537e+06	1.49041e+06	1.86783e+06	2.19421e+06	1.82927e+06	0	0.6922	0.668578	-0.580832
LmxM.34.1950	6	5	27599	ATP11 protein, putative	6.4628e+06	5.42037e+06	5.43068e+06	5.2675e+06	4.79275e+06	5.54983e+06	0	0.6922	1.10915	0.149449
LmxM.33.0560	8	2	201941	hypothetical protein, conserved	101054	78763.7	67329.3	81984.5	86944.5	66713.9	0	0.6922	1.04882	0.0687671
LmxM.29.3640	7	2	64012	Component of motile flagella protein 46	59813	48693.3	66169.8	84673	113441	68314.7	0	0.6922	0.655621	-0.609067
LmxM.23.0547	22	16	97308	hypothetical protein, conserved	6.87068e+06	6.03311e+06	6.68785e+06	4.55642e+06	4.24225e+06	5.20255e+06	0	0.6922	1.39928	0.484686
LmxM.36.1740	13	9	197742	hypothetical protein, conserved	545387	783891	750391	974290	979306	1.25108e+06	0	0.6922	0.648949	-0.623822
LmxM.30.0540	12	10	91893	ATP-binding cassette protein subfamily D, member 2, putative	8.3208e+06	7.48983e+06	7.46878e+06	7.79859e+06	8.41484e+06	7.15244e+06	0	0.6922	0.9963	-0.00534806
LmxM.31.2730	12	8	108845	hypothetical protein, conserved	1.29132e+06	1.14087e+06	1.34468e+06	1.70304e+06	1.48018e+06	1.64204e+06	0	0.6922	0.782726	-0.35342
LmxM.08_29.1960	7	7	24900	fumarate hydratase, putative	1.84465e+06	1.81789e+06	1.65429e+06	998966	956266	1.32512e+06	0	0.6922	1.62081	0.696718
LmxM.21.0980	31	23	201753	intraflagellar transport protein 172, putative	5.36221e+06	5.66975e+06	5.89422e+06	6.95177e+06	6.5657e+06	4.73565e+06	0	0.6922	0.927304	-0.108886
LmxM.19.0160	22	18	42957	metallo-peptidase, Clan MG, Family M24	1.16331e+07	1.00387e+07	1.11168e+07	1.18389e+07	1.05826e+07	1.02873e+07	0	0.6922	1.00244	0.00351338
LmxM.16.1600	18	13	71952	eukaryotic translation initiation factor 4 gamma 3	2.99234e+06	3.13675e+06	3.3048e+06	3.21186e+06	3.64116e+06	3.25312e+06	0	0.6922	0.933481	-0.0993078
LmxM.22.0210	14	12	172646	hypothetical protein, conserved	3.36714e+06	2.53877e+06	3.10092e+06	1.97464e+06	2.3363e+06	1.81002e+06	0	0.6922	1.47148	0.557264
LmxM.08_29.0720	8	6	30286	Elongation factor Ts, mitochondrial, putative	3.6703e+06	3.6837e+06	3.66487e+06	4.33904e+06	3.65239e+06	4.65611e+06	0	0.6922	0.871227	-0.198879
LmxM.28.1020	5	2	70742	hypothetical protein, conserved	851747	754352	582457	1.21882e+06	955905	1.12852e+06	0	0.6922	0.662548	-0.593903
LmxM.36.6910	31	24	58716	T-complex protein 1, theta subunit, putative	4.52889e+07	4.18186e+07	4.37437e+07	3.7941e+07	3.63703e+07	3.99995e+07	0	0.6922	1.1447	0.194966
LmxM.29.3500	18	14	43558	S-adenosylmethionine synthetase	1.37421e+07	1.22516e+07	1.36873e+07	1.84783e+07	1.75708e+07	1.85465e+07	0	0.6922	0.726818	-0.460333
LmxM.33.3740	17	13	54404	serine palmitoyltransferase-like protein	1.41696e+07	1.31863e+07	1.33223e+07	1.49837e+07	1.49953e+07	1.53668e+07	0	0.6922	0.897066	-0.156714
LmxM.26.2420	11	7	72095	hypothetical protein, conserved	58953.5	99237.5	125304	119706	149869	155836	0	0.6922	0.666404	-0.585532
LmxM.22.1230	10	9	102593	hypothetical protein, conserved	2.06248e+06	1.96929e+06	1.95273e+06	1.37651e+06	1.21934e+06	1.40573e+06	0	0.6922	1.49554	0.580662
LmxM.16.0260	7	6	56463	Ankyrin repeats (many copies)/Alpha/beta hydrolase family, putative	2.51855e+06	2.96594e+06	2.68848e+06	3.15715e+06	3.0894e+06	2.96899e+06	0	0.6922	0.886869	-0.173207
LmxM.08_29.1160	12	11	16739	tryparedoxin 1, putative	6.96889e+07	6.24912e+07	6.62937e+07	5.48458e+07	5.14704e+07	5.14629e+07	0	0.6922	1.25792	0.331043
LmxM.29.0770	3	3	14601	hypothetical protein, conserved	548426	722346	896873	1.0367e+06	1.1283e+06	1.14791e+06	0	0.6922	0.654302	-0.611972
LmxM.30.0330	7	2	52091	amino acid transporter aATP11, putative	158620	166492	325075	440720	563884	435073	0	0.6922	0.451621	-1.14682
LmxM.29.0590	3	3	72378	Bardet-Biedl syndrome 2 protein	489052	448161	443499	592209	637293	682086	0	0.6922	0.722285	-0.469359
LmxM.36.5850	20	17	57706	flagellum targeting protein kharon1	3.27592e+07	2.60497e+07	3.0917e+07	2.02983e+07	1.97763e+07	2.13648e+07	0	0.6922	1.4604	0.546361
LmxM.25.1620	14	13	16906	hypothetical protein, conserved	4.51151e+07	4.87261e+07	4.86727e+07	4.67839e+07	5.39958e+07	5.14425e+07	0	0.6922	0.936222	-0.0950772
LmxM.29.0760	19	18	117848	hypothetical protein, conserved	1.44003e+07	1.32252e+07	1.4085e+07	1.35012e+07	1.33933e+07	1.12299e+07	0	0.6922	1.09407	0.129699
LmxM.33.4290	4	3	22851	nucleolar protein family a, putative	3.68452e+06	2.86817e+06	3.37991e+06	2.60507e+06	2.94475e+06	2.59819e+06	0	0.6922	1.21902	0.285723
LmxM.28.0490	47	45	57445	propionyl-coa carboxylase beta chain, putative	1083442902	9.74702e+08	1104706216	1240366117	1125968282	1324594821	0	0.6922	0.856925	-0.222758
LmxM.25.1920	9	3	54337	hypothetical protein, conserved	74534.4	86618.2	134867	148308	145922	125037	0	0.6922	0.70604	-0.502179
LmxM.32.2540	13	11	57378	metallo-peptidase, Clan MA(E) Family M32	9.43923e+06	6.75694e+06	7.40944e+06	5.96529e+06	5.8447e+06	5.92161e+06	0	0.6922	1.33127	0.412807
LmxM.29.0650	12	11	46230	hypothetical protein, conserved	1.09712e+07	1.07687e+07	9.69611e+06	1.11898e+07	1.04668e+07	1.20402e+07	0	0.6922	0.932907	-0.100195
LmxM.32.0450	5	5	25434	hypothetical protein, conserved	1.61425e+06	1.43141e+06	1.26637e+06	1.40024e+06	1.69417e+06	1.62234e+06	0	0.6922	0.914196	-0.129424
LmxM.36.3990	7	6	24793	ATP-dependent protease subunit HslV, putative	1.83285e+07	1.79319e+07	1.61591e+07	1.70762e+07	1.41102e+07	1.88988e+07	0	0.6922	1.04661	0.0657213
LmxM.23.0720	6	4	60459	RNA recognition motif. (a.k.a. RRM, RBD, or RNP domain), putative	1.11358e+06	1.03548e+06	1.18516e+06	664387	729630	675541	0	0.6922	1.61108	0.688026
LmxM.27.0040	9	5	49377	metallo- peptidase, Clan M- Family M48	415375	491227	472328	521138	601992	460542	0	0.6922	0.870717	-0.199724
LmxM.34.2950	33	22	118573	pentatricopeptide repeat domain containing protein, putative	5.76178e+06	5.88412e+06	5.44765e+06	7.10456e+06	6.84113e+06	6.55084e+06	0	0.6922	0.833973	-0.261927
LmxM.06.1050	5	4	15144	protein disulfide isomerase	4.61609e+06	4.23279e+06	4.83391e+06	4.55957e+06	5.10473e+06	4.6294e+06	0	0.6922	0.95726	-0.0630168
LmxM.34.1300	2	2	16783	ubiquitin-conjugating enzyme E2, putative	7.71653e+06	7.7751e+06	6.61474e+06	6.12917e+06	6.15387e+06	5.03236e+06	0	0.6922	1.27669	0.352405
LmxM.08_29.2340	7	5	21068	nucleosome assembly protein (NAP), putative	2.06955e+06	2.31261e+06	2.16154e+06	1.52144e+06	1.46213e+06	1.93816e+06	0	0.6922	1.32955	0.410941
LmxM.13.1280	8	5	35071	XPA-interacting protein, putative	301091	313075	260076	191585	291851	233816	0	0.6922	1.21888	0.285551
LmxM.29.1130	3	3	11207	hypothetical protein, conserved	1.37386e+06	1.5986e+06	1.23606e+06	1.53639e+06	1.73392e+06	1.50101e+06	0	0.6922	0.882046	-0.181075
LmxM.14.0450	12	11	36583	N-terminal conserved domain of Nudc./CS domain containing protein, putative	8.03721e+06	7.48557e+06	6.92917e+06	6.36743e+06	6.43867e+06	6.76966e+06	0	0.6922	1.14693	0.197772
LmxM.36.0220	10	6	30084	dolichyl-phosphate beta-D-mannosyltransferase precursor, conserved	3.56416e+06	3.55448e+06	3.67881e+06	3.66096e+06	3.78486e+06	3.24867e+06	0	0.6922	1.00963	0.0138242
LmxM.29.0150	6	5	23373	Leucine-rich repeat, ribonuclease inhibitor subtype domain-containing protein	1.32665e+06	1.53379e+06	1.23303e+06	1.68061e+06	1.47441e+06	1.46752e+06	0	0.6922	0.885544	-0.175363
LmxM.28.1000	9	7	105004	hypothetical protein, conserved	1.22753e+06	1.40202e+06	1.05667e+06	1.54679e+06	1.89024e+06	1.66775e+06	0	0.6922	0.722109	-0.469711
LmxM.30.3110	7	4	96420	Flagellum attachment zone protein 14	1.64154e+06	1.23393e+06	1.54734e+06	1.09735e+06	1.23236e+06	1.11824e+06	0	0.6922	1.28273	0.35922
LmxM.31.0190	14	7	82304	hypothetical protein, conserved	4.05965e+06	3.57196e+06	3.83605e+06	4.15999e+06	3.92355e+06	3.89203e+06	0	0.6922	0.957588	-0.0625235
LmxM.22.1470	10	9	49865	hypothetical protein, conserved	1.19939e+06	1.15834e+06	1.21439e+06	1.67184e+06	1.80767e+06	2.19037e+06	0	0.6922	0.630015	-0.666542
LmxM.20.1580	32	28	115684	hypothetical protein, conserved	1.9607e+07	18648811	1.73149e+07	2.13713e+07	1.9233e+07	2.17105e+07	0	0.6922	0.891774	-0.165249
LmxM.18.0700	10	9	77665	HEAT repeats, putative	7.66354e+06	6.16952e+06	6.85161e+06	5.67783e+06	6.815e+06	5.58451e+06	0	0.6922	1.14423	0.194379
LmxM.24.1560	17	14	67972	hypothetical protein, conserved	2.3165e+07	1.97708e+07	2.14317e+07	2.77696e+07	2.65305e+07	2.53261e+07	0	0.6922	0.808371	-0.306911
LmxM.10.1250	6	4	36454	Protein of unknown function (DUF1861), putative	464059	488700	497587	451041	521136	492462	0	0.6922	0.990242	-0.0141477
LmxM.33.4310	16	12	134359	coatomer alpha subunit, putative	8.57071e+06	7.79379e+06	7.34973e+06	8.58736e+06	8.97019e+06	7.66572e+06	0	0.6922	0.940173	-0.0890024
LmxM.15.1190	25	21	137547	cyclic nucleotide-binding domain containing protein, putative	11336756	9.95563e+06	1.07663e+07	8.4304e+06	9.60468e+06	9.35613e+06	0	0.6922	1.1704	0.227001
LmxM.25.2190	6	6	44157	DnaJ domain/Zinc-finger double-stranded RNA-binding, putative	1.3508e+06	1.06876e+06	1.31045e+06	1.36069e+06	1.28637e+06	1.19572e+06	0	0.6922	0.970654	-0.0429704
LmxM.01.0020	20	12	61605	Endonuclease/Exonuclease/phosphatase family, putative	1.53382e+06	1.61633e+06	1.61475e+06	2.39639e+06	2.09599e+06	2.1467e+06	0	0.6922	0.717704	-0.478539
LmxM.36.4780	8	4	33789	paraflagellar rod component, putative	967736	1.06271e+06	1.11365e+06	724588	1.01259e+06	664029	0	0.6922	1.30938	0.388882
LmxM.36.6960	9	7	42871	hypothetical protein, conserved	1.60755e+06	1.42275e+06	1.54618e+06	1.45868e+06	1.61301e+06	1.55146e+06	0	0.6922	0.989906	-0.0146366
LmxM.29.0460	27	21	62610	aspartyl-tRNA synthetase, putative	1.58467e+07	1.53032e+07	1.76134e+07	1.91585e+07	1.81879e+07	1.78119e+07	0	0.6922	0.884061	-0.177782
LmxM.08_29.2780	11	5	31884	mitochondrial carrier protein-like protein	1.60993e+06	1.47018e+06	1.19435e+06	1.46419e+06	1.65832e+06	1.60106e+06	0	0.6922	0.904921	-0.144137
LmxM.25.0270	21	17	126564	Nucleoporin NUP110	4.42768e+06	4.16942e+06	4.23743e+06	3.15009e+06	3.17538e+06	2.83079e+06	0	0.6922	1.40172	0.4872
LmxM.28.2410	12	5	78232	dolichyl-lipid chaperone, putative	159073	265851	300723	471141	723769	471322	0	0.6922	0.435502	-1.19925
LmxM.16.0870	5	2	75713	protein kinase, putative	98895.4	101188	98606.4	149525	104739	112708	0	0.6922	0.813931	-0.297021
LmxM.03.0720	10	6	98376	hypothetical protein, conserved	1.21489e+06	1.24392e+06	846576	883150	1.02018e+06	992522	0	0.6922	1.14142	0.19083
LmxM.32.1860	18	12	71961	ABC transporter, putative	8.68378e+06	7.47452e+06	6.70453e+06	6.33786e+06	6.58561e+06	5.79857e+06	0	0.6922	1.22117	0.288266
LmxM.34.3790	17	12	15118	60S ribosomal protein L23, putative	4.42046e+07	4.74652e+07	5.11517e+07	3.96788e+07	3.74455e+07	3.7209e+07	0	0.6922	1.24917	0.320969
LmxM.25.2410	35	31	110551	hypothetical protein, conserved	1.46959e+07	1.38956e+07	1.42642e+07	1.4377e+07	1.38911e+07	1.52378e+07	0	0.6922	0.985056	-0.0217222
LmxM.34.1600	10	7	85009	Nucleoporin NUP82	3.26982e+06	2.84404e+06	2.24664e+06	2.16456e+06	2.37097e+06	1.71414e+06	0	0.6922	1.33775	0.41981
LmxM.34.2420	17	13	46913	Autophagy-related protein 24	1.83778e+07	1.63722e+07	1.85736e+07	2.16173e+07	2.09811e+07	2.29499e+07	0	0.6922	0.813501	-0.297783
LmxM.13.0280;LmxM.13.0300;LmxM.13.0290partial	39	32	61058	alpha tubulin	2197505627	1984287167	2190387495	2119892847	2018176827	1876366195	0	0.6922	1.05948	0.0833577
LmxM.33.3420	12	9	56930	metallo-beta-lactamase superfamily, putative	2.35327e+06	2.11367e+06	1.89864e+06	2.7445e+06	2.6814e+06	2.4493e+06	0	0.6922	0.808307	-0.307026
LmxM.36.4360	13	11	45715	Regulatory particle triple-A ATPase subunit 6	5.98725e+06	4.7181e+06	5.38649e+06	3.70194e+06	4.41016e+06	4.11445e+06	0	0.6922	1.31614	0.396314
LmxM.30.2280	10	7	20687	ADP-ribosylation factor, putative	3.94322e+06	3.65512e+06	3.09003e+06	4.05496e+06	4.14268e+06	3.1011e+06	0	0.6922	0.945979	-0.0801205
LmxM.08_29.2630	51	47	132987	Present in the outer mitochondrial membrane proteome 24	5.68523e+07	4.85374e+07	5.448e+07	5.61365e+07	6.5449e+07	5.29385e+07	0	0.6922	0.916032	-0.126531
LmxM.33.3100	12	6	43056	hypothetical protein, conserved	3.61172e+06	3.99012e+06	4.27761e+06	4.56011e+06	4.37916e+06	5.02311e+06	0	0.6922	0.850819	-0.233076
LmxM.13.1470	27	6	597321	SPRY domain/HECT-domain (ubiquitin-transferase), putative	241468	236748	202861	168052	147392	158458	0	0.6922	1.43717	0.523233
LmxM.11.1030	15	11	27827	hypothetical protein, conserved	3.02623e+07	2.81509e+07	2.53925e+07	2.46068e+07	2.12541e+07	2.74399e+07	0	0.6922	1.14331	0.193218
LmxM.27.1220	19	17	47012	hypothetical protein, conserved	5.02542e+06	4.82131e+06	6.01222e+06	4.89499e+06	5.38772e+06	4.9794e+06	0	0.6922	1.03911	0.0553435
LmxM.33.2520	19	5	266117	Guanine nucleotide exchange factor in Golgi transport N-terminal/Sec7 domain/Domain of unknown function (DUF1981), putative	203427	257178	357317	362147	378747	382923	0	0.6922	0.727807	-0.458373
LmxM.36.5890	26	15	211197	hypothetical protein, conserved	3.51945e+06	3.29216e+06	3.5601e+06	2.63765e+06	2.91199e+06	2.25397e+06	0	0.6922	1.32909	0.410439
LmxM.15.0080	14	10	36602	hypothetical protein, conserved	2.74889e+06	3.83385e+06	3.06062e+06	4005158	3.5509e+06	4.34253e+06	0	0.6922	0.810462	-0.303183
LmxM.21.1060	8	8	16037	40S ribosomal protein S23, putative	27933475	2.43689e+07	3.00411e+07	1.76886e+07	1.85929e+07	2.31451e+07	0	0.6922	1.38564	0.470547
LmxM.34.1330	10	6	63829	thioredoxin, putative	2.54543e+06	2.4932e+06	2.33201e+06	2.61982e+06	2.72764e+06	2.30934e+06	0	0.6922	0.962627	-0.0549505
LmxM.33.2360	6	3	48203	hypothetical protein, conserved	605585	578077	554150	644478	631476	754702	0	0.6922	0.855789	-0.224674
LmxM.07.0600	22	13	63739	electron transfer flavoprotein-ubiquinone oxidoreductase, putative	8.60808e+06	7.94641e+06	7.66955e+06	1.09856e+07	1.09551e+07	1.22053e+07	0	0.6922	0.709426	-0.495275
LmxM.30.2890	5	5	137432	Region in Clathrin and VPS, putative	434190	484741	481662	511098	715351	626804	0	0.6922	0.755748	-0.404023
LmxM.27.0230	9	9	21680	hypothetical protein, conserved	8.14057e+06	8.01691e+06	8.41597e+06	1.02805e+07	8.7255e+06	1.18471e+07	0	0.6922	0.796466	-0.328315
LmxM.36.6890	18	13	145264	Nucleoporin NUP144	3.22946e+06	3.01158e+06	2.63525e+06	2.11681e+06	2.28774e+06	1.50751e+06	0	0.6922	1.50139	0.586297
LmxM.09.1120	10	9	26989	mitochondrial RNA binding protein 2	1.41042e+07	1.28412e+07	1.31646e+07	1.20411e+07	1.00517e+07	1.33585e+07	0	0.6922	1.13141	0.17812
LmxM.24.1950	4	2	86632	hypothetical protein, conserved	126676	111685	113967	161530	189158	143555	0	0.6922	0.712864	-0.488302
LmxM.16.1560	14	13	77287	hypothetical protein, conserved	5.42592e+06	5.0395e+06	4.37823e+06	6.02738e+06	5.53288e+06	5.5141e+06	0	0.6922	0.869353	-0.201986
LmxM.10.0320	10	3	208305	hypothetical protein, conserved	426353	341889	307978	275165	294618	239741	0	0.6922	1.32945	0.410828
LmxM.36.2310	16	13	37662	Mitochondrial ribosomal protein S18, putative	1.31095e+07	1.2672e+07	1.01633e+07	1.38731e+07	1.20341e+07	1.38271e+07	0	0.6922	0.904629	-0.144602
LmxM.36.0130	3	2	41028	PUB domain containing protein, putative	306775	387241	325705	464488	598969	394718	0	0.6922	0.699313	-0.51599
LmxM.15.0050	3	2	31676	cytochrome-b5 reductase, putative	1.2413e+06	1.23463e+06	1.21258e+06	1.3907e+06	1.32777e+06	1.24836e+06	0	0.6922	0.929837	-0.104951
LmxM.29.0730	12	7	24023	co-chaperone GrpE, putative	2.7941e+06	2.87338e+06	2.47813e+06	2.11719e+06	1.9375e+06	2.67076e+06	0	0.6922	1.21116	0.276393
LmxM.25.1010	6	5	48559	2OG-Fe(II) oxygenase superfamily, putative	902275	987641	968622	1.03301e+06	1.09986e+06	1.26548e+06	0	0.6922	0.841156	-0.249555
LmxM.31.2260	5	4	20318	heat shock protein Hsp20, putative	6.31356e+06	5.69155e+06	6.222e+06	5.39891e+06	4.82624e+06	4.33568e+06	0	0.6922	1.25179	0.323992
LmxM.29.3210	8	4	97775	hypothetical protein, conserved	174826	97699.9	124535	171994	165027	219421	0	0.6922	0.713571	-0.48687
LmxM.07.0730	6	4	86797	malonyl-coa decarboxylase-like protein	1.93107e+06	1.5187e+06	1.51331e+06	2.25152e+06	1.99202e+06	2.27519e+06	0	0.6922	0.761357	-0.393354
LmxM.29.2900	16	12	64615	aldehyde dehydrogenase, putative	8.25824e+06	7.02095e+06	7.42724e+06	6.75308e+06	7.10156e+06	6.20741e+06	0	0.6922	1.13181	0.178632
LmxM.32.1700	18	13	125779	chromatin-remodeling complex atpase chain iswi	1.70043e+06	1.70805e+06	1.87288e+06	1.57695e+06	993269	1.54843e+06	0	0.6922	1.28231	0.358742
LmxM.34.3230	14	10	45102	cystathione gamma lyase, putative	1.0486e+07	8.81076e+06	9.45309e+06	8.09598e+06	7.49621e+06	8.70472e+06	0	0.6922	1.18327	0.242781
LmxM.29.1990	16	8	235403	cyclosome subunit-like protein	1.56318e+07	2.21892e+07	2.04369e+07	1.81408e+07	1.40575e+07	1.34008e+07	0	0.6922	1.27761	0.353448
LmxM.30.0130	2	2	92452	hypothetical protein, unknown function	65248.3	50785.7	59935.3	97028.4	152998	95457.4	0	0.6922	0.509342	-0.973293
LmxM.15.0950	11	10	24741	40S ribosomal protein S3, putative	6.2903e+07	5.57848e+07	5.82605e+07	5.24198e+07	5.55981e+07	4.65675e+07	0	0.6922	1.14466	0.194925
LmxM.02.0360	7	7	44699	casein kinase II, alpha chain, putative	4.44191e+06	4.17822e+06	3.79722e+06	3.9813e+06	3.65616e+06	3.61293e+06	0	0.6922	1.10373	0.142383
LmxM.14.0640	10	7	42908	fatty acid elongase, putative	5.11066e+06	5.96253e+06	5.92605e+06	6.54225e+06	8.17366e+06	5.39598e+06	0	0.6922	0.845233	-0.242578
LmxM.19.0230	23	21	81385	Complex 1 protein (LYR family), putative	1.53181e+07	1.44828e+07	1.31359e+07	1.50682e+07	1.58767e+07	1.71781e+07	0	0.6922	0.89223	-0.164512
LmxM.33.2090	8	3	43228	protein kinase, putative	615502	608288	768396	868568	1.06024e+06	1.23239e+06	0	0.6922	0.630199	-0.666121
LmxM.30.1940	5	2	52305	transcription like protein nupm1, putative	3372.06	2240.14	5588.38	15104.6	11754	12594.1	0	0.6922	0.283899	-1.81655
LmxM.18.0270	13	12	41289	protein kinase, putative	1.70757e+07	1.62458e+07	1.97278e+07	1.88952e+07	2.05991e+07	2.21817e+07	0	0.6922	0.860128	-0.217376
LmxM.18.1080	13	8	38389	protein kinase A catalytic subunit 3	2.7003e+06	2.60574e+06	2.80681e+06	2.84303e+06	3.0988e+06	2.71543e+06	0	0.6922	0.937114	-0.0937033
LmxM.14.0260	14	9	75213	von Willebrand factor type A domain containing protein, putative	726522	701523	692183	615118	784945	917894	0	0.6922	0.914696	-0.128635
LmxM.05.0340	16	14	40962	hypothetical protein, conserved	1.80578e+07	1.65921e+07	1.63228e+07	1.50124e+07	1.42916e+07	1.66722e+07	0	0.6922	1.10867	0.148836
LmxM.21.0430	16	13	47692	hypothetical protein, conserved	2.38481e+07	1.93369e+07	2.2814e+07	1.53665e+07	1.62969e+07	1.65639e+07	0	0.6922	1.3685	0.452594
LmxM.31.3750	4	3	29946	Methyltransferase TYW3, putative	989192	983554	712889	779530	743812	971928	0	0.6922	1.07629	0.106068
LmxM.16.1550	12	10	140023	hypothetical protein, conserved	475768	426168	901436	865071	1.2302e+06	1.01082e+06	0	0.6922	0.580593	-0.784402
LmxM.12.0210	18	15	46066	proteasome regulatory ATPase subunittcc1l8.3, putative	1.21011e+07	1.08645e+07	1.09243e+07	9.55493e+06	9.21853e+06	8.08521e+06	0	0.6922	1.26178	0.335465
LmxM.36.1120	7	3	43086	hypothetical protein, conserved	120482	142254	118603	163263	159119	190129	0	0.6922	0.744059	-0.426511
LmxM.34.3490	17	13	49664	hypothetical protein, conserved	1.03996e+07	9.389e+06	8.49224e+06	9.91304e+06	8.99243e+06	1.09145e+07	0	0.6922	0.948386	-0.0764532
LmxM.19.0295	12	10	43121	RNA binding protein	1.15132e+07	1.00353e+07	9.93578e+06	9.69613e+06	9.20665e+06	9.31992e+06	0	0.6922	1.11556	0.157774
LmxM.08_29.1440	3	3	18543	sigma adaptin, putative	2.96617e+06	2.52963e+06	3.27189e+06	3.11069e+06	3.47968e+06	3.36179e+06	0	0.6922	0.880983	-0.182814
LmxM.26.0300	14	11	98941	metallo-peptidase, Clan MA(E), Family M1	2.77631e+06	2.44275e+06	2.56476e+06	3.662e+06	3.7183e+06	3.47265e+06	0	0.6922	0.717207	-0.479539
LmxM.02.0150	12	6	200779	Vps51/Vps67, putative	107131	97878.8	207367	234957	316094	232442	0	0.6922	0.526331	-0.925957
LmxM.08.0120	8	7	30503	hypothetical protein, conserved	1.03842e+07	1.01617e+07	8.5962e+06	1.12712e+07	1.10685e+07	1.09788e+07	0	0.6922	0.874653	-0.193217
LmxM.30.1750	14	9	45438	nucleosome assembly protein-like protein	1.45648e+07	1.33328e+07	1.46408e+07	1.31783e+07	1.46102e+07	1.20378e+07	0	0.6922	1.0681	0.0950456
LmxM.31.2240	7	6	107379	methionyl-tRNA formyltransferase, putative	373003	377943	390562	550187	486724	551051	0	0.6922	0.718851	-0.476236
LmxM.18.0990	11	9	54981	UTP-glucose-1-phosphate uridylyltransferase 2, putative	5.38654e+06	5.31012e+06	5.23893e+06	4.76551e+06	5.01429e+06	5.24267e+06	0	0.6922	1.06078	0.0851296
LmxM.28.0930	16	11	45794	Mitochondrial import receptor subunit ATOM46, putative	1.48513e+07	1.41574e+07	1.28098e+07	1.47258e+07	1.49084e+07	1.42958e+07	0	0.6922	0.951933	-0.0710688
LmxM.30.1130	9	6	44441	amidohydrolase, putative	707625	854416	904284	944238	945003	1.35856e+06	0	0.6922	0.759382	-0.397102
LmxM.18.0560	12	9	43724	vacuolar ATP synthase subunit c, putative	7.82562e+06	7.30961e+06	6.54406e+06	7.37186e+06	7.26707e+06	6.7774e+06	0	0.6922	1.01228	0.0176068
LmxM.18.1500	15	11	121676	hypothetical protein, conserved	1.42726e+06	1.4901e+06	1.87872e+06	2.34859e+06	2.31906e+06	2.82093e+06	0	0.6922	0.640452	-0.642838
LmxM.28.0110	2	2	22849	proteasome beta 3 subunit, putative	2.00345e+06	2.02158e+06	1.59919e+06	1.23784e+06	1.46265e+06	1.34833e+06	0	0.6922	1.3891	0.474153
LmxM.16.1270	10	2	231575	hypothetical protein, conserved	49287.7	33240.8	67574.9	93917.4	108996	109887	0	0.6922	0.47987	-1.05929
LmxM.36.5680	2	2	27290	hypothetical protein, conserved	882213	798695	869873	928196	1.08026e+06	1.31355e+06	0	0.6922	0.767842	-0.381118
LmxM.24.1360	9	3	98815	Dyggve-Melchior-Clausen syndrome protein, putative	437889	341607	354318	269237	312699	299028	0	0.6922	1.28702	0.364029
LmxM.24.2290	12	10	86547	cullin-like protein-like protein	955863	863619	889838	861456	1.00973e+06	937099	0	0.6922	0.964759	-0.0517599
LmxM.21.1770	19	16	34671	ATP synthase F1 subunit gamma protein, putative	7.09346e+07	6.73488e+07	6.08257e+07	6.44048e+07	5.73856e+07	7.31517e+07	0	0.6922	1.02138	0.0305139
LmxM.19.0300	12	9	35498	RNA binding protein, putative	5.02424e+06	4.47076e+06	4.10866e+06	3.28525e+06	3.07597e+06	3.20931e+06	0	0.6922	1.42141	0.507324
LmxM.21.1080	10	9	34737	cell division protein kinase 2	7.60509e+07	6.77872e+07	7.72882e+07	7.96519e+07	6.15753e+07	7.48893e+07	0	0.6922	1.02318	0.0330608
LmxM.19.0620	8	5	81516	hypothetical protein, conserved	1.53378e+06	1.49061e+06	1.32488e+06	1.1056e+06	1.06313e+06	1.10595e+06	0	0.6922	1.32815	0.409421
LmxM.30.0510	7	5	63927	DnaJ domain containing protein, putative	557318	474337	536867	487934	581473	462782	0	0.6922	1.02371	0.0338118
LmxM.11.1100	22	16	54895	Lanosterol 14-alpha demethylase	1.93394e+07	1.61769e+07	1.47793e+07	1.44259e+07	1.29552e+07	1.19433e+07	0	0.6922	1.27899	0.355007
LmxM.26.1920	3	3	34379	TLC domain containing protein, putative	5.26414e+06	4.60982e+06	5.21957e+06	5.34376e+06	5.60559e+06	5.53102e+06	0	0.6922	0.915849	-0.126818
LmxM.32.2510	27	22	75441	Mitochondrial SSU ribosomal protein, putative	1.73917e+07	1.74898e+07	17482693	1.91908e+07	1.81095e+07	2.25205e+07	0	0.6922	0.875349	-0.19207
LmxM.14.1090	7	3	25607	PQ loop repeat, putative	979871	1.10175e+06	977510	992421	1.1223e+06	971433	0	0.6922	0.991242	-0.0126909
LmxM.22.1000	2	2	60976	hypothetical protein, conserved	117657	120453	205628	317010	405763	388304	0	0.6922	0.399376	-1.32418
LmxM.09.0100	6	4	65831	flagellar pocket cytoskeletal protein bilbo1	219195	259829	230920	136302	185477	160282	0	0.6922	1.47273	0.558491
LmxM.33.0410	3	2	47715	hypothetical protein, conserved	234726	196176	219321	224944	373278	316166	0	0.6922	0.711101	-0.491874
LmxM.26.0390	9	5	58121	RNA editing 3' terminal uridylyl transferase 2	1.19071e+06	1.11518e+06	974687	1.12166e+06	1.06187e+06	1.28533e+06	0	0.6922	0.94572	-0.0805146
LmxM.36.5260	9	2	93584	Adaptor protein complex AP-3 subunit beta-3	163816	156924	172881	133864	146420	168881	0	0.6922	1.09897	0.136154
LmxM.28.2430	26	19	55837	Vacuolar proton pump subunit B, putative	1.52212e+07	1.33788e+07	1.41391e+07	1.82617e+07	1.79603e+07	2.14305e+07	0	0.6922	0.741321	-0.431829
LmxM.33.1520	7	6	14372	p25-alpha, putative	2.82003e+06	2.2661e+06	2.87916e+06	2.2872e+06	2.31961e+06	2.03141e+06	0	0.6922	1.19991	0.26293
LmxM.23.0300	4	3	46597	tryptophanyl-tRNA synthetase, putative	195580	188172	210502	88660.6	80876.5	137685	0	0.6922	1.93428	0.951795
LmxM.32.2500	4	2	36014	Radial spokehead-like protein, putative	286407	238416	210345	277302	272735	169440	0	0.6922	1.02181	0.0311262
LmxM.36.1180	11	11	36168	hypothetical protein, conserved	1.04706e+07	9.50543e+06	9.59364e+06	9.2782e+06	8.4745e+06	1.02751e+07	0	0.6922	1.05501	0.0772571
LmxM.36.3780	5	3	36128	hypothetical protein, conserved	1.73922e+06	1.44067e+06	1.56627e+06	2.08378e+06	1.98886e+06	2.01258e+06	0	0.6922	0.779949	-0.358549
LmxM.20.1700	4	4	30087	hypothetical protein, conserved	1.8557e+06	1.88107e+06	1.47832e+06	1.08528e+06	1.03919e+06	1.15177e+06	0	0.6922	1.59179	0.670647
LmxM.20.0600	3	2	46760	hypothetical protein, conserved	1.43015e+06	1.20149e+06	1.08437e+06	1.38725e+06	1.30387e+06	1.4044e+06	0	0.6922	0.907338	-0.140289
LmxM.22.0480	10	8	49528	Dynamin family, putative	2.22153e+06	2.15838e+06	1.68125e+06	2.15222e+06	2.15925e+06	2.11983e+06	0	0.6922	0.942447	-0.0855165
LmxM.09.1400	11	9	59019	hypothetical protein, unknown function	2.27907e+06	3.25434e+06	3.71094e+06	4.68253e+06	4.77953e+06	4.51278e+06	0	0.6922	0.661501	-0.596185
LmxM.26.0075	4	3	26563	hypothetical protein, conserved	451339	457494	445870	456114	468839	500515	0	0.6922	0.950358	-0.0734576
LmxM.30.0250	9	6	104172	ATP-dependent RNA helicase, putative	1.93712e+06	2.17981e+06	1.98073e+06	2.18336e+06	2.18771e+06	1.90694e+06	0	0.6922	0.971273	-0.0420509
LmxM.31.0480	4	3	43433	hypothetical protein, conserved	132421	146249	173690	211222	243553	218496	0	0.6922	0.671883	-0.573718
LmxM.29.0030	9	9	28653	hypothetical protein, conserved	6.07066e+06	5.67906e+06	4.3649e+06	6.10182e+06	5.39698e+06	6.6557e+06	0	0.6922	0.887638	-0.171956
LmxM.34.5390	38	14	741481	HECT-domain (ubiquitin-transferase), putative	1.85286e+06	1.99296e+06	1.74392e+06	1.76772e+06	1.63464e+06	1.46142e+06	0	0.6922	1.14926	0.200702
LmxM.27.0300	23	21	80040	methylmalonyl-coenzyme a mutase, putative	2.2036e+07	1.99112e+07	1.77256e+07	1.68892e+07	1.49418e+07	1.7174e+07	0	0.6922	1.21769	0.284147
LmxM.24.0940	4	3	13300	Archaic Translocase of outer membrane 14 kDa subunit, putative	1.71346e+06	1.92958e+06	2.05742e+06	1.98728e+06	2.06556e+06	2.14094e+06	0	0.6922	0.920354	-0.11974
LmxM.36.6770	9	9	82914	beta adaptin, putative	4.40275e+06	3.9071e+06	4.15067e+06	5.0088e+06	4.70295e+06	4.67596e+06	0	0.6922	0.866054	-0.207472
LmxM.24.1490	4	3	47917	WD domain, G-beta repeat, putative	506763	783271	630145	617083	673419	603843	0	0.6922	1.01364	0.0195411
LmxM.32.1890	6	2	58541	hypothetical protein, conserved	435405	466858	374801	343460	216239	283806	0	0.6922	1.514	0.598361
LmxM.17.0640	6	4	60944	VID27 cytoplasmic protein, putative	691076	743657	826251	650253	712586	872743	0	0.6922	1.01136	0.0163004
LmxM.16.0830	8	5	31308	Iron-sulfur assembly protein 1, putative	8.91891e+06	7.36452e+06	7.50958e+06	8.29456e+06	8.45493e+06	9.21818e+06	0	0.6922	0.916255	-0.126179
LmxM.28.0310	5	5	36868	hypothetical protein, conserved	1.9633e+06	1.88785e+06	1.83997e+06	1.62984e+06	1.80952e+06	1.3597e+06	0	0.6922	1.18588	0.245963
LmxM.20.0220	3	3	102767	hypothetical protein, conserved	366927	388894	430730	432974	480745	342939	0	0.6922	0.944211	-0.0828187
LmxM.36.1650	8	6	34049	proteasome subunit beta type-5, putative	1.88391e+06	2.42002e+06	2.60397e+06	2.74586e+06	2.98445e+06	2.62161e+06	0	0.6922	0.827103	-0.273862
LmxM.25.0580	4	4	22012	hypothetical protein, conserved	497001	417143	620656	582252	469583	722214	0	0.6922	0.865139	-0.208996
LmxM.07.0500	17	16	29857	60S ribosomal protein L7a, putative	1.21281e+08	1.08881e+08	1.30341e+08	9.5434e+07	8.65414e+07	8.97675e+07	0	0.6922	1.32663	0.407769
LmxM.29.0840	19	13	101763	50S ribosome-binding GTPase, putative	4.33422e+06	3.79429e+06	3.37089e+06	4.1981e+06	3.53143e+06	4.05955e+06	0	0.6922	0.975427	-0.0358938
LmxM.21.1561	5	4	45481	hypothetical protein, conserved	825784	791357	787517	707019	708707	808191	0	0.6922	1.08127	0.112728
LmxM.25.1130	14	12	19033	cytochrome oxidase subunit VII	2.36851e+07	2.43408e+07	2.85023e+07	2.45824e+07	2.88616e+07	3.89356e+07	0	0.6922	0.828411	-0.271582
LmxM.34.4720	5	3	11630	glycine cleavage system H protein, putative	2.24064e+06	2.32348e+06	1.74802e+06	2.35362e+06	2.71147e+06	3.06978e+06	0	0.6922	0.775936	-0.36599
LmxM.19.1230	12	9	38513	hypothetical protein, conserved	9.56468e+06	9.51633e+06	9.18824e+06	9.91774e+06	9.08355e+06	1.21989e+07	0	0.6922	0.906061	-0.14232
LmxM.05.0380	8	5	89588	microtubule-associated protein, putative	9.58038e+06	9.86951e+06	9.29429e+06	7.86069e+06	8.7062e+06	5.94954e+06	0	0.6922	1.27659	0.352292
LmxM.34.2740	7	7	53666	galactokinase-like protein	6.70608e+06	6.45997e+06	6.85032e+06	7.08212e+06	7.7767e+06	7.71187e+06	0	0.6922	0.88683	-0.17327
LmxM.27.0380	19	14	159516	Nuclear pore complex protein 158	6.43141e+06	5.36381e+06	5.47268e+06	4.43704e+06	4.59884e+06	3.80538e+06	0	0.6922	1.34472	0.427306
LmxM.25.0990	4	4	18701	hypothetical protein, conserved	128461	152717	162181	169470	161958	180729	0	0.6922	0.865673	-0.208106
LmxM.30.1550	15	13	31193	Mitochondrial ribosomal protein L51 / S25 / CI-B8 domain containing protein, putative	1.14758e+07	1.07776e+07	8.97323e+06	1.38605e+07	1.08054e+07	1.27135e+07	0	0.6922	0.835395	-0.259469
LmxM.02.0460	32	29	32685	Mitochondrial outer membrane protein porin, putative	6.72048e+08	676787639	6.25097e+08	6.81562e+08	6.69575e+08	6.44777e+08	0	0.6922	0.988987	-0.0159767
LmxM.31.3440	5	4	94137	hypothetical protein, conserved	634013	557848	661102	732985	626152	667223	0	0.6922	0.914429	-0.129057
LmxM.33.0480	11	7	291866	ion transporter, putative	277257	293166	275176	221682	248518	203185	0	0.6922	1.25574	0.328542
LmxM.12.0530	18	12	67308	glucose-6-phosphate isomerase	6.32035e+06	5.9026e+06	6.35878e+06	5.83401e+06	5.98267e+06	4.89796e+06	0	0.6922	1.1117	0.152773
LmxM.32.1500	7	4	92221	hypothetical protein, conserved	324911	331133	361721	329366	363937	270544	0	0.6922	1.05594	0.0785274
LmxM.23.1460	6	2	58250	GAF domain/TIP41-like family, putative	41653.3	42306.3	56017.3	142963	219043	230559	0	0.6922	0.236222	-2.08178
LmxM.26.1310	11	8	39105	hypothetical protein, conserved	5.86776e+06	6.34592e+06	7.2558e+06	6.86022e+06	6.96583e+06	6.39917e+06	0	0.6922	0.962634	-0.0549402
LmxM.11.0810	15	7	105358	hypothetical protein, conserved	966762	891957	892235	784639	950125	882080	0	0.6922	1.05125	0.0721044
LmxM.06.0930	12	7	81453	2,4-dienoyl-coa reductase-like protein	1.45227e+06	1.3612e+06	1.73109e+06	1.22354e+06	1.31732e+06	1.67135e+06	0	0.6922	1.0789	0.109559
LmxM.20.0780	13	9	73671	Tubulin/FtsZ family, putative	5.05238e+06	4.31286e+06	4.5525e+06	6.73736e+06	6.11539e+06	6.99815e+06	0	0.6922	0.701114	-0.512279
LmxM.10.0280	9	3	250549	hypothetical protein, conserved	589190	654174	627686	528262	572505	436566	0	0.6922	1.21708	0.283418
LmxM.34.4330	17	9	69130	pre-RNA processing PIH1/Nop17, putative	1.07479e+06	1.12349e+06	758008	947048	740872	700400	0	0.6922	1.23781	0.307787
LmxM.21.0470	10	7	112525	vacuolar sorting-associated-like protein	1.42698e+06	1.18613e+06	1.35496e+06	1.89734e+06	1.80892e+06	1.5362e+06	0	0.6922	0.75691	-0.401806
LmxM.08.0340	12	5	515882	hypothetical protein, conserved	59981.4	43863.5	55836.7	79720.3	96235.1	92740.1	0	0.6922	0.594284	-0.750775
LmxM.25.2400	2	2	29509	Arv1-like family, putative	1.65701e+06	1.58024e+06	1.21207e+06	1.42446e+06	1.76687e+06	1.38694e+06	0	0.6922	0.971832	-0.0412211
LmxM.10.0200	11	11	46515	Mitogen-activated protein kinase 10, putative	2.57459e+06	3.07559e+06	3.06213e+06	3.61514e+06	3.30967e+06	4.02067e+06	0	0.6922	0.795973	-0.329208
LmxM.09.0830	15	11	87644	DEAD/DEAH box helicase-like protein	1.32958e+06	1.29772e+06	1.15556e+06	1.5953e+06	1.41384e+06	1.7292e+06	0	0.6922	0.798353	-0.324902
LmxM.29.1240	2	2	62373	calcium-binding protein, putative	447948	346922	452103	271858	278219	254512	0	0.6922	1.54983	0.632107
LmxM.13.0220	4	3	23209	ras-related protein RAB5B, putative	1.07508e+06	1.3237e+06	1.06218e+06	1.52591e+06	1.26206e+06	1.23918e+06	0	0.6922	0.85941	-0.218581
LmxM.34.0880	15	14	58702	hypothetical protein, conserved	6.71073e+06	5.89339e+06	6.01627e+06	5.70909e+06	5.49191e+06	6.64295e+06	0	0.6922	1.04351	0.0614477
LmxM.31.0930	12	7	75581	FAD dependent oxidoreductase, putative	1.72667e+06	1.8038e+06	1.56041e+06	2.04761e+06	2.51292e+06	2.1246e+06	0	0.6922	0.761521	-0.393044
LmxM.08.1110	32	30	62626	stress-induced protein sti1	6.47898e+07	6.49808e+07	5.6703e+07	6.72749e+07	6.55103e+07	5.6093e+07	0	0.6922	0.987269	-0.0184845
LmxM.34.0290	11	5	164487	hypothetical protein, conserved	212936	445374	367555	602298	492791	529096	0	0.6922	0.631618	-0.662875
LmxM.07.0460	16	13	57062	acyl-CoA dehydrogenase, mitochondrial precursor, putative	6.21326e+06	6.18839e+06	7.08672e+06	8.04994e+06	9.35968e+06	1.08074e+07	0	0.6922	0.690659	-0.533954
LmxM.36.0710	10	7	28514	Protein C21orf2 homolog, putative	3.55821e+06	3.04348e+06	3.33901e+06	3.7891e+06	3.61009e+06	3.27339e+06	0	0.6922	0.931425	-0.102488
LmxM.30.1140	6	5	35090	monoglyceride lipase, putative	1.55108e+06	1.57153e+06	1.43141e+06	1.56443e+06	1.78543e+06	1.54477e+06	0	0.6922	0.930411	-0.10406
LmxM.14.0150	10	7	19333	60S ribosomal protein, putative	1.80042e+07	1.56222e+07	1.45651e+07	1.85704e+07	1.58874e+07	2.13943e+07	0	0.6922	0.862842	-0.212831
LmxM.22.0180	8	6	28357	hypothetical protein, conserved	1.65281e+06	1.52676e+06	1.52377e+06	2.07677e+06	2.15137e+06	1.7307e+06	0	0.6922	0.789304	-0.341346
LmxM.14.0080	9	8	33080	hypothetical protein, conserved	1.19404e+06	1.09811e+06	979849	1.30068e+06	1.31379e+06	1.26492e+06	0	0.6922	0.843429	-0.245661
LmxM.15.0680	8	7	24516	hypothetical protein, conserved	1.12868e+06	885128	1.06119e+06	1.4154e+06	1.37806e+06	1.49737e+06	0	0.6922	0.716646	-0.480668
LmxM.36.0330	6	5	53801	ribonuclease HII, putative	1.29608e+06	968925	967340	1.37461e+06	1.26666e+06	1.44139e+06	0	0.6922	0.791723	-0.336931
LmxM.09.1010	31	17	67747	Present in the outer mitochondrial membrane proteome 10	1.11417e+07	1.03957e+07	9.69982e+06	7.89852e+06	8.06509e+06	9.18396e+06	0	0.6922	1.24216	0.312848
LmxM.28.2910	22	16	49561	glutamate dehydrogenase, putative	1.13503e+07	9.69448e+06	9.34358e+06	9.4255e+06	8.67512e+06	1.04291e+07	0	0.6922	1.06515	0.0910562
LmxM.36.1860	16	15	49540	Ribosomal protein S5, C-terminal domain containing protein, putative	1.10055e+07	1.0766e+07	9.05919e+06	1.21442e+07	1.06549e+07	1.15257e+07	0	0.6922	0.898204	-0.154884
LmxM.05.0500	25	23	62845	ATP synthase F1, alpha subunit, putative	3.268e+08	3.06562e+08	2.76592e+08	2.61222e+08	2.39119e+08	3.2896e+08	0	0.6922	1.09725	0.133899
LmxM.36.0620	5	5	8428	hypothetical protein, conserved	6.18951e+06	6.40207e+06	6.84349e+06	6.42864e+06	5.41959e+06	7.425e+06	0	0.6922	1.0084	0.0120653
LmxM.25.2300	6	4	75009	Leucine Rich repeats (2 copies), putative	1.37677e+06	1.22994e+06	1.32e+06	1.02274e+06	1.16319e+06	951596	0	0.6922	1.25153	0.323696
[truncated: 1,768 more rows]

## Sheet: 2% FDR Sig Hits
					Normalized abundance
					BDF5			KKT19
Accession	Peptide count	Unique peptides	Mass	Description	BDF5_A	BDF5_B	BDF5_C	KKT19_A	KKT19_B	KKT19_C	AvgP	BFDR	Fold change	log2foldchange		Key
LmxM.35.2500	27	20	58932	hypothetical protein, conserved	1.10153e+08	1.15627e+08	1.07536e+08	1.68959e+06	1.56954e+06	1.83125e+06	1	0	65.4796	6.03297		Accession	Standardised gene ID
LmxM.08_29.1550	15	13	73275	hypothetical protein, conserved	2.22494e+07	2.29526e+07	2.3895e+07	418900	501143	553858	1	0	46.8803	5.55091		Peptide count	Number of detected peptides
LmxM.36.3360	10	10	26091	BDF3	2.63748e+07	2.36746e+07	2.54398e+07	483860	526337	808922	1	0	41.4977	5.37496		Unique peptides	Number of unique peptides
LmxM.09.1260	39	33	70514	Bromodomain, BDF5	3.49301e+08	3.12618e+08	3.25869e+08	1.02256e+07	9.93949e+06	1.14126e+07	1	0	31.2812	4.96722		Mass	molecular mass in Da
LmxM.28.2270	18	12	84742	histone acetyltransferase, HAT2	8.52152e+06	7.3038e+06	8.63534e+06	323195	281468	286512	1	0	27.4476	4.77861		Description	Protein name or type
LmxM.14.0360	15	11	110034	BDF4	3.9573e+06	4.07167e+06	3.7893e+06	216409	121978	113735	1	0	26.1396	4.70816		BDF5_A	Spectral intensity BDF5 XL-BioID Replicate 1
LmxM.12.0230	31	27	144652	hypothetical protein, conserved	1.8931e+07	2.22469e+07	2.12751e+07	925530	795861	759444	1	0	25.1742	4.65387		BDF5_B	Spectral intensity BDF5 XL-BioID Replicate 2
LmxM.33.2300	16	15	67170	hypothetical protein, conserved	4.37366e+07	3.57917e+07	3.80033e+07	1.64492e+06	1.87316e+06	1.86726e+06	1	0	21.8244	4.44787		BDF5_C	Spectral intensity BDF5 XL-BioID Replicate 3
LmxM.24.0530	16	14	24876	hypothetical protein, conserved	7.43418e+07	6.38333e+07	6.8334e+07	5.38814e+06	6.10511e+06	3.47679e+06	1	0	13.7948	3.78605		CLK2_A	Spectral intensity CLK2 XL-BioID Replicate 1
LmxM.08.0470	5	4	12738	small ubiquitin protein, putative	2.02933e+07	2.16403e+07	1.00431e+07	1.34833e+06	1.29395e+06	1.4749e+06	1	0	12.6243	3.65814		CLK2_B	Spectral intensity CLK2 XL-BioID Replicate 2
LmxM.31.3860	6	2	103057	hypothetical protein, conserved	52034	45796.5	34004.1	6571.5	3224.36	3961.25	1	0	9.58301	3.26048		CLK2_C	Spectral intensity CLK2 XL-BioID Replicate 3
LmxM.12.0430	7	4	69751	BDF6	988025	806891	791548	147885	99536.8	74877.6	1	0	8.02503	3.00451		AvgP	Probability of interaction score, average of replicates
LmxM.31.3090	8	2	161137	hypothetical protein, conserved	26792.2	41343	33455	4211.26	3792.96	5992.01	1	0	7.2584	2.85965		BFDR	Bayesian False Discovery Rate
LmxM.24.1230	5	5	66723	hypothetical protein, conserved	596815	225948	343056	48798	58952.5	57746.3	1	0	7.04436	2.81647		Fold change	Fold change in spectral intensity
LmxM.32.1100	6	5	105505	CW-type Zinc Finger, putative	173849	318206	378457	40672.2	54584.1	38565.9	1	0	6.50499	2.70155		log2foldchange	Log2 transformed Fold change in spectral intensity
LmxM.22.0880	16	13	73372	hypothetical protein, conserved	1.16451e+07	1.06602e+07	1.05847e+07	2.03276e+06	1.73947e+06	1.73107e+06	1	0	5.97642	2.57928
LmxM.22.0500	6	4	55785	TFIIS-like	1.92016e+06	1.40883e+06	1.12633e+06	252686	260758	254423	1	0	5.80221	2.5366
LmxM.33.4610	6	4	61413	hypothetical protein, conserved	228242	229711	244948	49024.2	45425	27139.8	1	0	5.78095	2.53131
LmxM.36.2520	4	2	37588	hypothetical protein, conserved	360754	457025	361306	92345.4	58718.3	61314.9	1	0	5.55181	2.47296
LmxM.27.1890	5	4	92552	endo/exonuclease Mre11, putative	1.29053e+07	1.03305e+07	1.05474e+07	2.32401e+06	1.82756e+06	2.00107e+06	1	0	5.49085	2.45703
LmxM.26.2180	8	3	166060	hypothetical protein, conserved	166747	234648	214470	50042.9	42727.8	23946.2	0.9991	0	5.27657	2.3996
LmxM.32.2120	3	3	24287	HIT zinc finger, putative	951479	855718	749773	193182	160518	165429	1	0	4.9255	2.30027
LmxM.06.0720	20	13	181445	YEATS family, putative	1.11507e+06	1.25158e+06	1.7179e+06	313398	301891	233720	1	0	4.81097	2.26633
LmxM.28.0940	4	2	107180	oxidoreductase-like protein	117628	109420	116012	28903.9	25992.2	16719.9	1	0	4.79026	2.26011
LmxM.34.2850	14	13	62012	RNA polymerase-associated protein LEO1, putative	5.31464e+06	5.25407e+06	5.74276e+06	1.15751e+06	1.12732e+06	1.16356e+06	1	0	4.73017	2.24189
LmxM.26.1300	11	5	126602	hypothetical protein, conserved	133461	160243	127529	43112.8	25962.7	22262	0.9999	0	4.61183	2.20534
LmxM.05.0270	2	2	35101	hypothetical protein, conserved	60032.7	40872.4	86342.7	15399.9	12798.9	12626.3	1	0	4.58659	2.19742
LmxM.36.3900	3	2	29788	hypothetical protein, conserved	559852	340741	421461	76974.5	105994	105375	1	0	4.58501	2.19692
LmxM.25.1520	2	2	101474	protein kinase, putative	73375.4	115175	80849.9	26464.6	18298.6	14471.6	0.9999	0	4.54801	2.18524
LmxM.31.0030	3	2	41161	hypothetical protein, unknown function	484756	465958	455579	98637.2	118252	106092	1	0	4.3541	2.12238
LmxM.17.0280	7	6	18785	histone H2A variant Z	6.23517e+06	5.26874e+06	4.817e+06	1.27826e+06	1.31116e+06	1.21625e+06	1	0	4.28857	2.1005
LmxM.28.0210	8	8	15765	Histone H2B variant V	1.54553e+07	1.28884e+07	1.52502e+07	3.72887e+06	2.97379e+06	3.6402e+06	1	0	4.21489	2.07549
LmxM.34.4170	2	2	38392	RNA polymerase III RPC4, putative	468684	467376	393771	99453.3	102907	113695	1	0	4.20759	2.07299
LmxM.36.1350	6	5	26356	Poly(ADP-ribose) polymerase and DNA-Ligase Zn-finger region/Zinc-finger (CX5CX6HX5H) motif containing protein, putative	1.25003e+06	852702	1.02416e+06	243656	239040	263614	1	0	4.18981	2.06688
LmxM.02.0660	4	3	102824	Nop14-like family, putative	133594	100407	103525	23070.2	32584.6	26883.9	1	0	4.08931	2.03186
LmxM.14.1120;LmxM.14.1120a	29	17	298624	kinesin K39, putative	6.67555e+06	6.55558e+06	4.61392e+06	1.55386e+06	1.62357e+06	1.25823e+06	1	0	4.02309	2.0083
LmxM.05.0190	5	4	39631	Fip1 motif/Zinc finger C-x8-C-x5-C-x3-H type (and similar), putative	1.02543e+06	1.0898e+06	834465	285863	236190	229320	1	0	3.92575	1.97297
LmxM.03.0580	3	3	19912	hypothetical protein, conserved	1.0452e+06	1.02919e+06	1.04154e+06	208424	281499	304753	1	0	3.92101	1.97123
LmxM.33.0300	10	8	81288	hypothetical protein, conserved	294621	410037	305102	80806.8	81169.7	98361.4	1	0	3.87865	1.95556
LmxM.09.0720	7	5	37928	cleavage and polyadenylation specificity factor 30 kDa subunit, putative	1.52321e+06	932535	1.00948e+06	259122	376635	290301	1	0	3.74191	1.90377
LmxM.18.1110	11	10	93680	Multisite-specific tRNA:(cytosine-C(5))-methyltransferase, putative	2.71213e+06	1.89774e+06	1.8432e+06	549327	634576	542873	1	0	3.73706	1.9019
LmxM.05.0260	5	4	42735	hypothetical protein, conserved	849778	755386	795361	189325	253400	213037	1	0	3.66066	1.8721
LmxM.05.0610	9	7	96559	Surp module, putative	976738	829696	856111	266914	206723	254680	1	0	3.65575	1.87017
LmxM.29.0490	7	2	75181	hypothetical protein, conserved	67656.8	116712	42446.3	23575	18326.6	20595	1	0	3.62923	1.85967
LmxM.20.1670	6	3	36141	ribosome biogenesis protein, putative	1.15033e+06	990785	1.0159e+06	315636	277043	277230	1	0	3.62913	1.85963
LmxM.25.0540	8	7	32580	hypothetical protein, conserved	5.84257e+06	4.03379e+06	3.05989e+06	1.42974e+06	1.00406e+06	1.13585e+06	1	0	3.62396	1.85757
LmxM.26.0290	5	4	30032	nucleotide hydrolase, putative	893750	942033	1.03071e+06	249632	309583	234957	1	0	3.60941	1.85176
LmxM.18.0230	4	4	34522	60S ribosomal protein L7, putative	1.63777e+06	544672	1.0816e+06	295392	332420	283664	0.9999	0	3.58104	1.84038
LmxM.08_29.1110	9	7	68798	hypothetical protein, conserved	1.4495e+06	1.76422e+06	1.59944e+06	491403	432478	432891	1	0	3.54751	1.82681
LmxM.21.0230	5	3	64401	actin-like protein, putative	192776	272408	188988	62662.1	69805.3	57564.9	1	0	3.44242	1.78342
LmxM.31.2130	9	7	43870	RNA recognition motif. (a.k.a. RRM, RBD, or RNP domain), putative	1.06307e+06	823626	806484	271619	245919	276299	1	0	3.39262	1.7624
LmxM.13.1000	9	6	50051	hypothetical protein, conserved	1.50931e+06	1.25705e+06	1.28461e+06	406455	368467	425135	1	0	3.37564	1.75516
LmxM.25.1220	8	4	67113	hypothetical protein, conserved	402523	314820	211745	85704.6	96944.1	93469.1	1	0	3.36482	1.75053
LmxM.32.2250	7	6	48418	hypothetical protein, conserved	1.72436e+06	1.59684e+06	1.62043e+06	429624	514495	534616	1	0	3.34179	1.74062
LmxM.08.1180	7	7	46906	hypothetical protein, conserved	861935	832711	785669	247686	251927	248364	1	0	3.31603	1.72946
LmxM.36.5780	7	3	51444	Gcd10p family, putative	1.30053e+06	982597	1.02622e+06	331001	321602	354178	1	0	3.28705	1.71679
LmxM.13.0940	6	4	79569	N(2), N(2)-dimethylguanosine tRNA methyltransferase, putative	254890	205823	177470	66085.8	63850.5	68753.1	1	0	3.21196	1.68345
LmxM.22.0090	15	6	117114	cap guanylyltransferase-methyltransferase 1	851875	966079	592223	235075	268585	251506	1	0	3.19159	1.67427
LmxM.34.4660	4	4	48912	small nuclear RNA gene activation protein (SNAP) 50, putative	184944	158243	146164	52956.8	45036.9	55606.7	1	0	3.18587	1.67169
LmxM.33.0590	6	3	134137	nuclear cap binding complex subunit CBP110, putative	223017	217893	226332	66736.6	70420.6	75149.1	1	0	3.14283	1.65206
LmxM.07.0570	5	4	51031	hypothetical protein, conserved	294086	229530	357697	89679.2	94822	96885.4	1	0	3.13203	1.6471
LmxM.30.2980	12	5	106800	hypothetical protein, conserved	780506	578749	532431	215527	199131	192697	1	0	3.11463	1.63906
LmxM.32.2810	14	13	51376	transcription elongation factor-like protein	8.12667e+06	8.77424e+06	7.17564e+06	2.56565e+06	2.69142e+06	2.49315e+06	1	0	3.10656	1.63532
LmxM.05.0590	7	4	106121	ATP-dependent RNA helicase, putative	324126	324881	297637	99335.4	98457	108653	1	0	3.08911	1.62719
LmxM.13.0400	18	11	219591	Sister chromatid cohesion C-terminus, putative	2.21173e+06	1.55454e+06	1.83221e+06	588686	615221	615692	1	0	3.07676	1.62141
LmxM.28.1220	3	3	50383	hypothetical protein, conserved	925320	942606	830736	327473	305787	247203	1	0	3.06505	1.61591
LmxM.32.0130	4	4	38592	trans-splicing factor, putative	933375	948165	773128	318104	252708	298678	1	0	3.05313	1.61029
LmxM.33.4210	13	4	51790	hypothetical protein, conserved	188467	210614	186042	64441.3	68574.3	58803.4	1	0	3.05039	1.60899
LmxM.34.1200	9	6	80580	pre-mRNA splicing factor ATP-dependent RNA helicase, putative	881586	679159	694617	249929	213242	282388	1	0	3.02506	1.59696
LmxM.27.2300	17	15	79668	transcription elongation regulator-like protein	7.24032e+06	7.07627e+06	6.82157e+06	2.2635e+06	2.26485e+06	2.47422e+06	1	0	3.01863	1.59389
LmxM.01.0550	5	3	39359	hypothetical protein, conserved	46108	50844.6	31363.2	17029.8	14169.3	12181.6	0.9992	0	2.9579	1.56457
LmxM.32.0570	14	8	64279	hypothetical protein, conserved	4.21005e+06	3.14475e+06	2.84444e+06	1.13267e+06	1.1169e+06	1.24055e+06	1	0	2.92231	1.54711
LmxM.16.1540	20	8	152290	DNA polymerase I alpha catalytic subunit, putative	1.06621e+06	1.12439e+06	838449	344942	397844	296830	1	0	2.91362	1.54281
LmxM.19.1240	13	7	192155	hypothetical protein, conserved	806588	858500	620302	294392	273884	223607	1	0	2.88602	1.52908
LmxM.04.0060	4	3	28228	DNA topoisomerase type IB small subunit, putative	3.10908e+06	2.69092e+06	2.60148e+06	1.02295e+06	1.04101e+06	867744	1	0	2.86573	1.5189
LmxM.33.3080	17	9	81670	exosome subunit rrp6p homologue, putative	2.52043e+06	2.18118e+06	1.93573e+06	768003	743859	851878	1	0	2.80799	1.48954
LmxM.26.1800	6	4	30451	methylated-DNA-[protein]-cysteine S-methyltransferase, putative	881105	970001	843041	319080	356595	292207	1	0	2.78355	1.47693
LmxM.23.0050	14	12	31598	peptidyl-prolyl cis-trans isomerase, putative	1.92152e+07	1.59708e+07	1.81522e+07	6.61996e+06	6.27803e+06	6.40767e+06	1	0	2.76283	1.46614
LmxM.33.0950	9	4	98966	selenoprotein, putative	630751	614102	690575	226435	235503	238765	1	0	2.76212	1.46578
LmxM.36.6160	3	3	33130	hypothetical protein, conserved	880859	564976	526524	225013	222949	267526	1	0	2.75666	1.46292
LmxM.32.1040	16	7	48456	hypothetical protein, conserved	1.66645e+06	1.90665e+06	1.90698e+06	697530	657571	633808	1	0	2.75532	1.46222
LmxM.07.0700	16	11	98640	topoisomerase-related function protein-like protein	3.28762e+06	2.52847e+06	2.76215e+06	1.13543e+06	999642	1.00763e+06	1	0	2.72958	1.44868
LmxM.19.0630	5	2	16601	histone H3 variant V	624171	820050	410301	217896	225295	237655	0.9998	0	2.72385	1.44565
LmxM.31.0230	4	4	10751	dynein light chain, flagellar outer arm, putative	3.61361e+06	3.57601e+06	3.20396e+06	1.22191e+06	1.39491e+06	1.20819e+06	1	0	2.71727	1.44216
LmxM.28.2400	4	4	38875	tRNA methyltransferase complex GCD14 subunit, putative	513551	726959	963029	258641	301850	251299	1	0	2.71442	1.44064
LmxM.34.1060	4	2	64782	hypothetical protein, conserved	307525	305361	289612	96627.2	116477	120894	1	0	2.70211	1.43408
LmxM.32.1690	15	13	117983	DNA polymerase delta catalytic subunit, putative	3.98963e+06	3.7575e+06	2.65441e+06	1.39076e+06	1.37237e+06	1.09345e+06	0.9999	0	2.69709	1.43141
LmxM.11.0600	10	7	64317	hypothetical protein, conserved	935547	849957	1.0935e+06	332511	382159	357861	1	0	2.68431	1.42455
LmxM.31.0620	4	3	41334	hypothetical protein, conserved	1.09159e+06	807814	755915	319887	287208	383340	1	0	2.68097	1.42275
LmxM.28.0330	14	10	104788	rrp44p homologue, putative	2.15214e+06	2.446e+06	1.94172e+06	837498	849948	771210	1	0	2.65993	1.41139
LmxM.36.3190	5	5	65309	nucleic acid binding protein, putative	5.63574e+06	4.94685e+06	5.07461e+06	2.28037e+06	1.87274e+06	1.79898e+06	1	0	2.63054	1.39536
LmxM.25.0430	16	13	110787	WD domain, G-beta repeat/Utp13 specific WD40 associated domain containing protein, putative	1.46165e+06	1.11249e+06	1.58042e+06	519004	545733	517770	1	0	2.62531	1.39249
LmxM.09.0250	11	4	98241	DNA replication licensing factor MCM4	542973	471272	438627	215662	162974	175437	0.9999	0	2.62217	1.39076
LmxM.31.1340	22	13	168514	cleavage and polyadenylation specificity factor- like protein	2.36715e+06	2.99081e+06	2.63533e+06	1.03596e+06	1.02313e+06	1.0167e+06	1	0	2.59878	1.37783
LmxM.07.0580	10	6	129005	Molybdopterin guanine dinucleotide synthesis protein B, putative	347515	361706	358231	148790	148312	117159	1	0	2.57676	1.36556
LmxM.25.0170	14	10	90713	cleavage and polyadenylation specificity factor, putative	1.88127e+06	2.16322e+06	1.64533e+06	779359	768485	672240	1	0	2.56289	1.35777
LmxM.08_29.1400	3	3	33857	LYAR-type C2HC zinc finger, putative	204045	183188	171700	77642.2	78205.6	63562.3	1	0	2.54743	1.34904
LmxM.25.0310	6	2	117404	hypothetical protein, conserved	446864	382680	366413	147319	171229	158658	1	0	2.50616	1.32548
LmxM.08.0430	12	9	99708	hypothetical protein, conserved	2.4178e+06	2.14874e+06	2.09137e+06	963529	820437	898126	1	0	2.48236	1.31171
LmxM.25.2100	2	2	36946	TPR repeat, putative	992324	820193	725527	342109	365768	335315	1	0	2.43296	1.28271
LmxM.36.6710	10	10	39694	replication factor C subunit 3, putative	3.29444e+06	2.79022e+06	2.92435e+06	1.23378e+06	1.30912e+06	1.16457e+06	1	0	2.42996	1.28093
LmxM.08_29.1270	21	15	96983	serine peptidase, putative	3.62059e+06	3.08059e+06	3.26091e+06	1.35169e+06	1.26097e+06	1.51555e+06	0.9999	0	2.41317	1.27093
LmxM.22.1570	2	2	38980	hypothetical protein, conserved	124239	104036	80187.5	42632.3	39034.9	46322.6	0.9993	0	2.41005	1.26907
LmxM.19.0650	18	11	205149	hypothetical protein, conserved	2.98004e+06	2.6008e+06	2.44894e+06	1.24098e+06	1.18027e+06	1.00647e+06	0.9995	0	2.3426	1.22811
LmxM.23.0260	7	4	46904	argininosuccinate synthase, putative	1.00688e+06	1.31293e+06	1.03221e+06	441717	485517	506230	0.9999	0	2.33841	1.22553
LmxM.33.0870	11	5	61067	hypothetical protein, conserved	1.88364e+06	1.76056e+06	1.59562e+06	743646	686514	815527	0.9991	0	2.33328	1.22236
LmxM.34.4150	5	3	70940	hsp70 subfamily B suppressor 1	298286	372139	299564	128055	153181	139629	0.9991	0	2.30475	1.20461
LmxM.05.0140	20	14	75051	nucleolar RNA helicase II, putative	25149320	2.33179e+07	2.47254e+07	1.09891e+07	1.06156e+07	1.0918e+07	0.9995	0	2.25051	1.17025
LmxM.05.0800	4	3	47417	MYND zinc finger (ZnF) domain-like protein	150374	134960	153833	48416.6	52083.9	30401.5	0.998	0.0001	3.35493	1.74628
LmxM.10.0270	5	2	99320	exonuclease, putative	126888	102152	101053	45842.1	30544.9	30883.2	0.9987	0.0001	3.07721	1.62162
LmxM.31.2940	7	2	67740	hypothetical protein, conserved	84195.7	93261.5	123078	44921.4	39568	32681.2	0.9978	0.0001	2.56494	1.35892
LmxM.27.0550	9	7	39753	replication factor C, subunit 4, putative	1.99212e+06	1.96834e+06	1.78771e+06	670506	798792	889079	0.9979	0.0001	2.43734	1.28531
LmxM.32.2570	7	4	56893	metallo-peptidase, Clan MF, Family M17	2.17148e+06	1.90401e+06	1.64627e+06	806410	768178	816039	0.9988	0.0001	2.39341	1.25907
LmxM.18.0220	11	9	43757	RNA-binding protein 29, putative	1.06153e+07	8.60934e+06	9.6861e+06	3.99507e+06	4.15632e+06	4.01883e+06	0.9983	0.0001	2.37553	1.24825
LmxM.29.1110	14	12	67773	RNA-binding protein, putative	5.4415e+06	5.04413e+06	4.5156e+06	2.04225e+06	2.15907e+06	2.18875e+06	0.9981	0.0001	2.34758	1.23118
LmxM.13.0710	7	3	46049	Putative GTPase activating protein for Arf, putative	2.56992e+06	2.22278e+06	2.3082e+06	1.06635e+06	1.0108e+06	1.07081e+06	0.9978	0.0001	2.25572	1.17359
LmxM.05.0740	4	2	39568	Vta1 like, putative	36922	29082.1	34587.8	5971.59	4606.05	10895.9	0.9951	0.0002	4.68445	2.22788
LmxM.08.0420	19	14	211205	hypothetical protein,conserved	1.6691e+06	1.63269e+06	1.45008e+06	628258	732780	712886	0.9955	0.0002	2.29124	1.19613
LmxM.32.0410	28	21	104888	DNA mismatch repair protein MSH2, putative	1.08963e+07	1.01057e+07	1.02003e+07	4.39727e+06	5.26642e+06	4.66824e+06	0.9974	0.0002	2.17711	1.12242
LmxM.10.0700	9	4	87579	RNA recognition motif. (a.k.a. RRM, RBD, or RNP domain), putative	277215	392193	411846	155859	163719	136965	0.9942	0.0003	2.36835	1.24388
LmxM.13.1590	6	4	83769	Spindle assembly abnormal 4	255877	188539	207406	88361.2	91192.1	109197	0.9942	0.0003	2.25739	1.17466
LmxM.29.3440	9	4	85482	DNA ligase I, putative	269163	190802	270525	90306	80165.1	108433	0.9937	0.0004	2.61914	1.38909
LmxM.31.0210	14	10	58836	Histone chaperone Rttp106-like, putative	7.50639e+06	6.98473e+06	6.5343e+06	3.36192e+06	2.92191e+06	3.08487e+06	0.9939	0.0004	2.24422	1.16621
LmxM.27.1840	6	3	181722	Dual specificity phosphatase, catalytic domain containing protein, putative	242588	239017	202456	70002	50269.1	27909.6	0.9928	0.0005	4.6164	2.20677
LmxM.36.2370	5	5	103735	base J-associated glucosyltransferase	346173	321763	351891	84137.1	125244	134676	0.9924	0.0005	2.96412	1.5676
LmxM.20.0340	7	2	42504	hypothetical protein, conserved	161876	91628.2	49474.4	24183.2	27817.4	18737.4	0.9919	0.0006	4.28311	2.09866
LmxM.28.1910	4	2	72133	p21-C-terminal region-binding protein, putative	42566.4	30016.6	28820.5	16055	17076.3	14417.6	0.9923	0.0006	2.13261	1.09262
LmxM.30.0650	3	2	37199	FtsJ-like methyltransferase, putative	51305.1	13279	14272.9	3510.98	3678.96	6119.2	0.9907	0.0007	5.92502	2.56682
LmxM.08_29.0610	10	6	70102	hypothetical protein, conserved	2.98083e+06	2.56851e+06	3.02321e+06	1.00745e+06	1.23765e+06	1.29926e+06	0.9849	0.0008	2.41865	1.2742
LmxM.08_29.2830	9	8	23524	RNA recognition motif. (a.k.a. RRM, RBD, or RNP domain), putative	2.17296e+07	1.3843e+07	1.81965e+07	8.06781e+06	7.06158e+06	8.15353e+06	0.9887	0.0008	2.30938	1.2075
LmxM.20.0320	4	2	67735	Leucine Rich repeats (2 copies), putative	36827	52056.5	68249.7	22245.8	22205.5	21212.3	0.9848	0.0009	2.393	1.25882
LmxM.14.0890	5	3	72482	hypothetical protein, conserved	1.20638e+06	1.04301e+06	801033	367569	333030	213658	0.9768	0.0011	3.33651	1.73834
LmxM.36.2500	7	4	73593	chromatin assembly factor 1 subunit b-like protein	119191	179019	154824	45396.3	47116.2	66171.9	0.9732	0.0012	2.85494	1.51346
LmxM.23.0570	11	4	116540	MYCBP-associated protein family, putative	96276.6	256082	171456	43554	45713.2	27218.9	0.9725	0.0014	4.4968	2.1689
LmxM.33.2750	5	4	47066	methyltransferase-like protein	617318	493557	525355	220573	242373	256206	0.9725	0.0014	2.27522	1.18601
LmxM.34.0860	4	3	46939	hypothetical protein, conserved	498765	537284	751921	258555	287257	301912	0.9675	0.0018	2.10914	1.07666
LmxM.18.1250	4	3	83076	ttaggg binding factor, putative	51668.3	42764.7	69622.1	18926.2	22684.3	14083.1	0.9623	0.002	2.94567	1.5586
LmxM.23.0290	2	2	37538	Checkpoint protein HUS1, putative	18621.6	45741.4	23980.2	12823.6	9624.1	10986.7	0.954	0.0023	2.64228	1.40178
LmxM.20.1440	6	4	15883	hypothetical protein, conserved	2.20387e+06	1.78533e+06	1.73798e+06	613727	555927	861463	0.9518	0.0026	2.81972	1.49555
LmxM.14.0010	4	2	32805	ribosomal RNA processing protein 4, putative	170021	204236	202784	60657.8	74105.5	84910.4	0.9484	0.0029	2.6268	1.39331
LmxM.32.2400	3	3	62783	GTPase protein, putative	1.3467e+06	692522	609897	323239	314170	208313	0.9476	0.0033	3.13238	1.64726
LmxM.15.1030	5	3	46175	SKIP/SNW domain containing protein, putative	324462	358581	310294	51931.1	137837	93180.8	0.9456	0.0036	3.51065	1.81174
LmxM.24.0910	5	3	87400	minchromosome maintenance (MCM) complex subunit, putative	115183	202542	105336	53694.1	66330.5	69081.2	0.9415	0.004	2.23716	1.16167
LmxM.14.0480	4	3	30358	Amastin surface glycoprotein, putative	2.82472e+06	2.80577e+06	1.94405e+06	1.12932e+06	849420	781907	0.9408	0.0044	2.74376	1.45615
LmxM.31.2350	6	3	59882	Nucleoporin NUP53a	552067	251892	257574	178909	139408	145969	0.9338	0.0047	2.28637	1.19306
LmxM.31.0850	12	6	82703	polypyrimidine tract-binding protein, putative	4.86218e+06	5.81599e+06	6.4238e+06	2.58351e+06	2.50455e+06	2.36968e+06	0.926	0.0052	2.29319	1.19735
LmxM.23.0650	3	2	24363	spliceosomal U5 snRNP-specific protein, putative	9244.86	14287.2	8200.68	113.166	0	1534.64	0.9183	0.0056	19.2576	4.26735
LmxM.20.0260	27	13	539163	Midasin, putative	2.4794e+06	1.6618e+06	1.4555e+06	820008	884293	644283	0.9174	0.0062	2.38301	1.25278
LmxM.03.0090	7	5	60622	DNA primase large subunit, putative	1.93712e+06	790874	412072	304379	255658	276249	0.9118	0.0067	3.75477	1.90872
LmxM.30.2610	37	31	185715	RNA polymerase ii largest subunit	1.10439e+07	1.08705e+07	1.02078e+07	5.18821e+06	5.0069e+06	4.89547e+06	0.8974	0.0072	2.12862	1.08992
LmxM.34.2180	7	5	115645	hypothetical protein, conserved	121676	194712	128245	63660.3	33467	48382.8	0.8937	0.0079	3.05568	1.61149
LmxM.29.0570	5	3	51412	spliceosome-associated protein, putative	1.39267e+06	419640	324265	167676	121248	79614.1	0.8862	0.0085	5.79745	2.53542
LmxM.16.0190	5	4	38958	Las1-like, putative	1.05442e+06	763651	910083	405501	449424	375542	0.8825	0.0092	2.21717	1.14872
LmxM.11.0630;LmxM.11.0620	17	13	57922	metallo-peptidase, Clan MF, Family M17	7.06969e+07	5.92858e+07	5.20588e+07	2.93345e+07	2.59813e+07	2.73677e+07	0.8717	0.0099	2.20167	1.1386
LmxM.32.0870	7	2	52616	hypothetical protein, conserved	459135	155270	89501.7	66438.2	51512.9	61812.5	0.8691	0.0107	3.91574	1.96928
LmxM.16.1250	3	2	15725	hypothetical protein, conserved	630097	552518	558350	289696	281054	246770	0.8658	0.0115	2.12957	1.09056
LmxM.10.0580	6	2	90099	Chromatin assembly factor 1 subunit A, putative	425543	332084	368635	177173	130607	144679	0.8594	0.0122	2.48921	1.31569
LmxM.14.0800	3	2	44250	hypothetical protein, conserved	44004.7	59100.1	21901.7	13698.2	13482.6	9459.61	0.8425	0.0131	3.41171	1.7705
LmxM.08_29.2580	6	4	59594	hypothetical protein, conserved	3.04443e+06	2.70641e+06	2.65237e+06	1.19626e+06	1.18998e+06	1.48602e+06	0.8005	0.014	2.1701	1.11776
LmxM.05.0820	13	8	101140	hypothetical protein, conserved	3.67291e+06	4.06624e+06	3.43208e+06	1.90821e+06	1.59135e+06	1.66875e+06	0.7731	0.0151	2.16149	1.11202
LmxM.10.0870	6	2	14848	histone H3	2.53287e+06	2.65045e+06	2.13451e+06	911672	1.01514e+06	629050	0.7624	0.0165	2.86315	1.5176
LmxM.08_29.1050	4	2	102122	KU70 protein, putative	286603	253591	335068	66386.4	110417	118560	0.7613	0.0178	2.96334	1.56722
LmxM.08_29.1900	7	4	49716	hypothetical protein, conserved	587554	641915	577668	301111	137488	165206	0.7566	0.0192	2.99292	1.58155

## Sheet: Domain Searching Summary
		Detection of remote structural homology using:
Accession	Description	HHPred	Phyre2	NB: We recommend repeating analysis if interested in a specific protein, as HHPRED and Phyre2 databases are continually expanded .
LmxM.01.0550	hypothetical protein	Putative DNA/RNA binding domain	Putative RNA/DNA Bindingdomain
LmxM.03.0580	hypothetical protein, conserved	No Confident HHpred hit	No confident Phyre Hit
LmxM.05.0270	hypothetical protein, conserved	Dual Tudor or AGENET somains	Putative AGENET Domian
LmxM.08_29.1110	hypothetical protein, conserved	Coiled Coil segments	No confident Phyre Hit
LmxM.08_29.1550	hypothetical protein, conserved	No confident HHPred hit	No confident Phyre Hit, potential PPI domain, ENT like
LmxM.08.0420	hypothetical protein, conserved	No Confident HHpred hit	No confident Phyre Hit
LmxM.08.0430	Hypothetical protein conserved	N Terminal PWWP like domain- lots of other DNA/RNA binding potential	Potential SH3 fold and coiled coil
LmxM.12.0230	hypothetical protein, conserved	No confident HHPred hit	No confident Phyre Hit
LmxM.13.1000	Hypothetical protein conserved	Low confidence RNA binding domain	Weak homology to RNA bnding protein, xosome component?
LmxM.14.0890	hypothetical protein, conserved	Plus 3 domain of RNA polymerase-associated protein RTF1 homolog - part of PAF1 complex	Putative SH3 Barrel
LmxM.19.1240	hypothetical protein, conserved	No Confident HHpred hit	No confident Phyre Hit
LmxM.20.0340	hypothetical protein, conserved	Transcription intermediary factor 1-beta	Putative Ring Domain, hits from spliceosome and polycomb
LmxM.20.1440	hypothetical protein, conserved	hypothetical protein, conserved, structural homology to ScTHOI	Low confidence DNA binding
LmxM.22.0880	hypothetical protein, conserved	No Confident HHpred hit	No confident Phyre Hit
LmxM.22.1570	hypothetical protein, conserved	No Confident HHpred hit	No confident Phyre Hit
LmxM.24.0530	Hypothetical protien conserved	Putative EMSY ENT Domain	EMSY N terminal domain, homology to dna binding domain of homeodomain
LmxM.24.1230	hypothetical protein conserved	PHD zinc finger containing protein, putative, structural features of acetyl transferase GCN5	potential C terminal acetyl transferase
LmxM.26.2180	hypothetical protein, conserved	No confident HHPred hit	No confident Phyre Hit
LmxM.28.1220	Hypothetical protein conserved	N Terminal FHA , WWE Metal binding domain, vps75 like N terminal (histone binding), associated with PARP and DNA Rei	Putative FHA Domain
LmxM.29.0490	Hypothetical protien conserved	No Confident HHpred hit	Coiled coil and helical regions
LmxM.31.0030	hypothetical protein, unknown function	Zinc Finger , potential splicing factor	Putative Pre-mRNA-splicing factor CWC2
LmxM.31.0620	hypothetical protein, conserved	No Confident HHpred hit	No confident Phyre Hit
LmxM.31.2940	hypothetical protein, conserved	No Confident HHpred hit	No confident Phyre Hit
LmxM.31.3090	hypothetical protein, conserved	No Confident HHpred hit	No confident Phyre Hit, low confidence SMAD1-MH1
LmxM.31.3860	hypothetical protein, conserved	Helicase , Nonsense mediated decay pathway	No confident Phyre Hit
LmxM.32.0570	hypothetical protein, conserved	TRNA (GUANINE-N(7)-)-METHYLTRANSFERASE-ASSOCIATED WD REPEAT PROTEIN;	Top hit transferase :trna (guanine-n(7)-)-methyltransferase-
LmxM.32.1040	hypothetical protein, conserved	Potential Nuclear Pore complex NUP155	No confident Phyre Hit
LmxM.32.2250	hypothetical protein conserved	Ubiquitin-conjugating enzyme E2 G2 (E.C.6.3.2.19); E2:E3 complex, LIGASE-LIGASE complex; HET: OXL; 2.3A {Homo sapiens}	dwnn domain, e3 ligase domain , rbbp6 - involved in RNA splicing
LmxM.33.2300	Hypothetical protein	Potential Bromodomain in C terminal, very high E number	Hypothetical bromodomain BDF8
LmxM.33.4210	hypothetical protein, conserved	No Confident HHpred hit	No confident Phyre Hit
LmxM.33.4610	hypothetical protein, conserved	No Confident HHpred hit	No confident Phyre Hit
LmxM.34.0860	hypothetical protein, conserved	THUMP Domain RNA binding	No confident Phyre Hit
LmxM.34.1060	Hypothetical protein conserved	RNA or DNA binding Domain C terminal	Putative RNA/DNA Bindingdomain, Low confidence
LmxM.34.2180	hypothetical protein, conserved	No Confident HHpred hit	No confident Phyre Hit
LmxM.35.2500	hypothetical protein, conserved	Putative FHA domain	FHA Domain
LmxM.36.2520	hypothetical protein, conserved	No Confident HHpred hit, possible nucleic acid binding	No confident Phyre Hit
LmxM.36.3900	hypothetical protein, conserved	Putative Acylphosphatase	Putative acylphosphatase domain

## Sheet: CRKT members
Table showing identifiable orthologys using TriTrypDB for selected kinetoplastids (non-syntenic orthologues were allowed).
Accession	Description	L. infantum	L. donovani	L. major	T. brucei	T. cruzi	A. deanei	P. confusum	B. saltans
LmxM.08_29.1550	ENT-Like	LINF_290022100	LdCL_290022200	LmjF.29.1550	Tb927.3.4140	TcCLB.506175.70	ADEAN_000602600	PCON_0040600	N/A
LmxM.09.1260	Bromodomain, BDF5	LINF_090020000	LdBPK_091320.1	LmjF.09.1260	Tb927.11.13400	TcCLB.506755.120	ADEAN_000797700	PCON_0055420	BSAL_26835
LmxM.22.0880	hypothetical protein, conserved	LINF_220014800	LdBPK_220710.1	LmjF.22.0880	Tb927.7.2770	TcCLB.510525.30	ADEAN_000588500	PCON_0075730	N/A
LmxM.24.0530	EMSY ENT- Like	LINF_240010100	LdBPK_240540.1	LmjF.24.0530	Tb927.11.5230	TcCLB.503981.50	ADEAN_000744600	PCON_0081100	N/A
LmxM.28.2270	histone acetyltransferase, HAT2	LINF_280029500	LdBPK_282440.1	LmjF.28.2270	Tb927.11.11530	TcCLB.509203.60	ADEAN_000627500	PCON_0023880	BSAL_66645
LmxM.33.2300	BDF8	LINF_340028400	LdBPK_342070.1	LmjF.34.2300	Tb927.4.2340	TcCLB.506559.310	ADEAN_000243400	N/A	N/A
LmxM.35.2500	Putative FHA domain	LINF_350030200	LdBPK_352540.1	LmjF.35.2500	Tb927.9.13320	TcCLB.510747.120	ADEAN_000426400	PCON_0001650	BSAL_27750
LmxM.36.3360	BDF3	LINF_360042200	LdBPK_363520.1	LmjF.36.3360	Tb927.11.10070	TcCLB.510719.70	ADEAN_000027000	PCON_0042020	BSAL_23615
