# Supplementary material for: Bromodomain factor 5 is an essential regulator of transcription in Leishmania
Source: Nat Commun. 2022 Jul 13;13:4071. doi: 10.1038/s41467-022-31742-1 (PMC9279504; doi:10.1038/s41467-022-31742-1)
Supplement: Supplementary file 6 — Supplementary Data 3 [file 41467_2022_31742_MOESM6_ESM.xlsx]

## Sheet: D469 phospho 048hr plus limma
	phosphosite_ID	BDF5_0_P_A	BDF5_0_P_B	BDF5_0_P_C	BDF5_0_P_D	BDF5_0_P_E	BDF5_4_P_A	BDF5_4_P_B	BDF5_4_P_C	BDF5_4_P_D	BDF5_4_P_E	BDF5_8_P_A	BDF5_8_P_B	BDF5_8_P_C	BDF5_8_P_D	BDF5_8_P_E	KKT3_0_P_A	KKT3_0_P_B	KKT3_0_P_C	KKT3_0_P_D	KKT3_0_P_E	KKT3_4_P_A	KKT3_4_P_B	KKT3_4_P_C	KKT3_4_P_D	KKT3_4_P_E	KKT3_8_P_A	KKT3_8_P_B	KKT3_8_P_C	KKT3_8_P_D	KKT3_8_P_E	KKT3_vs_BDF5_0hr_logFC	KKT3_vs_BDF5_0hr_AveExpr	KKT3_vs_BDF5_0hr_t	KKT3_vs_BDF5_0hr_P.Value	KKT3_vs_BDF5_0hr_adj.P.Val	KKT3_vs_BDF5_0hr_B	KKT3_vs_BDF5_4hr_logFC	KKT3_vs_BDF5_4hr_AveExpr	KKT3_vs_BDF5_4hr_t	KKT3_vs_BDF5_4hr_P.Value	KKT3_vs_BDF5_4hr_adj.P.Val	KKT3_vs_BDF5_4hr_B	KKT3_vs_BDF5_8hr_logFC	KKT3_vs_BDF5_8hr_AveExpr	KKT3_vs_BDF5_8hr_t	KKT3_vs_BDF5_8hr_P.Value	KKT3_vs_BDF5_8hr_adj.P.Val	KKT3_vs_BDF5_8hr_B
1626	LmxM.34.4050_S694	63.7187	22.3224	58.114	83.16	40.257	77.1	133.9	81.52	30.9	72.85	50.2	60	42.6	17.186	51.4638	17980	22290	18504	22449	21100	21995	15627	24490	19609	23295	18911	19663	21546	20843	21631.2	8.70584	9.96169	17.1547	1.15124e-08	1.06029e-05	7.47587	8.17687	10.2523	21.4746	9.83858e-10	6.04089e-07	12.4244	8.97109	9.83713	21.189	1.70709e-09	1.71753e-06	11.5369
1162	LmxM.29.1870_S434	5560	7420	87.1	5770	7310	6230	5620	6530	5530	8300	5180	5770	5070	5260	5730	1480	43100	38800	42600	36200	37700	34600	37200	37800	34700	34800	35700	38500	36500	25200	2.92403	12.8766	2.03482	0.0701641	0.556568	-4.29239	2.51327	13.8939	19.126	3.07367e-09	1.41542e-06	11.515	2.64674	13.7206	20.5834	2.25351e-09	1.71753e-06	11.3414
1656	LmxM.35.2500_S208	19850	31680	7.53177	29560	5720	39120	8990	28280	19710	36640	18980	27920	38300	45800	38600	1275.7	182.9	449.037	337.3	524.8	212.8	377.83	673.2	869.4	481.3	497	821	469.7	325.9	472.3	-3.07962	10.355	-1.43094	0.18392	0.696873	-5.11072	-5.6481	11.6969	-11.7235	3.64564e-07	3.00556e-05	7.20709	-6.03597	11.9671	-20.0033	3.23207e-09	1.71753e-06	11.065
341	LmxM.10.0300_T421*;S422*;T427*;T428*;T430*	3260	5410	2450	2750	7560	5300	5550	5000	3680	5310	3290	3650	3050	3630	2920	1060	21600	17800	19700	16400	23700	19100	27900	23100	28200	19100	20900	25500	22800	30200	1.4391	12.6476	1.73487	0.114414	0.616231	-4.71664	2.29663	13.4119	14.2333	5.43689e-08	9.70821e-06	9.00252	2.82801	13.0999	19.496	3.78602e-09	1.71753e-06	10.9657
322	LmxM.09.1260_T292*;T293*;S301*;S306*;T307*;S308*;T309*;S311*;T313*	10938	21880	49.0023	25240	2751.3	33240	9030	22380	16530	28470	14309	23700	27350	25360	21560	589.19	273.571	193.89	251.744	192.159	351.75	152.893	75.9774	284.42	195.2	169.57	221.338	101.1	86.3	58.5266	-3.80781	9.99579	-2.39471	0.038414	0.45358	-3.7536	-6.73961	10.9144	-14.0832	6.04277e-08	9.70821e-06	8.9051	-7.58901	10.6261	-18.7678	5.44358e-09	1.71753e-06	10.6948
1628	LmxM.34.4050_T416*;S417*;T420*;T421*;S422*	9370	10700	4330	7700	11400	11700	11000	9800	10000	10600	9740	9070	8750	8960	10500	60800	63200	62600	76300	49100	82800	73500	73900	67500	35900	65600	78100	71100	44900	64200	2.90589	14.4623	10.5396	1.27865e-06	0.000588818	4.91885	2.59858	14.6708	12.2517	2.28386e-07	2.33715e-05	7.65391	2.76353	14.5776	18.714	5.59457e-09	1.71753e-06	10.6742
319	LmxM.09.1260_S317*;S326*;S330*;T332*;T339*;T341*;S342*;S348*;S354*	19930	39300	19.97	37400	28730	53000	8320	42450	36800	55200	23400	40100	38000	37100	35000	34.9701	53.3283	20.67	23.2504	123.423	242.8	90.9508	89.621	85.6903	146.109	213.133	98.6	114.5	92.094	418.726	-7.42894	9.05867	-3.66806	0.0045703	0.195779	-1.79424	-8.0962	10.9538	-14.9301	3.66831e-08	8.44628e-06	9.36195	-7.77204	11.1727	-18.2201	7.83265e-09	1.93797e-06	10.4049
1787	LmxM.36.5350_S923*;S925*;T928*	1500	2440	179	1340	1900	2220	1990	1960	1470	2310	1320	1880	1420	1540	1630	262	15100	12500	14800	13100	12400	10700	14500	13800	13400	11500	11800	11500	9660	8870	2.49778	11.3623	2.01531	0.0724642	0.556568	-4.3208	2.71253	12.2976	16.8806	1.04215e-08	3.83928e-06	10.4821	2.77677	11.9832	17.928	8.41682e-09	1.93797e-06	10.3614
1785	LmxM.36.5350_S530	1730	2130	1900	1500	2220	2070	2490	2140	1460	2420	1750	1740	1720	2130	1660	11.4	12400	10800	12100	9040	11400	9200	13400	11000	12800	8360	9420	11200	9700	11600	0.568103	11.1585	0.310433	0.76281	0.928682	-6.02726	2.46198	12.2536	13.5333	8.82165e-08	1.24996e-05	8.55358	2.47756	12.0467	17.0822	1.33183e-08	2.7258e-06	10.0008
25	LmxM.01.0660_S1078	2264.09	2330.22	118.632	2280.76	2918.94	3267.37	2343	2884.45	2372.17	5050.56	1839	2592.99	3086.35	3369.18	3230.73	14505	24912.6	22408.2	25314	23135.1	26100.1	20310.5	28308.9	26275.4	29259	20911.5	22263.9	29113.2	29806.2	23439	4.02364	12.3894	4.83455	0.000753254	0.0660711	-0.145781	3.08247	13.1165	14.0183	6.29332e-08	9.70821e-06	8.86751	3.17023	13.0156	16.5455	1.8314e-08	3.16433e-06	9.7433
119	LmxM.06.0600_S1208	938.866	752.474	776.195	654.917	885.07	667.2	1172.37	888.674	690.528	1022.33	742.382	593.823	440.276	488.418	491.798	6136.79	7577.81	7390.76	7575.06	7321.83	8042.52	6353	8679.65	7466.6	9326.6	7222.49	6485.17	8386.71	6373.21	9013.7	3.1744	11.2223	10.0636	1.68386e-06	0.000620336	4.76324	3.18831	11.3545	15.2785	2.74429e-08	8.07489e-06	9.62531	3.77695	10.9697	16.3834	1.97802e-08	3.16433e-06	9.68253
1629	LmxM.34.4050_T703*;S704*;S707*;S712*;S714*;S715*;S716*	647.638	1567.65	221.657	2073.06	433.385	2939.33	728.887	1548.06	290.032	1073.62	412.143	1099.11	1465.15	1856.1	1151.42	36885	99167.5	69881.7	93453.2	94566.5	92307.9	55490.7	98311.2	89041.4	88136.2	78621.4	87626.8	80291.8	83590.9	49259.7	6.67586	12.8425	10.7774	1.04634e-06	0.000588818	5.04862	6.36668	13.1584	12.1096	2.83129e-07	2.60762e-05	7.45341	6.11613	13.1247	16.4434	2.06145e-08	3.16433e-06	9.64101
26	LmxM.01.0660_S941	3820	4600	2780	2910	4300	3440	4650	3700	3590	4480	3510	4440	3060	3610	3490	8890	23200	20600	21600	18700	24200	19200	21400	20000	7670	19000	18900	22500	14500	20000	2.29102	12.9624	7.11062	3.51215e-05	0.00557504	2.48967	2.1292	13.0093	7.27156	2.61419e-05	0.00111985	2.92627	2.38584	13.0049	16.101	2.33133e-08	3.30331e-06	9.5483
401	LmxM.12.0180_S810	2820	3160	843	2310	3010	2800	3410	2310	1410	2490	2330	2930	2040	2780	2390	379	21500	19300	16100	17200	22100	17100	16600	19300	15800	15100	16000	18200	16200	11000	1.9407	12.0775	1.77421	0.107412	0.608738	-4.66273	2.91849	12.68	12.8439	1.4536e-07	1.78502e-05	8.08389	2.60956	12.5769	15.653	3.04278e-08	4.00343e-06	9.32838
1658	LmxM.35.2500_S533*;S536*;T539*;S541*;S543*;S544*;S545*	30708	58701	478.869	62925	35891.3	57155	20067	54983.8	33374	54340	18246	44754.1	41084	53930	52757	7849.58	879.99	417.242	693.951	470.786	543.835	202.449	414.99	818.045	668.94	676.553	668.561	317.422	392.715	1233.62	-4.1963	12.0466	-2.97081	0.0145066	0.300281	-2.86222	-6.41817	12.1105	-15.21	3.06863e-08	8.07489e-06	9.52337	-6.07079	12.232	-14.5208	6.6037e-08	7.98972e-06	8.66878
1784	LmxM.36.5350_S505*;S506*	3046	3186.88	605.826	3215.3	2211.6	4065.8	2961.28	3154.5	2571.45	4013.9	2048.27	2831	2446.7	3007.8	2966	11621	28136.7	13845.3	20251.7	16008.1	24043	12320.4	25694.3	20375.8	23562	18822	19673.6	18016.1	18183.6	11229.4	3.0198	12.5529	5.9721	0.000156227	0.020555	1.24079	2.63726	13.0074	11.6202	3.75287e-07	3.00556e-05	7.17564	2.67875	12.7019	14.3383	6.94004e-08	7.98972e-06	8.62962
1627	LmxM.34.4050_S696	16.9	6.06	14.8	3.43	28.9	41.5	19.4	3.82	13.6299	8.61	33.2	15.3	56.8184	23.5	29.5	15.8675	4290	3880	4680	4400	5130	3520	5190	4040	5300	4210	4010	4810	4190	4720	7.01504	6.94692	4.29339	0.00169866	0.114574	-0.883837	8.46765	7.92608	12.4952	1.88865e-07	2.04641e-05	7.83521	7.24481	8.47322	14.1888	7.65572e-08	8.2952e-06	8.54473
1502	LmxM.33.2300_S50*;S51*;T52*;T54*;S55*;S61*	11020	11126.5	77.1895	11701.6	10406	20853.4	13638	14594.4	15214.8	20948.6	17347.1	21733.9	20216.1	23242	21406.9	430.249	100.6	68.384	67.3	47.2312	172.2	127.8	231.4	168.4	100.8	217.6	350.7	328	342	63.0826	-5.37362	9.31307	-3.66989	0.00455673	0.195779	-1.79149	-6.76664	10.6495	-24.5936	2.57532e-10	4.74375e-07	13.4192	-6.54186	11.0658	-14.1539	8.3803e-08	8.57584e-06	8.46325
1786	LmxM.36.5350_S827	2435.18	1878.03	1829.8	1393.6	1853.38	2043.43	3053.58	1987.65	1106.87	2180.33	1773.52	1776.33	1425.55	1086.76	1072.22	9927.75	12432	8882.68	10266.3	8616.31	11248.8	9609.78	10749.2	9525.68	10475.9	8544.68	9180.1	10051.4	6757.92	10032.3	2.42629	12.0657	8.82366	5.46246e-06	0.00152514	3.93208	2.38392	12.1385	9.95382	1.58701e-06	0.000104403	5.76032	2.66367	11.7752	12.6138	2.28878e-07	2.10845e-05	7.57463
1708	LmxM.36.1900_S1449	1263.1	1441.72	2089.93	1269.33	2349.78	1708.67	2508.53	1934.58	1752.32	2330.07	1432.85	1819.71	1430.05	1743.77	1465.8	6229.1	7969.93	7747.52	9101.57	7583.19	7140.19	6325.86	11011.3	8230.5	11839.7	5805.17	7401.57	9236.03	8591.8	10223.8	2.23829	11.7859	7.0822	3.63195e-05	0.00557504	2.46237	2.09666	12.0304	9.81068	1.81307e-06	0.000111323	5.62782	2.36734	11.8	12.6135	2.28931e-07	2.10845e-05	7.57443
1655	LmxM.35.2500_S202	10449.3	10144.4	18.5315	11472.3	14300	13731.6	2918.38	8071	7986.5	12747.2	4619.03	9847	9810.37	10423.8	11027	166.691	17.3454	58.5265	133.691	27.5392	100.728	64.2497	43.8792	45.9955	75.8154	26.6377	71.4874	147.818	112.6	97	-5.78926	8.73757	-3.13816	0.0109535	0.271298	-2.60275	-6.99054	9.47192	-14.0111	6.32457e-08	9.70821e-06	8.86293	-6.79152	9.6993	-12.4722	2.54068e-07	2.22854e-05	7.48009
1555	LmxM.34.0740_S714	1060	970	576	404	556	955	764	481	199	507	539	277	271	212	279	8460	8600	7530	5810	6210	8830	6830	5820	5580	5480	6820	6370	5840	3310	6000	3.43619	11.1018	8.49562	7.62524e-06	0.00156063	3.68453	3.64191	10.8228	9.17962	3.33424e-06	0.000191927	5.01863	4.20113	10.325	11.5916	4.98506e-07	4.17385e-05	6.86188
320	LmxM.09.1260_S326*;S330*;T332*;T339*;T341*;S342*;S348*;S354*	13922.5	14999	1495.77	9045.8	11887.4	18370.8	16709.1	16486	16743.2	19805.8	14050.3	16723.4	14501.6	14252	14753	5977.64	1393.03	607.649	1295.88	662.21	984.832	321.926	1545.55	746	1204.93	1003	2197.7	1355.63	906.527	2598.2	-2.58345	11.6812	-3.15707	0.0106126	0.271298	-2.57352	-4.37227	11.9153	-11.8923	3.02645e-07	2.65462e-05	7.38357	-3.32706	12.1924	-11.3006	6.6475e-07	5.32378e-05	6.59589
1782	LmxM.36.5350_S25	1283.2	1541.92	1450.4	1370.11	1837.6	1332.34	1739.44	1030.24	1610.31	2355.94	792.468	744.4	1154.9	1512.2	1300.29	6658.53	7980	7984.63	9340.25	8768.6	7670.3	6373.68	9301.8	7676.21	10520.9	5502.2	6546.7	7620.5	7308.91	8650.46	2.44632	11.7596	8.76468	5.79585e-06	0.00152514	3.88849	2.39706	11.8002	10.0692	1.42713e-06	9.73617e-05	5.86578	2.73225	11.4163	10.9624	8.29903e-07	6.36951e-05	6.38592
121	LmxM.06.0600_T625*;S631*;S634*;T636*;S640*;T641*;S644*	352.003	378.5	24.5622	256.3	67.1218	226.965	71.7085	169.62	104.2	367	56.7202	88.2	202.1	164.1	217	55.4301	7370	7470	8080	4793.93	8119	5052	8200	6115	8350	5220	5220	7680	7170	2593.14	4.20034	9.24264	2.77157	0.0203062	0.355286	-3.17188	5.45548	10.0516	12.1072	2.54706e-07	2.46931e-05	7.5492	5.33748	9.68222	10.0492	1.82209e-06	0.000134251	5.63871
1266	LmxM.30.2750_S11*;T12*;T13*	1910	2230	2320	2030	1440	1830	3170	2730	1710	3680	1910	2710	1860	2490	2410	3220	4690	5840	5780	3520	5910	6150	6850	5270	7740	5890	6180	8700	7090	6550	1.19139	11.5319	3.54654	0.00542038	0.208007	-1.95909	1.33421	11.9607	5.60496	0.000221515	0.00658113	0.723181	1.59836	11.9354	9.19721	4.01424e-06	0.000284394	4.87441
89	LmxM.04.0980_T469*;S470*;S471*;T472*;S473*	597.616	346.66	301.323	217.3	468	309.813	547.528	371.99	269.1	356.512	201.784	400.9	399.6	363.3	211.1	145.748	3084.73	2858.37	2853.5	2276.7	2853.7	2940.2	3031.7	2834.5	3562.2	2895.71	3063.91	3082.7	2765	2442	2.07219	9.542	2.27592	0.0468418	0.491518	-3.93333	3.07454	10.0295	11.0273	6.13478e-07	4.52011e-05	6.69753	3.23695	9.85307	8.76054	6.15992e-06	0.000420244	4.45499
1160	LmxM.29.1860_S37	1830	1690	1990	1490	2090	1950	2390	1400	1640	2630	1460	1650	1620	2050	1820	2.31	5020	4920	5420	4150	4730	4680	5700	5140	6190	3800	4030	5530	5010	5010	-0.780118	10.4278	-0.382356	0.710455	0.90816	-6.00153	1.43127	11.6444	7.05822	3.36516e-05	0.00129524	2.6668	1.43794	11.4576	7.91093	1.49079e-05	0.000980724	3.57961
1659	LmxM.35.2500_S545	26200	27200	89.1	22800	499	31100	11400	21600	18000	27900	11300	20800	19300	28000	19300	15.4167	105	99.4	17.7531	10.597	247	30.821	167	33.1	34.2	168	18.7	651	416	29.6	-6.89483	8.4177	-3.88671	0.00321485	0.164493	-1.46957	-8.25624	10.2126	-12.532	1.84273e-07	2.04641e-05	7.8588	-7.30047	10.5606	-7.54938	2.29948e-05	0.00146056	3.15139
1018	LmxM.27.0430_S304	144	200	21	150	227	289	329	185	181	573	116	365	304	407	422	9.25535	1790	1320	1940	1770	2650	1430	2700	2510	2470	3010	3450	3170	3320	2150	2.36645	8.03552	1.51194	0.162476	0.673346	-5.00996	3.01712	9.65466	7.32483	2.45084e-05	0.00107487	2.9921	3.33953	9.87129	7.44602	2.49408e-05	0.00153137	3.06473
338	LmxM.10.0300_S300	797.712	384.106	651.413	357.776	523.02	868.179	718.227	559.854	524.825	698.874	557.611	586.242	328.809	392.69	259.4	1652.8	1919.51	1398.17	1726.59	1675	2124.03	2228.7	2966.53	1849.21	2533	2266.32	2630.9	2438.64	2085.97	2832.72	1.68481	9.85963	3.62167	0.00478908	0.196033	-1.84467	1.80096	10.2732	7.05575	3.37521e-05	0.00129524	2.66374	2.58759	9.95697	7.14158	3.53878e-05	0.00210272	2.71284
1019	LmxM.27.0430_S93	636	651	123	540	691	755	818	718	601	949	649	387	622	870	696	27.0096	3540	2470	3230	2520	3210	1910	4250	3130	4100	3040	2610	3960	3460	2240	1.3321	9.4883	0.97168	0.354856	0.782208	-5.60723	2.07374	10.606	7.67551	1.63515e-05	0.000792618	3.40627	2.26599	10.4184	7.05819	3.90192e-05	0.00224604	2.61434
35	LmxM.02.0610_S320	246.181	231.9	251.452	272.668	533	535.231	679.419	289.76	465.367	1168	622.41	549	356.1	1021	707	84.1259	1973.41	1747.4	2373.32	2289.63	2505.46	1909.93	2647.68	2322.11	3834	2650.6	3060.12	3485.06	3113.12	3026	1.91229	9.14096	1.95626	0.0797981	0.573244	-4.40594	2.18872	10.2349	5.64037	0.000210866	0.00647359	0.774119	2.31319	10.4206	7.00548	4.15215e-05	0.00231765	2.55162
1529	LmxM.33.3180_T122	12000	12500	12000	9320	11700	14000	14800	11400	10800	13600	9610	10100	7550	6840	5780	2910	3120	3400	2960	2900	3780	3690	4350	3540	3370	3250	3070	2880	2910	4090	-1.90656	12.529	-8.58944	6.92427e-06	0.00156063	3.75661	-1.78096	12.7562	-12.9734	1.321e-07	1.73806e-05	8.17434	-1.2809	12.2898	-6.79884	5.31495e-05	0.00287945	2.30209
461	LmxM.14.0040_T92*;S99*;S101*	14000	14100	1030	15200	15100	13200	12900	13100	15300	19000	10600	13500	13500	16400	15400	219	35100	31600	34100	28700	29300	24300	31100	29700	33200	22300	27300	30300	29600	24400	0.469767	13.3027	0.314759	0.759622	0.926946	-6.02586	1.01468	14.3345	7.07598	3.29398e-05	0.00129524	2.68875	0.954226	14.2221	6.66973	6.21778e-05	0.00327233	2.14323
340	LmxM.10.0300_T318*;S325*;T327*;S328*	90.7	168	3.56109	65.7	50.3	252	57.2592	239	207	103	115	148	89.8	18.3285	18.9482	67.9	1540	1260	910	923	1310	1330	1880	1680	11.0742	1490	1450	1640	1740	1360	3.84704	7.40711	3.05691	0.0125516	0.285735	-2.7286	1.93898	8.189	1.39799	0.192196	0.356567	-5.98599	4.78262	8.18803	6.4785	7.8741e-05	0.00400895	1.9037
1274	LmxM.30.2970_S1372	834000	789000	463000	656000	810000	921000	878000	717000	569000	864000	719000	878000	750000	847000	853000	893000	1350000	1090000	1280000	1190000	1310000	809000	1410000	942000	1190000	1100000	1050000	1170000	1070000	1180000	0.725613	19.769	4.10695	0.00226947	0.139334	-1.14925	0.511004	19.8249	2.79064	0.0191037	0.0999688	-3.82866	0.463686	19.8539	6.46053	8.05272e-05	0.00400895	1.88092
1246	LmxM.30.1780_S412	4670	7000	3240	5720	6820	7980	6500	8830	6810	7930	10600	12800	11400	12900	10400	1040	16900	15100	18900	19300	21900	13700	19800	16900	21500	17700	19900	21900	17000	23800	0.910059	12.8233	1.15599	0.27541	0.747424	-5.42476	1.28948	13.5294	7.95959	1.18973e-05	0.000626544	3.73076	0.78215	13.8894	6.22151	0.000108948	0.0052811	1.57365
1556	LmxM.34.0740_T492*;S498*;S499*	396	126	14.8137	822	271	886	255	391	233	659	6.02	83.3	120	167	452	13700	12600	11100	8310	6180	7210	12800	10400	8770	8280	10100	8920	8080	6120	3330	5.83094	10.3676	5.88816	0.000174376	0.0214134	1.14609	4.45857	10.9543	11.478	4.22675e-07	3.24403e-05	7.0606	6.32098	9.57664	6.12561	0.000126538	0.00597647	1.42648
1188	LmxM.29.3330_S269*;S270*	80.9857	117.801	39.5394	38.4474	80.9151	66.4943	113.815	197.926	32.4993	258.936	232.458	326.025	173.052	447.592	560.1	42.4278	908.729	927.818	1058.97	328.9	1778.48	1154.8	2697.97	1681.69	2086	2111.73	2367.35	2748.29	3046.03	1315.01	2.67482	7.36305	2.68611	0.0232109	0.380213	-3.29887	4.11128	8.7663	6.55458	6.26938e-05	0.00226435	2.02661	2.80617	9.71915	6.04905	0.000136129	0.00626875	1.34684
806	LmxM.22.0880_T285*;T288*;S289*;T292*;S293*;S299*;T304*;T309*	5990	17800	282	18800	1900	19500	1040	11500	2870	9980	2070	11800	16200	17800	12000	66.1	834	242	399	469	549	888	1070	858	488	756	1660	763	1020	621	-3.74294	10.1081	-3.03181	0.0130921	0.294093	-2.76753	-2.9801	11.0169	-4.07918	0.00224363	0.0335997	-1.65814	-3.41768	11.5304	-5.92152	0.000164984	0.00732485	1.15599
145	LmxM.06.1140_S430	5550	4450	5130	4160	4880	5590	7490	5220	4920	6790	4230	5020	3510	4560	2110	93.8	1550	1760	1610	945	1680	1320	1420	1190	831	1290	744	950	1120	1400	-2.53794	10.9626	-3.19325	0.00999024	0.271298	-2.51763	-2.23903	11.4131	-10.0854	1.40614e-06	9.73617e-05	5.88048	-1.79408	10.966	-5.89336	0.000167016	0.00732485	1.13834
1632	LmxM.34.4130_S147	470	283	691	178	368	496	586	321	447	464	981	896	969	1370	807	10.4037	2160	2160	1730	1600	2650	2670	4760	2690	3810	1890	3260	3910	3010	4670	0.896011	8.93861	0.607717	0.557358	0.848308	-5.88797	2.82452	10.2398	9.87088	1.71399e-06	0.000108868	5.68377	1.69807	10.7975	5.65933	0.00022853	0.00978957	0.818219
1624	LmxM.34.4050_S373*;T377*;S379*;S383*	85.25	42.8374	34.4224	22.983	186.6	20.657	13.8444	88.4564	57.7588	26.26	16.892	42.4808	13.4473	25.076	38.5997	21.24	1301.3	898.848	1183	574	1205.35	867.241	1033.12	1277	1108	1115.14	981.1	1156.97	1298.91	94.8	2.9867	7.29455	2.41899	0.0368714	0.445682	-3.71649	5.04943	7.56341	7.959	1.1905e-05	0.000626544	3.7301	4.79846	7.03023	5.62342	0.000239958	0.0100455	0.768365
940	LmxM.25.2220_S397	813	623	789	215	564	855	586	595	226	404	653	823	611	525	715	2780	2790	2100	1630	2060	2920	2570	3620	2580	3050	2560	3340	3460	1300	2650	2.02807	10.1064	3.86839	0.00320347	0.164493	-1.47364	2.58783	10.2199	7.08061	3.27572e-05	0.00129524	2.69446	1.9383	10.3309	5.516	0.000277956	0.0113777	0.618125
1634	LmxM.34.4130_S92	1030.01	1212.04	1168.81	1138.9	1309.2	1003.47	1155.24	750.414	721.2	977.361	614.961	821.9	760.547	914.462	950.277	3892.8	4869.16	4082.2	5400.11	4817.31	2950	2106.64	3342.92	2952.95	3359.04	1968.5	1990.75	2560.57	2153.9	2468.1	1.97072	11.1754	6.18679	0.000109893	0.015571	1.53914	1.67852	10.6639	7.24775	2.68383e-05	0.00112355	2.899	1.46382	10.3813	5.40843	0.000322566	0.0129167	0.46593
1630	LmxM.34.4050_T703*;S704*;S707*;S712*;S714*;S715*;S716*;T703*;S704*;S707*;S712*;S714*;S715*;S716*	1.79	12.5833	31.9055	3.96269	2.95779	42.8	12.8173	18.212	36.2246	2.71744	42.2	43.0299	5.87689	9.9398	7.79095	17.904	703	1510	1850	4790	873	55.8271	2630	264	984	272	1940	395	3580	196	6.84378	6.02992	4.51763	0.0012066	0.0935138	-0.572028	5.00259	6.4828	4.31188	0.00151396	0.0264038	-1.26118	5.47979	6.6712	5.261	0.000397687	0.015586	0.252403
1112	LmxM.28.2630_S124*;T127*;S130*;T131*;S136*	7110	7200	3890	5390	7680	8080	9480	7100	5440	9780	7380	9460	8310	9810	9080	261	5180	4860	6140	3380	4450	3800	5900	5140	5610	4580	3490	5840	4930	5980	-1.18354	11.9758	-1.43589	0.182542	0.696873	-5.10466	-0.666043	12.5969	-3.34641	0.00735355	0.0612857	-2.87537	-0.846196	12.6741	-4.99876	0.000577222	0.0221509	-0.129522
872	LmxM.25.0080_S253	1890	1730	132	2070	2520	3110	2610	2880	3110	3650	1700	2880	2960	3450	2850	9.92635	6620	5130	7410	5950	6980	3770	7550	5940	5760	6680	6710	6890	6330	4020	0.544562	10.4722	0.290871	0.777285	0.935035	-6.03335	0.935791	12.044	4.64574	0.000900453	0.0195133	-0.726053	1.15706	11.9753	4.95516	0.000614972	0.0231179	-0.194366
443	LmxM.13.1290_S832	3970	3200	524	3970	4820	5350	5120	3950	4350	5720	3920	6500	6160	6790	6130	8.82	2580	1520	2290	1870	2320	1210	3060	2470	2550	2810	3120	3280	3620	3200	-1.94964	10.3896	-1.24209	0.243445	0.730335	-5.33144	-1.12738	11.681	-4.48901	0.00114657	0.0224679	-0.975194	-0.85873	12.0711	-4.86596	0.000700661	0.0258123	-0.327887
843	LmxM.24.0640_T418	56234.4	54847.8	52431.4	52528.3	68985.4	57398.1	68712.4	72616	53662.5	72337	58418.8	63485	64044	70596.5	67553.7	61870	97844	97251.1	119510	99136.9	98135.1	80889	126811	100231	107510	83574	83651.9	117373	97378	124216	0.714642	16.1484	4.03412	0.00253693	0.139334	-1.25222	0.657294	16.3045	4.66494	0.000874396	0.0191743	-0.695758	0.626261	16.2944	4.80267	0.00076955	0.0277943	-0.423736
1625	LmxM.34.4050_S625*;S627*;T638*;S644*;T645*;S646*	26.7	10.5127	34.9724	29	15.6	192	6.28	64.6	44.4113	10.1	50.9	21.8	56	2	21	25.8736	28000	5990	11300	10500	44200	2030	12700	14600	8820	24200	31700	14800	16200	61.8	7.35092	8.09194	4.22623	0.00188449	0.119698	-0.978823	8.3867	9.20501	7.80695	1.41484e-05	0.000704363	3.5546	8.39719	8.4617	4.7337	0.000866782	0.0307041	-0.541072
1579	LmxM.34.2080_S31	7100	6210	8000	5880	9840	9250	10700	7050	9870	12700	9490	7440	7830	9530	6220	9810	12200	9850	13400	8610	11400	9720	12800	10900	391	12400	11300	13300	12600	15400	0.547295	13.1028	2.28229	0.0459746	0.491518	-3.92043	-0.770987	12.8636	-0.873099	0.403202	0.585262	-6.5578	0.692794	13.3122	4.69998	0.0008959	0.0307399	-0.579447
698	LmxM.20.0620_S1063*;S1067*;T1068*;T1069*;S1073*;S1075*;T1076*;S1077*	5160	5340	689	5970	7490	6190	6030	5950	6730	7990	4850	6920	6110	7960	6360	174	4770	4450	5080	3660	3240	2960	4170	3050	4640	2650	3550	3660	3870	4210	-0.725571	11.5489	-0.684634	0.509629	0.839282	-5.83823	-0.879843	12.2346	-5.14043	0.000429759	0.0118152	0.0379315	-0.841983	12.2131	-4.69605	0.000901169	0.0307399	-0.585447
321	LmxM.09.1260_S427*;S429*;S439*	1560	3570	7.9421	5700	2.6	6150	33.4081	2000	111	820	264	3260	3370	5580	2760	39.1457	8.34828	14.1415	36.4	35	62.5	6.18847	56.8	41.6	9.67348	180	271	14.2806	57.1499	34.1863	-3.35291	6.17431	-1.50839	0.163369	0.673346	-5.01445	-4.40249	6.81639	-3.03839	0.012425	0.078805	-3.40283	-4.99361	8.56521	-4.63653	0.00100167	0.033547	-0.689135
164	LmxM.07.0430_S2*;S3*;T5*;S8*	16200	16900	6170	17200	18000	23200	20400	19200	19400	21900	13500	18600	16900	19800	18800	112	23000	20400	23600	23800	25100	16100	32400	21800	24200	26000	26600	26100	30400	22400	-0.829434	13.3503	-0.580962	0.574538	0.848308	-5.90399	0.167858	14.4258	0.963493	0.357896	0.542142	-6.47467	0.592008	14.38	4.55749	0.00110988	0.0353811	-0.798556
287	LmxM.09.0470_S238	3647.9	3389.26	2437.39	2565.74	2901.6	3095.61	4123.97	2664.56	3306.2	4262.29	3134.13	3662	3163.1	3832.19	3801.3	4081	6747.09	6814	6892.76	4602.1	5421.52	5704.61	7052.9	5255.2	6525.9	5030.04	5069.7	6901.66	5960	5042.3	0.945893	12.0007	3.16924	0.0101791	0.271298	-2.54164	0.792801	12.1432	4.61938	0.00093756	0.0196698	-0.76771	0.664421	12.1073	4.55355	0.00111651	0.0353811	-0.804646
1012	LmxM.26.2660_S621*;S625*;T628*;T631*;S634*;S636*	145.759	946.536	109.892	655.521	793.177	1649.86	275.536	440.606	325.88	691.001	504.967	1091.53	1108.6	1266.17	1176.93	284.196	3201.97	1073.9	1849.92	2066.32	2437.53	1218.75	3835.91	2866.95	2836.63	3473.31	4344.04	3682.42	4033.6	1568.12	1.77767	9.45721	1.94061	0.0818475	0.573244	-4.42831	2.20094	10.1721	4.18936	0.00183852	0.0297067	-1.46088	1.71845	10.798	4.53997	0.00113971	0.0353811	-0.82568
1323	LmxM.31.1460_S982	2448	2027	4222	3795	6330	3949	3776	3826	6500	7439	2576	4423	4604	5170	3041.9	394	2774	3551	3294	1836.46	920	1483	3230	1951.2	2524.86	719	1016	1293	1844	324.9	-0.884391	11.3186	-1.34291	0.209931	0.703355	-5.2162	-1.39788	11.5528	-3.89826	0.00294003	0.0376078	-1.94228	-2.10192	10.8525	-4.54217	0.00115087	0.0353811	-0.832026
1253	LmxM.30.2050_T511*;T513*;T514*;T519*	291000	279000	332000	220000	270000	259000	289000	234000	207000	303000	253000	239000	241000	271000	180000	270000	297000	243000	307000	250000	314000	270000	274000	270000	2690	363000	304000	367000	318000	434000	-0.019677	18.0644	-0.165313	0.872095	0.964498	-6.06314	-1.20497	17.363	-0.996758	0.34252	0.525768	-6.442	0.595014	18.1374	4.52997	0.00117565	0.0353811	-0.853024
1034	LmxM.27.0790_T331	2274.87	2250.42	622.3	1525.27	1583	4005.05	3935.27	2172.28	1440.4	4461.55	4425.66	4176.05	5142.48	6719.48	5664.55	517.057	4795.7	4330.82	5644.24	4220.5	7733.08	4420.91	7599.25	6525.88	7767.71	7967.49	7682.52	10373.9	9483.64	7760	1.01112	11.06	1.39097	0.195369	0.696873	-5.15915	1.18068	12.1124	3.56604	0.00508732	0.0520497	-2.50165	0.738257	12.6991	4.51655	0.00118094	0.0353811	-0.862026
583	LmxM.17.0650_S259	26.6126	36.9	0.901	39.7	9.1648	46.5	42.7141	18.1077	21.7895	30.8168	5.47478	14.6812	46	105	64.3	15.4928	4780	578	1640	2510	3060	304	2070	2190	961	4250	4740	1690	2300	97.8	5.80557	6.56206	3.41928	0.00686575	0.238157	-2.17061	5.46445	7.63733	7.44202	2.13755e-05	0.000984343	3.13222	5.63853	7.73392	4.52145	0.00119089	0.0353811	-0.866203
1117	LmxM.28.3030_S308	26.7744	190	323	446	1140	886	574	12.9864	29.9682	17.5196	20.554	376	225	27.7	19.9	408	236	171	18.9063	34.299	6.78166	218	39.8	19.2	63.0903	1720	1110	1060	869	1390	-1.25799	7.29176	-1.01782	0.333519	0.778201	-5.56389	-1.12087	5.77782	-0.770369	0.458803	0.635903	-6.64417	4.25645	8.09547	4.47175	0.00126447	0.0369707	-0.931865
1344	LmxM.31.2430_S113	25990	28290	13990	17410	21340	36960	35060	23110	26010	32800	38980	31320	26420	28400	25280	18980	26420	17450	20950	15870	26760	21340	21290	18010	1332	21410	18910	17740	17950	22440	-0.0787063	14.2996	-0.324737	0.752186	0.926946	-6.02263	-1.29056	14.2418	-1.74382	0.111965	0.25399	-5.51304	-0.600168	14.5587	-4.37838	0.0014587	0.0413817	-1.07796
489	LmxM.15.0630_S170	4780	3300	1530	3570	3570	5810	4760	2590	2810	5210	3450	4050	3950	4640	4170	899	5450	4490	5910	5660	5810	3920	5510	4920	5930	6180	5620	7530	6250	5410	0.251694	11.7446	0.427446	0.678404	0.886255	-5.98276	0.360766	12.153	1.39847	0.192055	0.356567	-5.98538	0.609954	12.2829	4.37769	0.00146027	0.0413817	-1.07905
1106	LmxM.28.2490_S224*;T228*;S231*;S232*	1030.01	2232	1709	1648	2076	3210	4100	3620	2950	4510	4920	6520	4680	6390	4240	835	2288	1755	2150	1284	2228	2280	2820	2920	2410	2570	2840	4130	2720	2523.4	-0.107656	10.6617	-0.233322	0.820286	0.949524	-6.04906	-0.53051	11.5621	-3.08612	0.0114469	0.0772352	-3.32088	-0.859428	11.9341	-4.33942	0.00154898	0.0432307	-1.13931
485	LmxM.15.0400_S307	12490	13010	5480	8680	12320	13810	13950	11270	12710	15310	14100	14440	13010	14820	11070	14140	18740	14720	16000	12430	18440	17490	15130	16670	800.6	19930	16410	19390	18200	20920	0.605234	13.5762	2.15598	0.0568977	0.518505	-4.11083	-0.539529	13.4337	-0.676022	0.514442	0.683782	-6.71462	0.494813	13.959	4.3141	0.00161081	0.0442852	-1.17929
647	LmxM.18.1510_S501	7240	7310	6460	5620	7700	7740	9320	6730	6030	8160	8060	8510	7740	8280	5880	9020	15200	11700	14700	11000	13400	11100	14100	10400	11400	13300	10800	11400	9820	13000	0.826383	13.1495	3.60799	0.00489811	0.196137	-1.86547	0.67595	13.2126	4.38404	0.00135056	0.0248774	-1.14386	0.603144	13.1989	4.29635	0.0016557	0.0448499	-1.20737
1133	LmxM.29.0870_S202*;S211*;S215*;S216*;T217*;S219*	8.96166	1920	5.31154	3260	34.3	2770	2.49406	86.4	15.2462	2.34	38.4	134	131	9.29	86.1	5.27797	5770	29.9	63.4	60	149	37.7	110	9.92082	19.5	5510	4420	958	1250	210	-0.312174	6.49403	-0.130995	0.898461	0.97552	-6.06845	0.497773	5.11769	0.264868	0.796492	0.875696	-6.92016	4.68747	8.14497	4.25162	0.00179741	0.047983	-1.28747
527	LmxM.16.0780_S1113	6250	3700	2270	2320	5850	7670	8480	4570	6170	11700	8280	9840	8790	13100	11300	281	8870	7240	4880	7230	10700	12600	15500	14200	17200	14700	13200	23800	19400	20100	-0.0324385	11.8449	-0.0349827	0.972804	0.996894	-6.07677	0.91441	13.3008	3.70882	0.00401304	0.0459539	-2.26012	0.817262	13.7132	4.22276	0.00188245	0.0495352	-1.33425
3	LmxM.01.0350_S416*;T417*;S418*;S419*;T420*;S421*;S426*;S427*;S428*;S431*;S432*;S433*	471.864	391.32	73.535	192.4	238.742	432.82	248.217	270.649	284.019	653.9	331.077	67.9	410.288	109.88	483.88	1698.71	1288.96	507.954	1381.81	755.6	1608.39	890	1525.5	2268.51	1389	1155.03	1010.87	1553.06	1721.6	2342.9	2.1725	8.92267	3.08617	0.0117125	0.276595	-2.67122	2.06307	9.49076	4.94998	0.000568971	0.0145282	-0.252071	2.77289	9.15348	4.18988	0.00195429	0.0507015	-1.37663
114	LmxM.05.1090_S107	1151.09	1386.74	140.604	1215.22	1095.8	1114.22	872.515	1100.67	763.443	1638.4	441.46	1147.87	1234.79	1636	1566.7	1273.3	4805.67	3406.34	4002.76	4281.1	3786.96	2579.82	5133.38	3928.13	4578.2	2645.17	3473.22	3976.66	3734.9	2689	2.04458	10.6396	2.79375	0.0195019	0.350521	-3.13583	1.87926	10.9895	7.00228	3.60046e-05	0.00135348	2.59736	1.56757	10.8859	4.15883	0.00205172	0.0524897	-1.42626
1549	LmxM.34.0370_S83	40.2549	10.8338	64.4486	50.7787	33.9337	25.2052	19.7453	23	12.1302	22.5513	8.79533	18.2863	20.3	50.1	46.3	10.1	7.86029	39.7545	70.9	218	28.6	7.79518	113	5.68417	30.5751	218	392	227	191	66.2764	0.002074	5.10692	0.0020717	0.998389	0.999099	-6.07741	0.0967231	4.36403	0.114942	0.910754	0.945472	-6.95107	2.99696	6.06898	4.11741	0.00218973	0.0552532	-1.49266
519	LmxM.16.0260_S481	93615	100003	34907.5	95006	112055	128751	145302	130109	124816	154154	159170	193650	195860	218220	187000	141060	176020	168422	206500	164690	226590	196968	261890	246750	227560	223750	229880	272420	279410	273270	1.07065	16.8403	3.58921	0.00519568	0.203627	-1.91279	0.761754	17.436	7.60532	1.77117e-05	0.00083654	3.3246	0.42373	17.746	4.08872	0.00229105	0.0570285	-1.53877
801	LmxM.22.0730_S44*;S46*;T52*;T54*	5640	5390	2320	5360	6920	8370	7650	6290	6390	9500	6500	8360	7570	9390	8400	71.5	9030	8130	9150	10200	9880	6710	11400	10100	10900	9750	11000	13100	12700	11800	-0.483355	11.9947	-0.36725	0.721331	0.913819	-6.00736	0.353367	13.058	1.91779	0.0839518	0.217671	-5.25307	0.53961	13.2327	4.04953	0.00243745	0.0598638	-1.60191
62	LmxM.03.0800_S2203	2160	6500	139	7000	3670	7980	641	2930	2090	6100	2260	2140	5460	7000	2860	873	23700	4440	9600	2100	20800	4370	8880	15600	194	15500	16400	11900	13700	5060	1.04142	11.616	0.842364	0.419903	0.808319	-5.71982	0.735262	11.849	0.593563	0.566061	0.720643	-6.76946	1.72635	12.6382	4.00686	0.0026411	0.0640119	-1.67969
861	LmxM.24.1560_S415	6640	6250	6660	5050	6820	4240	5180	4360	3720	4590	4480	5140	4870	5740	4340	20.2	11100	10900	12400	10200	6370	5010	7940	6720	6840	5990	7140	7230	6710	8200	-0.988922	12.1146	-0.591395	0.567804	0.848308	-5.89783	0.566512	12.3841	3.61024	0.00472341	0.0494165	-2.42635	0.521296	12.516	3.95078	0.00285184	0.0672112	-1.76181
1067	LmxM.28.0140_S889	6640	6250	6660	5050	6820	4240	5180	4360	3720	4590	4480	5140	4870	5740	4340	20.2	11100	10900	12400	10200	6370	5010	7940	6720	6840	5990	7140	7230	6710	8200	-0.988922	12.1146	-0.591395	0.567804	0.848308	-5.89783	0.566512	12.3841	3.61024	0.00472341	0.0494165	-2.42635	0.521296	12.516	3.95078	0.00285184	0.0672112	-1.76181
1154	LmxM.29.1750_T96	5.09876	28.3	7.09209	17.9479	53	239	9.53704	16.291	4.66727	31.9	36.5	4.79129	21.2457	9.3033	38.8146	44.063	901	28.4739	10.9135	22.4167	901	7.58685	72.7	214	29.4334	4610	7460	515	536	38.1	1.63005	4.79357	1.33292	0.213068	0.703355	-5.22788	1.82903	5.39421	1.27237	0.231884	0.405401	-6.14096	5.60123	6.87174	3.95171	0.00288256	0.0672112	-1.76881
147	LmxM.07.0120_S1759*;S1766*;T1767*;T1769*;T1771*;T1773*;T1780*;T1782*;T1784*;S1786*	159	154	14.9204	1960	1580	1500	14.2489	179	181	275	22.6	78.3	1710	2690	492	22.5447	23300	327	1250	3440	22700	89.9	2900	7840	2820	36900	33800	7070	9040	3650	1.87012	8.9433	0.944423	0.367922	0.787653	-5.63207	3.87803	9.43311	2.47473	0.0329632	0.128368	-4.36217	5.22289	10.9844	3.89509	0.00315478	0.0726388	-1.86067
56	LmxM.03.0780_S1366	2050	2110	427	2740	2530	3570	3200	2570	2990	3820	3320	5560	4610	6220	5970	22.3	5720	5420	7080	6410	6030	4340	8010	6840	6950	8140	8710	9810	8690	6770	0.258616	10.8308	0.164172	0.872972	0.964498	-6.06333	0.978636	12.133	5.08713	0.000464624	0.0125858	-0.0426985	0.738957	12.6604	3.84608	0.00337297	0.0767039	-1.93251
197	LmxM.08.0620_S611*;S612*;T613*;S616*;T622*;T623*;T629*	7860.96	9580	600.749	7318.3	9014.49	7867	7662.4	6941.1	6865.2	9725	5154.18	8070	6705	7846	6866.5	7840.1	13140	11850.4	13499.5	10848.8	9330	8689.8	12467	10167.3	10226.3	11280	10100	10205	9177.1	9278	1.18092	12.8649	1.61858	0.137606	0.649476	-4.87239	0.38231	13.1109	2.60967	0.0259446	0.115995	-4.1325	0.543991	13.0128	3.83267	0.00344658	0.077422	-1.95445
498	LmxM.15.1190_S105	1780	1840	2190	1730	2460	2410	2800	2080	2250	2650	2140	2320	2380	2640	2500	59.1	3610	3710	3580	3590	3320	2800	3930	3440	4050	3430	3170	4060	3570	5100	-0.317056	10.7936	-0.280268	0.785168	0.936466	-6.03649	0.520902	11.5036	3.16712	0.00996918	0.072582	-3.18214	0.673086	11.5594	3.82064	0.00351406	0.0777835	-1.97415
1180	LmxM.29.2640_S459	65800	65100	50900	52800	65600	53400	66400	53400	54700	65700	58700	70300	66600	83700	68190	71700	87600	80300	85400	71100	77400	72500	83100	79800	78300	85500	85700	101900	89200	94200	0.403949	16.0662	3.1849	0.00991401	0.271298	-2.51726	0.419653	16.044	4.22041	0.00174863	0.0285042	-1.40958	0.399975	16.2751	3.81483	0.00354713	0.0777835	-1.98367
804	LmxM.22.0730_S87*;S88*;S90*;T94*;S95*;T97*;S98*;S100*	9841	13099	780.8	10235	11775	12908	10353	10509	8910	12494	11956	13864	11502	12457	12482	1358.55	23990	16683	19590	16615	17440	13271	19387	16459	13890	17175	16806	19330	15808	14068.1	0.773378	13.0657	0.770365	0.459466	0.824889	-5.77654	0.542803	13.688	3.50858	0.00559735	0.0538486	-2.5989	0.413089	13.8078	3.79191	0.00368092	0.0790282	-2.02127
857	LmxM.24.1420_S543	6.80021	15.3	19.4996	19.1119	1970	12.0466	11.1496	8.26054	14.2184	38.7716	5.36978	8.38694	14.9894	25.818	7.75649	17.7715	19.5	35.6344	15.9773	0.28	15.3	14.1928	8.74862	31.6642	54.1325	185	175	31.1752	51.6004	1050	-2.08665	4.19403	-1.16299	0.272695	0.746365	-5.41737	0.482497	4.08571	0.690935	0.505242	0.676	-6.7042	3.72516	5.2715	3.78457	0.00372609	0.0790282	-2.03355
598	LmxM.17.1050_S13*;S16*;T17*;S18*;T23*;T25*	541	1140	16.6806	957	1160	960	598	605	1090	963	2880	3040	2880	3520	2890	132	3820	2870	2840	2970	2610	3230	3690	3620	269	4360	4080	5610	4550	4000	2.01236	9.68152	1.42551	0.185438	0.696873	-5.11734	1.27532	10.3123	1.82995	0.0971485	0.233308	-5.38589	0.564782	11.8487	3.78328	0.0037326	0.0790282	-2.03543
532	LmxM.16.0780_T3100*;T3101*;S3107*;T3109*;T3110*	18200	18500	9280	13600	21400	18100	21300	17600	17000	19100	17700	20400	16100	20300	17100	146	26300	24800	19100	28100	24700	25600	22200	26900	22400	23400	22400	27700	28300	22300	-0.830644	13.5094	-0.607533	0.557475	0.848308	-5.88808	0.388159	14.3741	3.55922	0.0051428	0.0520497	-2.51287	0.436577	14.373	3.76303	0.00385698	0.0807337	-2.06871
1561	LmxM.34.0950_S20*;S22*;T27*;S28*;T32*;S34*;T37*	117000	140000	9040	99400	126000	129000	93900	111000	110000	130000	91900	122000	106000	126000	97100	5290	158000	140000	125000	136000	149000	127000	168000	149000	166000	175000	160000	146000	163000	119000	0.0202308	16.1336	0.0183991	0.985694	0.998504	-6.07724	0.406391	17.0015	3.42616	0.00642817	0.0572053	-2.73926	0.489436	16.9624	3.74759	0.00396901	0.0821452	-2.09655
250	LmxM.08_29.1810_S529	3857.9	4254.11	3398.14	3456.94	5589	4697.5	6411.5	4446.32	4187.8	6329.5	4959.7	5913.4	5741.1	6228.6	5930.9	5561.1	7028.6	5812.8	7072.4	7339	7491.5	6289.1	8344	7005	8633.69	6927.44	7379	8313.3	7926.5	10191	0.690424	12.3257	2.6609	0.0241437	0.383635	-3.33633	0.548752	12.5989	3.2216	0.00908631	0.0700491	-3.08885	0.49287	12.7328	3.69812	0.0042856	0.087712	-2.17561
1043	LmxM.27.1210_S457	50600	50600	37000	41900	51000	40800	50000	42200	43300	54900	42600	52300	52200	67200	59600	49800	67800	61300	69300	54600	60300	56600	67100	63300	63000	69700	68800	82200	74700	76100	0.390365	15.6795	2.59011	0.0272425	0.393776	-3.44661	0.431583	15.7033	3.9615	0.00265078	0.0358111	-1.83647	0.453245	15.9514	3.64006	0.00471119	0.0953627	-2.27157
172	LmxM.07.0700_S835*;S836*;S837*;T841*;S844*	16800	17200	11100	13600	19800	17400	21800	17500	18200	23000	14300	16900	16400	18500	18100	79.9	13200	11800	14300	11600	13300	12200	14100	13800	17100	10200	11200	14500	12500	13300	-1.74173	13.039	-1.29221	0.22627	0.716424	-5.27492	-0.472735	14.0106	-3.48384	0.00583439	0.0542775	-2.641	-0.453755	13.8069	-3.62215	0.00485122	0.0967697	-2.30123
886	LmxM.25.0680_S623*;S624*;S629*	14600	15800	18900	17800	27100	13700	14900	16600	15100	23600	17200	17300	18300	23800	18500	235	26900	22500	35500	36600	32000	13100	24100	25700	21200	23000	27000	25400	24800	34200	-0.70169	13.8158	-0.543514	0.599065	0.851568	-5.92529	0.4377	14.2254	1.80466	0.101122	0.240344	-5.4232	0.496049	14.4524	3.61577	0.0049021	0.0967697	-2.31179
171	LmxM.07.0700_S715*;S718*;S719*;S724*;S725*;S727*;S728*;S730*;S731*;S735*	22356	22355.9	1963.01	17577	22327.2	16451.7	17753.7	16670	18543.1	21231	10208.3	13293	13102	16242	12310	12300	17110	17926	17016	14184	12827	12621.2	16476	9787	12508.3	7349	7940	9587	10954.3	8193.12	0.248351	13.8009	0.38316	0.709878	0.908053	-6.00121	-0.510689	13.8845	-3.40219	0.00669289	0.0580406	-2.78013	-0.564757	13.3713	-3.61128	0.0049383	0.0967697	-2.31924
1752	LmxM.36.3240_S549	39.4079	9.77	23.5319	95.8	37.5	3500	4.98636	129	26.7	6.42349	6.66	46.024	14.5578	59.4	1.94	32.6	486	26.2	188	828	635	19.4	112	52.5	38.7	3130	2050	48.1	998	95.4144	2.19102	6.08673	1.92502	0.0840716	0.579999	-4.45097	0.571996	5.99089	0.319449	0.755961	0.856869	-6.90292	5.15367	6.37124	3.56119	0.00541411	0.104977	-2.40881
1314	LmxM.31.1090_S925	11.0312	295	0.0538	1280	0.392	734	9.9157	6.94494	15.6787	18.2	87.8	74.8	109	232	50.1009	8.51382	4690	46.2	75.5	2200	140	12.7913	163	253	76.1	21600	20400	3740	5220	64.6928	4.3468	5.45794	1.45488	0.177341	0.696873	-5.08129	1.7212	5.61698	1.2689	0.233068	0.406203	-6.14508	5.19903	9.19033	3.52527	0.00574236	0.110181	-2.46835
90	LmxM.04.1000_S711*;S715*	5450	10618.3	2902.05	8257.6	11728.6	6951	6906.7	6584.1	7295.8	9613	7020.4	8623	7874	10222.7	7764.5	7786.15	15445	15768.3	15331.6	14927.2	11514	13081	14334.4	15437.1	12523.9	9557	10810	11475	12832	13163.8	0.94755	13.2375	2.28632	0.0461083	0.491518	-3.91831	0.846963	13.2765	5.91718	0.000144327	0.00474733	1.16602	0.480803	13.2477	3.48188	0.00610912	0.11601	-2.53434
1811	LmxM.36.6140_T184	2310	1780	2060	1550	2420	1950	3190	2370	2020	2870	3340	3020	2830	3520	2910	61.6	3350	3280	4270	2940	4010	2990	4370	3640	3410	3830	4070	4730	4410	4900	-0.380541	10.7735	-0.342174	0.73953	0.921661	-6.01655	0.585554	11.542	3.04087	0.0123678	0.078805	-3.39837	0.489196	11.8487	3.4568	0.00636761	0.119685	-2.57617
1193	LmxM.30.0350_S53*;S56*;S59*;S69*;S72*	26.4	30.5	16.9995	252	21.4	648	35.4	30.7226	45.7	35.6	9.07067	187	95.6	97.9	6.73929	8.38385	4810	17.9301	380	84.1	6100	48.3	309	286	24.1137	39400	99300	1440	1070	122	1.65804	6.05651	0.983347	0.349368	0.782208	-5.59643	1.8194	6.92863	1.19957	0.257815	0.432771	-6.22595	6.5357	8.60243	3.45379	0.00645862	0.12017	-2.58711
800	LmxM.22.0730_S44	31400	38400	5490	38000	49000	55900	46200	47400	39800	59500	40300	45000	38700	50100	46100	251	67200	51600	63200	61500	63500	46000	67200	59800	65300	56400	51300	74100	72300	52600	-0.373071	14.4903	-0.242859	0.813182	0.945701	-6.04666	0.280559	15.7282	1.91303	0.0846164	0.217686	-5.26034	0.466114	15.6533	3.4324	0.00663	0.122125	-2.6169
150	LmxM.07.0210_T13	22.8	44.7	6.65601	45.7	74	96.4	36.2365	33	9.97121	19.4472	3.41505	70.1842	13.1436	38.6	0.4	68	2380	5.07416	71.1	217	853	31.9	103	80.3	9.45025	6030	11200	481	152	47.9	1.82186	5.80121	1.22554	0.249346	0.731157	-5.34976	1.31442	5.54001	1.12795	0.28554	0.465456	-6.30589	6.43581	6.33188	3.413	0.00690837	0.125992	-2.65503
1284	LmxM.30.2970_T1364	1059500	892000	927100	677800	1042200	1318000	1479000	1119000	814800	1156800	1319000	1389000	1105300	1356300	958600	253311	967000	1000600	1043900	1056700	1306000	1236000	1862000	1283900	2022000	1547000	1616000	2216000	1390100	2064000	-0.238975	19.6737	-0.625834	0.545891	0.847121	-5.87674	0.384833	20.332	2.0033	0.072993	0.200976	-5.12203	0.518777	20.4703	3.38131	0.00727999	0.131468	-2.70786
1444	LmxM.32.2460_S527	6574.2	14137	304.4	14053.3	7954.9	13466.6	3677	9704	7545	10966	8207.1	13067	13802.1	15787	13503	3310.03	27898	14809	19650	18122	22266	10158	18696.1	19249	17021	19735	23244	19640	18471	15802.3	1.4533	13.0178	1.35545	0.206044	0.703355	-5.20143	1.02461	13.5339	2.93095	0.0150206	0.0883958	-3.58977	0.611806	13.9252	3.35451	0.00759283	0.135786	-2.75112
1517	LmxM.33.2560_T332	8.12	24.7	25.87	98.3	107	138	15.2513	20.3986	6.03	35.3	39.1	170	291	179	108.102	1770	2820	22.5	75.7	122	2570	42.2	160	48.9	43.5	6290	7380	649	347	567	2.84282	6.56175	1.94142	0.0818418	0.573244	-4.42751	2.39596	5.82269	1.84816	0.0941726	0.230673	-5.35839	3.45458	8.75198	3.33005	0.00792569	0.139609	-2.79344
455	LmxM.13.1610_S170*;S171*;S173*	6010	6120	4270	4780	6350	5870	6690	5230	3490	6870	5320	6290	5460	5750	5800	145	8180	7890	8360	6490	8810	7390	8190	7490	7790	7020	8170	7520	6540	7590	-0.646186	12.0865	-0.602752	0.560524	0.848308	-5.891	0.531891	12.6849	2.7876	0.0191027	0.0999688	-3.83102	0.362586	12.6617	3.32248	0.0079582	0.139609	-2.80079
1437	LmxM.32.2440_S373	2260	3030	506	2760	2780	3870	2500	2670	2960	3710	2730	4310	3870	4780	4250	0.289	4800	3460	5240	5200	4540	2230	5240	4600	5280	5180	6680	5750	6940	5260	-1.53347	10.1456	-0.588417	0.569722	0.848308	-5.8996	0.436671	11.8137	1.6738	0.124942	0.270692	-5.61329	0.594593	12.2338	3.31046	0.00811936	0.141093	-2.82095
974	LmxM.26.1420_S2158	22.6882	204	19.4	93.1	86.6894	43.9	103	22.6326	17.5	18.8441	5.34469	51.9	19.4	9.28773	5.56663	4.3	180	3.04534	15.5361	114	23.4297	25.3	19.8	23.528	8.5925	887	803	521	547	8.1311	-1.48791	5.1426	-1.13499	0.283693	0.757338	-5.44678	-0.766031	4.61865	-1.13352	0.283296	0.463027	-6.29982	4.50003	5.86719	3.28945	0.00847881	0.145962	-2.86129
388	LmxM.11.0860_S678	0.38	70.5	7.2379	39.5869	10.4305	17.4251	7.8748	10.9761	0.670459	19.9975	10.8863	10.6869	1.13	22.9857	26.3943	17.7066	74.9	33.5207	17.9133	262	25.1941	4.20632	22.7257	24.4	8.8264	1730	2030	203	314	10.6778	2.26952	4.39254	1.59525	0.142739	0.652341	-4.90295	0.936574	3.32861	0.920007	0.379109	0.561802	-6.51564	4.96739	5.74037	3.28099	0.00859914	0.146663	-2.87546
1840	sp|CASB_BOVIN|_S2	102	29.7227	15.0114	34.6114	3.65148	47.8725	26.8919	7.50734	17.4282	10.9782	53.5	13.1818	43.7	125	456	14.7226	37.1829	10.8802	7.04767	8.32868	79.1	24.2556	155	31.0706	7.402	6.64826	8.15171	9.54541	17.5393	5.05584	-0.808034	4.0871	-0.892384	0.393824	0.802459	-5.67786	1.04178	4.68458	1.14245	0.279739	0.458597	-6.29002	-3.04496	4.61955	-3.26421	0.00877111	0.146967	-2.89852
2	LmxM.01.0240_T644	3110	3580	156	4710	5770	6630	6440	5450	5140	8250	6590	7320	7740	9490	8330	498	6300	4990	6720	5530	5870	5250	7720	6090	7160	4440	4960	6280	6830	5270	0.724712	11.4403	0.646293	0.533107	0.844073	-5.8637	0.0144385	12.6267	0.0842981	0.934474	0.958408	-6.95439	-0.513565	12.6788	-3.25668	0.00888208	0.146967	-2.91114
1761	LmxM.36.4010_S335*;T336*;S337*;T340*;S341*	232	1660	895	1750	2970	2530	3180	18.8	79.2	98.8	35.8	1930	1180	1140	26.9	222	2610	1460	251	3440	20.2	2680	688	1160	2080	5290	4980	5330	5370	4500	-0.258868	10.0046	-0.251309	0.806828	0.944087	-6.04449	1.24932	8.64591	0.700414	0.49973	0.673867	-6.69715	4.07442	10.2743	3.26103	0.00888967	0.146967	-2.90884
97	LmxM.05.0100_S268	1371000	1402000	474400	1247000	1453000	1399000	1400000	1319000	1400000	1676000	1364000	1636000	1553000	1853000	1665000	413335	1922000	1732000	1947000	1577000	1721000	1631000	2029000	1829000	1940000	1735000	1848000	2202000	2135000	2076000	0.270896	20.2119	0.565705	0.584464	0.850381	-5.91283	0.347434	20.6252	4.05368	0.00228357	0.0338307	-1.68363	0.30986	20.7702	3.2579	0.00893612	0.146967	-2.91408
1619	LmxM.34.3840_S234	27.4	98.2	12.0054	35.5	17.38	7.85	22.9419	18.5	22.4777	5.11223	10.7027	26.4	29.2	12.3905	5.83832	2.96	1500	10.8819	22.6	52.8888	189	97.0021	27.7	107	27.3	3360	4160	84.8	111	38.5	0.306976	5.00318	0.202999	0.843338	0.959133	-6.0559	2.38397	4.90127	3.04683	0.0122424	0.078805	-3.38817	4.60337	6.13908	3.23551	0.00927602	0.149291	-2.95156
963	LmxM.26.0840_S333	44.692	586.904	25.5535	1083	81	44.3425	11.0918	271.371	142.312	25.1252	98.1287	651	174.2	873.7	503.994	17.6263	4545.93	117.447	468.676	1284.84	3756	75.6029	1289	1451	30.3959	14179	20390	3917.6	3258	346.9	1.31813	7.81407	0.791911	0.447378	0.817819	-5.76003	3.00918	7.27062	2.02441	0.0703116	0.19683	-5.08851	3.59899	10.2307	3.22991	0.0093632	0.149291	-2.96095
355	LmxM.10.0910_T174	3760	5410	681	4810	4760	5200	4090	4810	3930	6610	5390	7290	7260	9700	7350	24	9960	7990	10000	8230	10300	7890	10100	11400	10000	10100	10100	12900	13200	8710	-0.202549	11.5263	-0.122167	0.905265	0.97552	-6.06961	1.02759	12.7547	5.9266	0.000142503	0.00474733	1.17916	0.57902	13.1177	3.22375	0.00938748	0.149291	-2.96658
1388	LmxM.32.0765_T170	1260	1210	874	954	1200	2150	2160	1700	1220	1850	1800	2010	1790	1990	1390	144	2500	1440	1700	1810	3460	2070	2940	2530	2680	3400	10900	3300	2940	2980	0.0128861	10.0941	0.0164387	0.987216	0.998504	-6.07727	0.600456	11.0971	2.69245	0.0225008	0.107653	-3.99262	1.18048	11.3886	3.22388	0.0094579	0.149291	-2.97105
120	LmxM.06.0600_S1334	19.9813	23.0674	55.6883	35.3	5.27306	36.1016	13.9263	39.9321	40.9	24.694	11.307	8.95909	21.6	21.81	31	18.3467	323	157	193	15.3817	109	5.83134	382	241	36.8	102	373	351	346	15.6	1.83503	5.3551	1.70868	0.119303	0.626088	-4.7522	1.34613	5.52773	1.2256	0.248278	0.421113	-6.19599	3.11446	5.65654	3.21759	0.00948262	0.149291	-2.97678
345	LmxM.10.0380_S16	12200	19900	2140	21000	23200	29500	13800	25700	28500	39100	34900	55100	71200	70500	50300	1310	28200	24400	28300	30500	28300	24400	38500	35900	32400	26000	29500	36500	46500	30100	0.323996	13.7177	0.322861	0.753664	0.926946	-6.02319	0.281447	14.8015	1.0906	0.3009	0.482095	-6.34607	-0.726244	15.3737	-3.2087	0.0097006	0.151081	-2.99646
589	LmxM.17.0870_S104	23909.7	22323	13691.9	22138.6	24532.1	34488.9	33612.4	26690.5	29384.9	35554	35339.5	41497.5	39328.2	43868.1	40382	44918	56820.1	50893.3	57236.3	54065.5	53359.3	40257	57706	54964.1	58350	44834.4	47902.6	53425	48861.9	48540.7	1.33243	15.0161	7.08299	3.62856e-05	0.00557504	2.46313	0.724077	15.3171	5.34881	0.000318029	0.00929855	0.349224	0.282675	15.4284	3.20036	0.0097604	0.151081	-3.00572
376	LmxM.11.0460_T399	55.9	26.9	6.58727	37.2	5.78869	299	26.8	42.1	10.8124	24.1	8.53191	64.5	30.6	57.3	33.1	15.3153	817	20.4448	61.8	30.7	596	0.533	424	228	30.1782	2540	3450	219	465	40.0167	1.566	4.98789	1.31136	0.219978	0.708327	-5.25292	0.679627	5.61771	0.362022	0.724871	0.836075	-6.88729	4.01852	6.99502	3.1907	0.00999681	0.153451	-3.02662
696	LmxM.20.0560_T6*;S8*;S10*;S16*;S21*	84.7	71.3	1.05	237	10.4027	359	12.9013	46.8	8.28093	0.15	32.6	45.4	87.3	92.6	14.6434	3.37	3950	40.7	52.1	470	2000	55.2617	664	470	38.4	8990	12300	1000	1460	27.9684	1.94579	5.75252	0.943751	0.368248	0.787653	-5.63267	4.44601	5.83071	2.25381	0.047895	0.155939	-4.72398	4.92386	7.93882	3.16695	0.010402	0.15835	-3.06643
774	LmxM.21.1580_S632	21621.5	20015	20100.8	15339.7	20749.6	23295.9	29705.8	24547	23205.6	29919.5	36526	38010.8	38464.1	36566.6	34138.5	25322.9	29162.6	28276.7	34217.4	33926.6	39388.9	32587.2	44958.5	35613.8	42750	41729	43992.6	52865.6	40902.4	56230.7	0.626032	14.559	3.77321	0.00373783	0.176541	-1.61587	0.579425	14.9538	4.39765	0.00132208	0.0248774	-1.12191	0.348683	15.3382	3.15433	0.0105443	0.159202	-3.08308
324	LmxM.09.1290_T416	19.6	9.72936	26.9	105	13.5897	248	6.95453	44.1	56.3938	11.5741	22.6209	35.2526	28.5372	300	39.3	18.3886	179	11.3642	48.3	51.1	658	4.54765	242	376	29.7666	820	1540	516	534	61.1876	0.731367	4.92635	0.790853	0.447941	0.817819	-5.76087	1.4702	5.84813	0.971925	0.353893	0.538291	-6.46653	3.2552	7.22746	3.11831	0.0112134	0.16652	-3.14421
570	LmxM.17.0430_S217	24.7	1420	1170	869	1460	1590	2250	1230	1240	1900	1650	976	1390	1480	717	122	2580	2250	2300	1780	2850	2610	2860	2540	1820	2910	2190	2970	1690	7540	1.15986	9.69301	0.863039	0.408983	0.806582	-5.70272	0.649169	10.9652	2.73428	0.0209379	0.104237	-3.92166	1.33317	10.882	3.11613	0.0112612	0.16652	-3.14823
773	LmxM.21.1580_S627*;S632*;T635*;T638*	6480	7020	6180	6470	9820	8790	10410	8910	9720	12080	12500	15490	14900	15500	11680	6354.7	10590	10790	13230	11090	11760	14200	13960	14530	12700	15250	18420	21550	18000	19380	0.515289	13.0483	1.93972	0.0815468	0.573244	-4.42813	0.433578	13.4919	3.37193	0.00704337	0.0592415	-2.83179	0.40309	13.9662	3.11259	0.0113109	0.16652	-3.15326
1710	LmxM.36.1900_T1475*;T1480*;T1481*;S1488*;S1491*	43.6559	7.3706	31.6361	27.7	22.5697	27.657	13.6022	5.92492	34.5	65.8	76.5814	32.3	31.1793	5.11176	11.4	14.7318	834	30	228	93.6	675	4.75334	286	584	29.4	1580	2890	230	500	20.9	2.05429	5.54745	1.8441	0.0959345	0.601248	-4.56554	2.32089	5.61458	1.62702	0.134632	0.284811	-5.67935	4.24392	6.54189	3.11277	0.0113906	0.16652	-3.15729
257	LmxM.08_29.2200_T680*;S684*;S685*;S686*	45947	40451.3	20217.1	52599	71670	68042	64287	60837	68720	84210	64971	83052	77230	86270	72220	77160	89160	80790	98890	90490	91390	74082	103350	92560	102960	80040	92441	105550	110050	106530	1.02677	15.8947	3.4972	0.00603972	0.218141	-2.05201	0.422881	16.2813	3.37486	0.00700869	0.0592202	-2.82679	0.363631	16.4024	3.09289	0.0116924	0.169586	-3.18639
161	LmxM.07.0350_S583*;T585*	31600	31300	10800	24400	28700	27500	26900	21500	12900	25000	23000	30600	24200	22200	21800	22000	45400	34700	37800	28600	31200	30000	33000	29500	17500	37800	38900	32300	30700	26000	0.464896	14.7652	1.40358	0.191691	0.696873	-5.14396	0.327274	14.5875	1.32317	0.215084	0.387277	-6.07951	0.440276	14.7809	3.08537	0.0118415	0.17037	-3.19904
1581	LmxM.34.2080_T163	11332.1	13345.6	5236.75	12842	13684.8	15783	15985.5	17185.7	17467.8	20538.6	19988.6	28802	28984.1	38648	28351	17780	25043.1	22025	31424	24607	32469	23557	35082.1	31545	29308.1	33348	39227	45258	43648	42647	1.15356	13.9599	3.83635	0.00346747	0.168081	-1.54041	0.799057	14.4791	5.93201	0.000141467	0.00474733	1.1867	0.518316	15.0498	3.08358	0.0119518	0.17037	-3.20572
619	LmxM.18.0840_S480	10700	11300	378	8640	11900	11100	10200	10000	10200	14100	10400	11900	12600	15000	15400	129	18700	15700	19500	17600	19000	13500	19800	18300	20000	15800	15300	19900	18200	17600	0.293568	12.5522	0.18642	0.855963	0.96405	-6.05927	0.702582	13.7797	4.58198	0.000993047	0.020101	-0.827009	0.419375	13.8672	3.07629	0.012024	0.17037	-3.21431
943	LmxM.25.2340_S365	6940	8020	762	5440	7610	7580	7470	6550	6300	7400	6350	8170	7070	8150	7050	6160	13500	11900	11500	10400	7710	10500	12000	10200	18500	7760	9080	10400	11100	12100	1.21498	12.7289	1.89619	0.0881316	0.588182	-4.49203	0.681257	13.1219	3.20866	0.00928843	0.0704086	-3.111	0.444691	13.0608	3.05154	0.0125364	0.176275	-3.25594
1282	LmxM.30.2970_S9	120414	141402	31271.9	102117	102658	125918	101667	91370	76161.8	100704	72212.2	86187	64458.3	68245.4	67653.6	106081	212159	136236	177256	159217	176100	104409	134267	110983	75490	141516	112525	95618.1	87166.8	77827.7	0.790884	16.8368	2.0263	0.0711602	0.556568	-4.30481	0.241011	16.6988	1.10237	0.295991	0.475755	-6.33352	0.495888	16.3711	3.04885	0.0126815	0.176965	-3.26451
794	LmxM.22.0520_S683	15.7099	831	9.59498	499	10.4	1600	387	0.334	7.40731	0.445	10.9418	69.6	56.9	60.8	28.4	14.3081	870	76	39.6161	2390	46.8022	320	30.8	24.1	402	5000	2840	1820	2000	14.1	1.42127	6.56584	0.757376	0.466855	0.828245	-5.7863	2.5357	5.14361	1.05304	0.317241	0.499452	-6.38515	4.64311	7.55295	3.02715	0.013153	0.182163	-3.30091
755	LmxM.21.0940_S7	6144.22	6952	7710.08	5900.6	8891.1	6233.31	8396.41	6644.51	6667.9	9726.5	11211.8	12337.5	11315.9	15001.7	10104.9	11970	12100.7	11100.9	13701.1	11422.3	13819.1	11800.8	17300.2	11862.4	14432.9	13716.2	15628.9	18736.8	14135.5	20735	0.772869	13.1675	3.73701	0.00396485	0.182582	-1.67028	0.884128	13.3001	5.22103	0.000382235	0.0110012	0.159085	0.462154	13.7681	2.97624	0.0142364	0.192914	-3.38257
1749	LmxM.36.2940_T1396	6140	6930	7710	5880	8880	6230	8390	6640	6640	9710	11200	12300	11300	15000	10100	1770	12100	11100	13700	11400	13800	11800	17300	11800	14400	13700	15600	18700	14100	20600	0.223207	12.8902	0.409014	0.691429	0.894154	-5.99068	0.883797	13.2976	5.20798	0.000389527	0.0110386	0.139548	0.45986	13.7652	2.97241	0.014329	0.192914	-3.38901
1707	LmxM.36.1900_S1234	318	762	158	479	498	571	539	841	245	945	1060	843	756	673	631	3000	3390	3410	3830	2390	3780	2900	3710	4160	3890	2780	2940	4700	4180	573	3.01702	10.1193	5.63497	0.000228991	0.0263626	0.905295	2.68457	10.4959	7.38034	2.29665e-05	0.00103181	3.05869	1.66503	10.438	2.97369	0.0143311	0.192914	-3.38817
1709	LmxM.36.1900_T1228*;S1234*;T1237*;S1239*;S1240*;S1241*	0.00433	10.6546	8.25603	31.3	9.43481	15.3108	24.8838	50.5	15.807	17.5173	6.74	13.3712	13.7468	4.72	12.0332	328	56.2	42.8381	6.83385	14.7043	45.4	58.9915	5.0795	18.8823	4.69649	23.0072	48.6	15.5603	42.3445	61.3747	3.88564	3.30553	1.67795	0.125283	0.628803	-4.79358	-0.428547	4.25473	-0.494346	0.631682	0.768533	-6.82672	1.86556	4.15329	2.96997	0.0143883	0.192914	-3.39312
310	LmxM.09.1050_S148	4950	4730	4620	4630	7190	6990	7060	6240	6260	8110	8610	10400	8920	10300	9320	850	7850	6840	10000	7830	9240	6770	10400	8880	8960	10000	11500	12300	13400	13700	-0.00220028	12.3275	-0.00343301	0.997331	0.999099	-6.07741	0.345449	12.925	2.36855	0.0392429	0.141322	-4.53481	0.351974	13.3871	2.95642	0.0147218	0.192914	-3.41589
1088	LmxM.28.1570_S25	15400	13800	14900	11300	15200	11300	15000	12300	12600	17400	14700	15600	15600	20000	9070	12900	21100	20400	20700	14500	20900	18400	19400	18700	15100	19900	20900	24700	19000	26100	0.323112	13.9379	1.52903	0.157699	0.669313	-4.98804	0.44088	13.9466	2.9402	0.0146967	0.0873271	-3.57065	0.59455	14.1246	2.96016	0.0147246	0.192914	-3.41328
318	LmxM.09.1260_S317	5710	3900	4390	3570	5340	6420	6250	4880	7140	73.8096	8240	8590	8180	10100	99.8	142	13.9	1.67	168	441	100	51.4	34.6	119	27.8428	307	783	95.6	351	89.3	-6.56586	8.85564	-4.65088	0.000988021	0.0827243	-0.39072	-5.47676	8.56524	-4.36149	0.00140033	0.0255386	-1.18087	-3.92559	9.84076	-2.95997	0.0147294	0.192914	-3.41361
1131	LmxM.29.0770_S118	3310	3230	1660	2660	3460	2970	3650	2620	3270	4330	3490	4910	4580	6270	4290	118	4300	4310	3610	3140	4740	3550	5930	5110	4550	5670	5750	8010	8060	6700	-0.54402	11.1641	-0.556972	0.590187	0.851311	-5.91779	0.505669	11.9489	2.66949	0.0234075	0.110556	-4.03149	0.547983	12.4485	2.95461	0.014767	0.192914	-3.41894
944	LmxM.25.2340_T360	9700	11600	2830	7520	8140	13300	12900	12200	10200	11300	13400	16600	11400	14000	12200	11900	16000	13300	13800	10100	16600	15900	20500	15800	16300	16800	17900	18100	18600	15000	0.835705	13.2338	2.22174	0.0513872	0.501829	-4.01557	0.506012	13.7948	4.05037	0.00229578	0.0338307	-1.6891	0.361984	13.8917	2.94992	0.0148845	0.193079	-3.42681
233	LmxM.08_29.1230_S1657	59.8645	32.8513	54.1581	15.88	43.3538	37.6	18.8685	3.65344	6.93642	181.313	30.2106	17.3	9.54006	11.8517	5.70632	2440	105	21.2325	19.5	58.9	44.7	9.87985	3.72464	14.6104	13.8983	104	36.5	27.3334	40.7	293	1.28257	5.86686	1.00076	0.341293	0.779631	-5.5801	-0.65736	3.99859	-0.592452	0.566634	0.720815	-6.77031	2.36826	4.85678	2.91062	0.0159087	0.204922	-3.49286
29	LmxM.02.0290_S483*;S489*;T490*;S492*	5990	5850	4390	4960	6470	7600	8370	6220	6470	7810	7950	9650	8040	7300	8220	56.4	9650	8320	8820	7270	9040	10000	13200	10200	10500	9330	10200	12700	10300	9990	-0.817527	12.0109	-0.610591	0.55553	0.848308	-5.88621	0.53526	13.0909	3.71849	0.00394708	0.0457265	-2.24342	0.349695	13.1758	2.88474	0.0166219	0.212622	-3.53632
415	LmxM.12.0660_S951	8850	9170	8940	8530	10300	9520	12300	9880	10100	12500	12900	15700	16500	19500	14100	163	13500	13200	15200	13800	14300	11400	16200	15800	16500	17700	18400	23700	20600	26200	-0.67742	12.8191	-0.57317	0.579596	0.84836	-5.90853	0.447375	13.6207	3.05868	0.0119967	0.0786401	-3.36788	0.436156	14.1457	2.86971	0.017051	0.216101	-3.56156
453	LmxM.13.1610_S135	13100	9160	11000	6270	8270	10700	13000	8150	8630	9460	10000	8580	7630	8020	6690	10100	10700	8200	11000	9390	10400	8400	9930	8600	910	10700	9340	12600	9640	11500	0.0838752	13.2202	0.338208	0.742301	0.922523	-6.01803	-0.753802	12.8885	-1.21494	0.252452	0.426229	-6.20811	0.398142	13.1849	2.86679	0.0171354	0.216101	-3.56645
1201	LmxM.30.0540_T473	5820	7820	7430	6310	8220	7770	10100	7680	8250	9030	10300	12300	10700	8860	7170	103	13100	12000	14400	11200	11700	9130	15200	11400	9410	13400	13000	12100	12400	18100	-0.549546	12.5107	-0.42901	0.677304	0.886075	-5.98207	0.391157	13.2522	2.38621	0.0380747	0.138878	-4.50566	0.491549	13.4904	2.86347	0.0172459	0.216101	-3.57246
1175	LmxM.29.2300_T1109*;S1111*;S1118*;T1132*;T1133*	39.5861	12.1364	41.2008	169	12.5208	363	47.8	14.8308	89.196	3.64665	12.364	22.8805	56	13.8	60.3598	22.659	5480	18.6489	59	129	3030	10.0137	54.3	102	112	5260	7510	574	433	12.684	1.74339	5.93568	1.11345	0.292392	0.759939	-5.46905	1.56258	6.04504	0.957241	0.36099	0.545482	-6.48055	4.63398	7.04771	2.85216	0.0176711	0.216123	-3.59425
75	LmxM.04.0050_T182	45200	43000	27600	32000	45700	49700	52700	40300	30900	48200	42000	46600	36200	41100	41300	45600	54800	49100	54600	44200	52800	46100	58800	47800	52900	45800	46300	55900	49300	58900	0.383257	15.4025	2.16377	0.0561446	0.518505	-4.09909	0.240586	15.5317	1.55054	0.151887	0.305188	-5.78493	0.303415	15.4858	2.84754	0.017704	0.216123	-3.59875
746	LmxM.21.0825_T437	16.4117	15.0409	38.4	194	23.813	140	11.742	15.8804	30.7	35.7168	12.2013	10.4	57.9	243	48.4	30.3656	6020	11.3	220	254	1960	47.9	150	85.7	76	6040	12700	314	889	37.7	2.27282	6.21323	1.40874	0.190203	0.696873	-5.13772	2.32916	6.11873	2.09147	0.0628205	0.18129	-4.98305	4.63106	7.58847	2.84898	0.0177664	0.216123	-3.59957
100	LmxM.05.0200_T743	34.8	3.14559	14.123	31.0718	17.8893	76.2	23.8507	51.4	5.22956	9.85734	5.32781	47.2798	4.24128	82.6	71.2	9.00902	25.8542	36.3	20.9901	22.6	810	13.4859	289	146	52.3328	4140	8540	759	389	15.8322	0.444521	4.16484	0.588158	0.569703	0.848308	-5.89994	2.45806	5.66888	2.04374	0.0680717	0.192313	-5.05826	4.92975	6.98149	2.84424	0.0179094	0.216123	-3.6075
567	LmxM.17.0370_S275	12028.2	11717.1	10565.5	8957.64	11878.9	12500.3	15829.6	12034.4	11526.1	16456.8	13629	15505.7	13740.6	15236	12440.7	10020	10872.2	8876.84	11513.8	9054.1	10315.7	9928.2	11844.1	11305.4	12185.5	10521	8937.8	13050.4	9214.9	12575.2	-0.130467	13.3553	-0.672396	0.516786	0.839282	-5.84679	-0.286908	13.5793	-2.04051	0.0684323	0.193036	-5.06329	-0.3905	13.5846	-2.83967	0.017942	0.216123	-3.61196
901	LmxM.25.1090_S4*;T10*;T16*;S20*;T23*	18.7444	16.6584	20.6533	41.7	14.2106	48.1	13.6786	28.0685	19.1041	90.1996	23.127	10.9008	6.43375	18.2251	21.4458	14.7683	1660	36.2	10.1368	0.0695	604	14.9936	8.24878	55.8917	39.7	3970	5940	381	9.55582	92.4827	-0.522346	4.11198	-0.241416	0.814268	0.945701	-6.04702	0.476186	5.2228	0.418086	0.684675	0.807382	-6.86385	4.71566	6.21263	2.83928	0.0180603	0.216123	-3.6158
798	LmxM.22.0640_S989	12000	11700	10500	8910	11800	12500	15800	12000	11500	16400	13500	15500	13700	15100	12400	2690	10800	8820	11500	9020	10300	9920	11800	11300	12100	10500	8910	13000	9170	12500	-0.508765	13.1598	-1.28532	0.228572	0.716424	-5.28279	-0.287809	13.5759	-2.05518	0.0667698	0.189799	-5.04027	-0.388994	13.5781	-2.83188	0.0181809	0.216123	-3.62503
1285	LmxM.30.2970_T1567	2490	2170	2440	1880	4190	2680	3080	2300	1900	2420	2220	2670	1830	2500	2090	0.997	3110	2830	2970	3170	3050	2120	3840	2600	3540	3100	2750	3540	3130	5480	-2.05917	10.2759	-0.961448	0.35972	0.782553	-5.61662	0.277687	11.3942	1.29836	0.223148	0.396756	-6.10974	0.638223	11.4498	2.8317	0.0181863	0.216123	-3.62532
784	LmxM.22.0160_S187*;S191*;S193*;T199*;T202*;S208*	923	2320	15.5698	2350	2550	3120	1870	1940	2790	2420	3890	5300	5110	6460	4290	59.7	5270	5360	4000	4060	3400	2920	5750	4380	3940	1680	3060	4030	3740	1210	1.41976	10.211	0.807294	0.438877	0.814111	-5.74799	0.737656	11.5858	3.21173	0.00924002	0.0704086	-3.10574	-0.992156	11.772	-2.8305	0.0183306	0.216237	-3.63049
390	LmxM.11.0910_T126*;S129*;S140*	18.0905	287	67.8	72	257	376	530	86.9	452	938	94	571	107	59.9	111	8.59879	1910	1270	991	1510	1230	559	1790	523	9.5438	657	394	329	1180	483	2.44527	7.7428	1.54732	0.153818	0.667057	-4.96492	-0.0514447	8.52215	-0.0376336	0.970721	0.979763	-6.95749	2.06238	8.06165	2.82253	0.0184716	0.216237	-3.6407
1252	LmxM.30.2050_T239	57100	50700	60200	36500	44400	46100	57400	39600	33200	56200	40600	41400	38000	42100	24500	52100	59500	49400	57000	45800	52900	43700	49400	43000	47500	57400	48500	55700	40400	56800	0.100259	15.6306	0.614475	0.552823	0.848308	-5.88407	0.050921	15.4998	0.315946	0.758503	0.858208	-6.90415	0.486649	15.4038	2.82243	0.0185826	0.216237	-3.64399
1712	LmxM.36.1940_S260	1682	4478	72.4343	3652	1014.7	3687	351.676	1747	2507	2411	615.2	1461	1541	1808.8	640	2853	27330	6856	13040	3640	16020	4771	11770	7810	2335	6098	5063	1838	3445	1334	2.7231	11.5305	2.37908	0.0394406	0.45406	-3.77746	2.04533	11.7435	2.92861	0.0151632	0.0886427	-3.5968	1.46912	10.8366	2.8198	0.0186654	0.216237	-3.64839
88	LmxM.04.0920_S233	5870	4480	6980	4250	5200	5130	5040	4610	5040	6820	5280	5280	6270	6860	3880	6520	8180	6510	7490	6630	6620	6460	5710	6120	312	6890	7140	8060	6950	8390	0.417509	12.5718	1.71131	0.118257	0.625665	-4.74784	-0.627068	12.0523	-0.796845	0.444151	0.621116	-6.62265	0.462617	12.6339	2.80723	0.0189576	0.218249	-3.66635
36	LmxM.02.0610_T234*;S237*;S239*;T240*;S241*;S243*;T244*;T246*;T247*;T252*;T253*;S256*;S260*	42.9746	1.1	1.6241	6.58	70.5	1.56	5.13795	0.9	63.5	145	93.9	2.96786	66.7	37.4405	7.88666	1.78618	1550	964	1520	840	1060	734	714	918	494	582	368	1340	383	21.1453	5.30234	5.67521	2.54661	0.0297158	0.411552	-3.52038	6.36413	6.38593	4.5893	0.000982789	0.020101	-0.816053	3.73838	6.3468	2.79267	0.0195428	0.22248	-3.69376
642	LmxM.18.1410_S158*;S160*;T161*;S164*	122.718	36.1342	11.4459	61.1	4023.63	56.1692	31.0273	73.9359	66.9	30.31	12.5952	8.41322	25.3979	41.1673	16.6165	3744.91	99.7132	20.3286	16.5476	3732.84	51.5515	44.4407	28.0621	762.939	2174.65	71.7845	36.2933	94.264	1763.1	104.3	1.04637	7.23091	0.495945	0.630996	0.865532	-5.95042	1.73465	6.45953	1.3979	0.192221	0.356567	-5.9861	2.91646	5.62064	2.78691	0.0196462	0.22248	-3.70101
469	LmxM.14.0890_S606	10371.7	9252	4345.29	7123.9	7705.3	11130	11073.6	8338.8	6874.94	10219.9	9014.8	10893.9	9250.02	9830.87	10792.9	7260	8755.8	6521.4	7516.4	8132.88	7584.9	6756.92	10594.5	8254.4	8612.35	6324	8057.1	8880.05	8516.28	7577.02	0.0293764	12.8769	0.104965	0.918509	0.977624	-6.07166	-0.180724	13.1034	-1.00185	0.339914	0.524324	-6.43723	-0.344603	13.1048	-2.78498	0.0196874	0.22248	-3.70362
473	LmxM.14.0990_S227	122260	146904	8604.69	216520	174201	257442	135251	193211	188089	259969	231339	343508	357435	452674	332555	176931	506250	259614	326848	310828	510288	253931	353762	404009	366602	494440	512320	497670	520223	354202	1.73256	17.3202	2.13231	0.0596739	0.518505	-4.14898	0.873462	18.0543	3.96713	0.00265707	0.0358111	-1.83516	0.488327	18.6018	2.78307	0.0198631	0.223096	-3.7098
1698	LmxM.36.1600_S8*;T11*;T12*;S14*;T16*	62.2	248	5.43424	539	8.40729	1870	140	11.5	3.41308	33.2377	11.8945	213	43.3	97.9	42.9	42.5	568	56	18.9034	983	10.0469	130	58.6	78.1	241	5410	4910	2610	3460	15.2024	1.20944	6.3049	0.741133	0.476202	0.831463	-5.7983	0.415304	5.87715	0.254747	0.804075	0.879943	-6.92301	4.58323	8.04749	2.77188	0.020243	0.225985	-3.72848
733	LmxM.21.0380_S212	7750	5490	6800	8220	10400	8690	9040	8590	9960	11100	6630	10400	9220	11300	8700	112	14600	16600	16700	14300	8660	10200	14900	12900	14000	10300	12500	13700	15100	11600	-0.386378	12.6914	-0.29377	0.775134	0.934868	-6.03247	0.334358	13.3704	1.94367	0.0804274	0.21356	-5.21348	0.461102	13.3826	2.76242	0.0204564	0.226386	-3.74138
1002	LmxM.26.2370_S3562	27.4	6.00916	18.483	60.7	23.5708	72	9.56047	8.91608	87.8463	16.6552	3.25	30.8576	28.9	69.8	25.3582	6.45476	1310	14.2	29.9	28.6	1400	39.5779	5.35713	31.4	7.47078	4730	9880	246	77.6	41.8158	0.911921	4.86675	0.669353	0.51891	0.839282	-5.84854	0.591004	4.91515	0.396117	0.700296	0.818493	-6.87344	4.55877	6.73749	2.76372	0.0205247	0.226386	-3.74211
1014	LmxM.27.0100_Y177	4400	5900	269	5010	5350	5540	3770	4810	3310	6290	5010	6560	7040	8640	7260	1320	11800	9510	11300	9720	9360	6180	10300	9340	8890	8580	8840	11700	10300	7970	1.28833	12.1196	1.32073	0.216952	0.708327	-5.24207	0.912783	12.6283	4.24666	0.00167723	0.0280499	-1.36673	0.465506	12.9636	2.74988	0.0208966	0.226387	-3.76235
681	LmxM.19.1380_S493	14000	16200	12.5	11500	12000	14800	9660	11800	13700	14900	16800	19300	19400	21800	18100	16300	28000	19700	24300	20800	23300	18800	23800	23900	11400	21800	24200	30600	25300	20500	2.70076	13.0385	1.46619	0.174304	0.69345	-5.06728	0.60882	13.9489	2.66661	0.0235302	0.110737	-4.0365	0.350838	14.3898	2.74912	0.0209238	0.226387	-3.76363
252	LmxM.08_29.2020_S595*;T596*;T599*;S601*;S606*;T607*;S609*;S613*;T614*	73.3	3030	37.28	6320	173.076	4670	38.973	107.478	54.5749	86.1947	71.513	193.9	160.8	309.9	15.7153	1566	8620	174.8	116.059	466.3	203.3	217.1	180.6	370.3	101.834	24800	17200	5340	779	54.1341	0.763518	8.99019	0.436204	0.672254	0.882674	-5.97888	0.341553	7.45502	0.276423	0.787823	0.872454	-6.91679	4.61531	8.97529	2.75144	0.020956	0.226387	-3.7626
1024	LmxM.27.0670_S53	21100	20500	695	29200	32200	36800	24800	31000	38900	45200	34700	52600	54200	59800	43100	280	47000	43700	53000	46400	54600	40100	65700	55300	50100	55900	60300	72100	79900	63000	0.464586	13.8198	0.28093	0.784675	0.936466	-6.0363	0.600416	15.3796	3.26011	0.00851454	0.0678452	-3.0232	0.452486	15.7772	2.74974	0.0210164	0.226387	-3.76544
1583	LmxM.34.2110_S256*;S260*;T263*;S270*;T272*	52006	65428	4758.42	57235	65527.2	65104	46461.2	57035	53147	71327	45383.1	68497.8	60236	67947	70393	53070	90236	70944	88857	83574	79073	55411	84739	73946	76740	79648	74490	87966.1	90370	70154	1.07534	15.6746	1.57055	0.148356	0.658108	-4.93501	0.337556	15.9915	2.21699	0.0508098	0.161923	-4.78229	0.377064	16.102	2.73904	0.0213014	0.228124	-3.78088
1798	LmxM.36.5850_T498	2931.35	7014.65	805.712	7861.4	3504.43	12645.7	2664.19	6138.62	3473.83	8417.63	3018.4	10004.5	9858.08	13071.5	7544.4	198.882	22461.2	6133.82	11058.2	10338.5	25868.2	4653.17	14668.2	16697.9	10180.4	33368.1	37397.1	17548	17020.9	8281	0.555779	12.0105	0.449375	0.663052	0.876567	-5.97291	1.12663	13.0415	2.11917	0.0602621	0.176195	-4.94083	1.34322	13.6057	2.72886	0.0217731	0.231239	-3.80026
325	LmxM.09.1290_T416;S418	52000	65200	4750	57200	65500	65000	46400	56900	53000	71100	45300	68400	60000	67800	70200	4070	90000	70800	88700	83400	78600	55300	84500	73500	76600	79500	74100	87900	90200	69800	0.333773	15.302	0.320936	0.755078	0.926946	-6.02383	0.335403	15.9872	2.20834	0.0515615	0.162624	-4.79626	0.376284	16.0981	2.72424	0.0218434	0.231239	-3.80559
87	LmxM.04.0840_S31*;T35*;S36*;S37*;T40*	2830	3100	1050	2230	2970	4720	4750	4070	4200	5460	4630	5770	5600	6310	5660	140	4480	3780	4310	3580	6140	4920	6290	5800	6500	6460	6750	8540	7940	6430	-0.147587	11.0782	-0.152298	0.882078	0.967712	-6.06529	0.355083	12.3495	2.56666	0.0279365	0.117486	-4.20489	0.366233	12.6256	2.70676	0.0224851	0.236672	-3.83439
1585	LmxM.34.2110_S279*;T281*;S283*;T286*;S292*	8.9385	44.4777	7.60512	72.8	16.3656	114	13.5538	34.7	30.3	3.28709	13.9031	60.7	7.8814	7.76898	45.3	3.67	1930	9.79562	26.3	26.262	961	8.90218	183	76.4	43.4	3870	6130	202	138	15.3785	0.746744	4.72947	0.474063	0.645963	0.869355	-5.96125	1.98499	5.46218	1.48992	0.166935	0.324019	-5.86642	4.41016	6.4368	2.70478	0.0226801	0.237368	-3.84039
1489	LmxM.33.1500_S648*;S650*;S653*;S654*;T657*;T658*;S659*;S662*;S665*	15923	20740	1635.52	13810	17150	19823	17870	17905	17903	18290	22520	21560	18110	16750	17630	16271	30480	27040	25520	21340	27400	25290	26250	24950	14220	24470	24060	26610	23720	20700	1.16704	13.9423	1.803	0.102538	0.608738	-4.6229	0.327138	14.3265	1.82456	0.0978759	0.233866	-5.39362	0.313362	14.3841	2.68643	0.0232758	0.242226	-3.86832
363	LmxM.10.1110_S255	9620	12600	0.367	9820	11100	12900	9260	11700	7270	14000	10200	13100	10400	11500	9360	9.95265	20800	16500	18600	19500	17900	12000	11500	14700	9830	12300	13200	13100	14000	14300	1.59943	11.221	0.476317	0.644413	0.869355	-5.96016	0.265458	13.5221	1.18895	0.261786	0.437546	-6.23804	0.301854	13.5548	2.67	0.0239346	0.247683	-3.8957
1745	LmxM.36.2640_S495	22890	22370	26800	22830	29500	21350	23160	15580	18750	22890	18230	19670	19220	18030	12680	23710	28090	26890	29730	21100	20830	15520	18200	16360	231.2	13640	14050	12970	11550	15100	0.0563246	14.6219	0.343713	0.738283	0.921353	-6.01609	-1.443	13.5756	-1.27591	0.230985	0.404731	-6.13655	-0.372368	13.8971	-2.64398	0.0250169	0.257437	-3.93903
1705	LmxM.36.1900_S1199*;T1202*;S1203*;T1210*;S1211*;S1212*;S1215*;T1217*	360.163	348.4	59.1109	302.1	119.915	885.7	48.8388	282.967	130.369	161.968	130.158	247.913	381	99.2676	84.8015	57.9965	7360	3241	4264	4436.23	5305	2243	6276	792.638	2460	4680	4657	5042	6910	41.2147	3.3143	9.25059	2.49662	0.032338	0.425527	-3.59738	3.82076	9.49261	4.62722	0.000927197	0.0196698	-0.755996	3.64122	9.13875	2.64352	0.0251615	0.257486	-3.94227
1283	LmxM.30.2970_T1360	5770000	5460000	5180000	4350000	6330000	5950000	6880000	5120000	3360000	6100000	6050000	6360000	5150000	6530000	5650000	6440000	8150000	7660000	8380000	7830000	7670000	5930000	8190000	6970000	8340000	6450000	6660000	8600000	6420000	9420000	0.510704	22.6136	4.90925	0.000675494	0.062213	-0.0478223	0.466723	22.5787	2.53495	0.0297386	0.121712	-4.26186	0.322318	22.6599	2.61637	0.0263465	0.266738	-3.98731
1115	LmxM.28.2860_T70	5.77059e+06	5.46068e+06	5.18058e+06	4.35057e+06	6331080	5950823	6881040	5120865	3.36048e+06	6.10098e+06	6.05073e+06	6360880	5150856	6531017	5650921	6440934	8150932	7661129	8381196	7831028	7670785	5930934	8191464	6971407	8341280	6450692	6.66098e+06	8601754	6420914	9421726	0.510717	22.6138	4.90927	0.00067548	0.062213	-0.047803	0.466733	22.5789	2.535	0.0297361	0.121712	-4.26177	0.322329	22.6601	2.61618	0.0263552	0.266738	-3.98763
782	LmxM.22.0140_S119	8989.1	8278.4	1744.25	6860.59	7975.12	10009.3	8374.59	7355.23	4695.85	9089.16	6162.01	7489.35	5303.78	7223.35	7078.14	1284.5	9001.22	7652.98	10085.3	7666.45	9708.47	6906.06	10102.5	8148.62	8629.37	8012.97	8358.43	8260.79	7947.5	8478.3	-0.010776	12.5192	-0.0159901	0.987567	0.998504	-6.07728	0.171192	12.9881	0.801417	0.441415	0.61945	-6.61914	0.314965	12.8455	2.60315	0.0268146	0.269904	-4.00688
629	LmxM.18.0960_T192	930	1300	705	1340	1620	1580	1600	1500	1230	2140	2010	2070	2480	2920	1920	41	2470	2420	3210	2550	2720	2220	3520	3160	2730	2760	2540	4010	3680	3670	0.023324	10.155	0.0198603	0.984558	0.998504	-6.07721	0.839868	11.0496	4.02633	0.0023866	0.0343446	-1.72888	0.542869	11.4081	2.59537	0.0271713	0.271509	-4.01979
1076	LmxM.28.0890_S779	16000	8298	3205	13890	16130	11870	11180	7180	9980	17300	7920	4522	9800	9850	6300	18710	14390	9526	24940	16050	11120	5840	10400	11590	2506	11200	9140	11040	14360	10600	0.685751	13.6168	1.43611	0.18248	0.696873	-5.10438	-0.613612	13.1245	-1.42586	0.18454	0.34686	-5.95024	0.596309	13.1461	2.59607	0.0272688	0.271509	-4.02094
1226	LmxM.30.1210_S1921	33.5147	270.071	22.2545	19.5982	7.92	33.9729	37.4	77.5475	14.3841	18.3087	4.81515	13.2879	3.4829	10.5007	29.6625	11.3187	14.2113	13.4186	23.1865	21.9157	23.3	32.5561	3.31107	48.7854	95.4	211	2360	21.5144	51.221	21.1592	-0.966643	4.4963	-1.08781	0.302974	0.766558	-5.49515	-0.230087	4.81079	-0.245105	0.811304	0.885846	-6.92563	3.47038	4.95177	2.58791	0.0276484	0.272533	-4.03444
908	LmxM.25.1270_T438*;T444*;T446*;S453*;S454*	22300	22300	2380	18300	24000	22800	22600	21100	19000	25500	22700	24900	22600	26900	26100	1550	29400	29300	31500	24200	29900	27700	33200	29900	32700	24100	28200	35600	33200	35100	0.193883	13.8603	0.199509	0.845992	0.959133	-6.05664	0.470311	14.6667	4.24177	0.0016903	0.0280499	-1.37471	0.330489	14.7503	2.5819	0.0278006	0.272533	-4.04213
1124	LmxM.29.0370_Y194	9735.66	17600.2	1234.42	26517.2	20147.1	31575.8	5491.38	17666.9	15254.9	24078.7	11015	27101.3	33452.5	49072.2	29846.9	2777.43	55037.2	21332.8	40556.2	44420.5	49265.7	14926.3	44818.7	45186.2	34210.3	56300.4	67665.9	47900.4	61781.1	34164.2	1.14002	13.893	1.10613	0.295394	0.759939	-5.47654	1.10014	14.5362	2.2596	0.0475449	0.155939	-4.71556	0.943767	15.1981	2.58436	0.0278156	0.272533	-4.04033
919	LmxM.25.1560_S212	27200	25200	23000	18600	26100	19900	25000	21400	22100	30200	22300	26800	23700	31400	23800	23200	27300	25300	26700	21200	24800	26900	29900	25600	27500	30100	30100	35200	27800	40800	0.0490101	14.5638	0.297262	0.772438	0.934623	-6.03148	0.196553	14.6162	1.49777	0.164907	0.322461	-5.85598	0.354573	14.8102	2.57202	0.0282712	0.275532	-4.0585
323	LmxM.09.1290_T274*;S275*;T276*;T277*	1060	1820	1370	1720	407	1640	1250	1730	1090	2470	2270	2070	2900	3450	2250	829	1350	1840	1910	239	926	1330	2270	589	2120	506	2070	2510	598	252	-0.195385	10.0456	-0.266738	0.795184	0.937726	-6.04038	-0.290326	10.4717	-0.695902	0.502256	0.674803	-6.70062	-1.61213	10.5047	-2.56943	0.028528	0.276571	-4.06501
1079	LmxM.28.1060_S377	8930	11000	7220	6870	10400	11200	13900	9810	8330	10300	11700	13100	9210	10700	9190	11200	15300	13900	12800	10800	12100	12500	14300	13000	15100	13100	13900	14900	11500	14400	0.540004	13.3616	2.40856	0.0371125	0.445682	-3.72746	0.339214	13.5353	2.24531	0.0484229	0.155965	-4.73643	0.338914	13.5518	2.56149	0.0287818	0.277571	-4.07594
1684	LmxM.36.1070_S92	92.4	50.1	13.6909	130	8.34523	51.867	14.8718	65.9	114	35.6	0.578	62.8	154	215	16.4749	27	963	0.26	28.5	6.64662	653	11.6	65.5	78.1	47.8	5410	12700	369	397	61.9301	-1.14933	4.63234	-0.599169	0.562815	0.848308	-5.89316	0.633289	5.84068	0.60415	0.559126	0.715215	-6.76295	4.9816	7.3386	2.55465	0.0292515	0.280177	-4.08942
815	LmxM.22.1110_S3038	35900	34700	19000	36100	42700	42600	43500	40100	38800	53100	34900	50000	49200	57700	51500	78.8	62300	54700	68800	61200	55400	41700	64200	63000	66100	51200	60300	70800	70200	62000	-1.00241	14.4887	-0.569123	0.582232	0.849146	-5.91087	0.402454	15.605	2.6948	0.0224097	0.107497	-3.98863	0.379767	15.741	2.55049	0.0293562	0.280177	-4.09465
1551	LmxM.34.0630_S24	41.8866	115.709	21.0226	555.53	27.5619	346	69.7779	63.8307	48.8171	15.8729	32.5134	109.4	177.759	346.862	101.539	121.86	3461	54.057	75.7581	163.301	1849	87.1418	450.74	348.272	25.7221	7670	10526	1142.5	787.5	59.8814	1.49964	6.85762	1.11188	0.293032	0.759939	-5.47065	1.81793	6.93963	1.47876	0.169841	0.328275	-5.8812	3.5151	8.63242	2.54611	0.0296781	0.280948	-4.10353
578	LmxM.17.0490_S517*;S520*;S523*;S529*	13.014	13.7361	5.54855	21.9228	67.2952	21.0025	24.8342	31.1996	4.94328	22.7515	9.57412	74.6059	14.6	8.7467	2.8763	133.011	472	13.9934	5.54974	10.6509	10.6116	54.8485	29.3207	1.79	3.49	2600	4020	27.4938	39.1	50.5943	1.02985	4.61108	0.795995	0.445111	0.817565	-5.75685	-0.820314	3.75056	-0.80112	0.441579	0.61945	-6.61938	4.20942	5.70495	2.54484	0.0297421	0.280948	-4.10562
1528	LmxM.33.3090_S45	1060	954	1370	1630	2140	851	1100	1060	1910	1420	1050	1840	1420	1130	1320	2230	2450	2240	3030	2250	1890	2200	2920	2330	2.03	1960	2080	2110	1800	2330	0.821957	10.8313	2.08718	0.0638335	0.536901	-4.21299	-1.11008	9.6964	-0.600102	0.561865	0.717578	-6.76535	0.628032	10.6864	2.53488	0.0301124	0.281869	-4.11994
1288	LmxM.31.0020_T390	20500	20620	10480	13900	19500	30900	31300	26800	23830	24700	39900	40300	31300	30800	32200	26100	35000	28400	29000	22600	42100	39500	43100	39200	24560	42800	45700	40400	37800	44900	0.764761	14.3873	3.2316	0.00919518	0.271298	-2.44669	0.435446	14.9561	2.54664	0.0289146	0.119419	-4.2385	0.285188	15.223	2.53423	0.0301456	0.281869	-4.12101
1122	LmxM.29.0330_S63	6.26246	257	7.33344	411	13.961	792	72.5	115	4.71865	3.94957	17.8	394	230	277	183	103	5520	29.4	428	219	5070	45.4148	241	2240	565	6640	8530	1130	1340	100.479	2.89956	6.65241	1.68687	0.123521	0.628803	-4.78161	3.82446	7.2872	2.19063	0.0532864	0.165739	-4.82584	3.33708	8.9187	2.51861	0.0310934	0.282968	-4.14886
281	LmxM.09.0410_S29	8240	7650	7200	4390	6620	13300	11600	9420	8070	9590	17800	15200	11500	12900	9610	12700	13800	11500	12900	9740	16300	17000	15100	16500	185	16100	17500	20800	16100	17900	0.852597	13.1295	3.52475	0.00561923	0.211237	-1.99239	-0.627701	13.0078	-0.537812	0.602536	0.746673	-6.80278	0.426092	13.8903	2.51157	0.0313574	0.282968	-4.15884
74	LmxM.04.0050_S252	11583.3	12236	4242	10779.7	13927.1	12491.4	13316.3	11564.6	10274.6	13384.1	10145.1	12661.1	11869.2	13686	11938	11348	17817	13666.5	17018	14093.6	13274.3	11522.2	15517	13956.1	14246.1	14449	14232	15609	15573	12904.1	0.575246	13.5458	1.70935	0.11913	0.626088	-4.75123	0.166984	13.6519	1.31344	0.218213	0.391	-6.09142	0.274538	13.6883	2.51094	0.031362	0.282968	-4.15946
625	LmxM.18.0900_S67	19.7135	7.6133	91.9	8.70596	14.2428	24.8331	40.7883	9.45022	5.79	3.18633	20.7563	3.91587	17.2236	39.6	9.04955	19.7244	10.882	8.79903	3.48332	54.6	103	54.8	22.9643	5.19937	8.94209	1430	7670	59.5	58.4812	19.1	-0.450275	3.91602	-0.488329	0.636186	0.866116	-5.95424	1.01856	3.9953	0.986754	0.346909	0.530737	-6.4521	4.09413	5.83434	2.51264	0.0314091	0.282968	-4.15868
123	LmxM.06.0670_T345	1920	2290	2450	2040	2650	2580	3290	2430	1740	3180	3300	3630	3140	3780	2880	551	3570	3650	4020	3290	4060	3240	4400	4340	3920	3810	4960	5090	3550	5030	0.141086	11.2091	0.243025	0.813005	0.945701	-6.04664	0.621799	11.6436	3.08815	0.0114072	0.0772352	-3.3174	0.413704	11.9082	2.50833	0.0315012	0.282968	-4.16376
761	LmxM.21.1350_T1277	1920	2290	2450	2040	2650	2580	3290	2430	1740	3180	3300	3630	3140	3780	2880	551	3570	3650	4020	3290	4060	3240	4400	4340	3920	3810	4960	5090	3550	5030	0.141086	11.2091	0.243025	0.813005	0.945701	-6.04664	0.621799	11.6436	3.08815	0.0114072	0.0772352	-3.3174	0.413704	11.9082	2.50833	0.0315012	0.282968	-4.16376
988	LmxM.26.1870_S2166	1920	2290	2450	2040	2650	2580	3290	2430	1740	3180	3300	3630	3140	3780	2880	551	3570	3650	4020	3290	4060	3240	4400	4340	3920	3810	4960	5090	3550	5030	0.141086	11.2091	0.243025	0.813005	0.945701	-6.04664	0.621799	11.6436	3.08815	0.0114072	0.0772352	-3.3174	0.413704	11.9082	2.50833	0.0315012	0.282968	-4.16376
211	LmxM.08_29.0110_S1759*;S1761*;S1762*;S1763*;S1764*;S1767*;T1769*	4230	4210	3130	3580	4850	5080	6250	5790	6300	7020	6590	7800	5080	8560	6250	19100	9130	9340	8930	7460	11700	10000	12900	10100	9300	7600	8850	9790	8590	9740	1.36176	12.6304	4.41132	0.00135887	0.100122	-0.687332	0.824821	12.976	5.87958	0.000151861	0.00490749	1.11344	0.395904	12.9177	2.50645	0.0316017	0.282968	-4.16685
727	LmxM.21.0190_S524	2520	1950	1150	2070	3550	2550	2200	1720	1350	2260	1590	2030	2100	1950	1970	70.9	2730	1800	2170	2850	2140	1830	3010	2100	2290	2400	2510	2890	2920	2460	-0.853699	10.6141	-0.841427	0.420403	0.808319	-5.72058	0.189053	11.0362	0.819552	0.431466	0.608983	-6.60411	0.45277	11.1327	2.50563	0.0316458	0.282968	-4.1682
920	LmxM.25.1560_S216	2525.33	2639.35	2112.33	2105.63	3025	2114.11	2950.6	2259.02	2851.94	3461.33	2102.44	2807.52	2747.9	3306.22	2774.72	1350.56	4012.8	3830.31	3696.28	2982	2552.28	3295.39	4470.04	3794.31	4264.78	3400.04	3546.13	3935.33	3307.23	4020	0.270262	11.3983	0.678104	0.513312	0.839282	-5.84295	0.425761	11.6027	2.01376	0.0715656	0.19853	-5.10509	0.416777	11.6176	2.49419	0.0322665	0.286426	-4.18706
1669	LmxM.36.0550_T33*	244.067	464	21.1951	1354.8	153.228	1223.25	47.2105	155.008	111.269	67.1563	46.1304	520.015	470.053	942.9	352.601	1518.56	6626.2	47.2	828.989	1509.9	4366.77	68.7	1635	1230.03	347.09	17000	22284	2846.37	2282.3	177.6	2.04409	8.79368	1.38637	0.196725	0.696873	-5.16467	2.32244	8.35344	1.86946	0.0909323	0.224527	-5.32637	3.36621	10.037	2.49444	0.0323923	0.286426	-4.18862
170	LmxM.07.0700_S654	21143.8	19711.7	17255.1	15936.9	20272	21529.9	26625.5	19584	19446.9	26584.1	17398.4	18612.3	19173.4	24195.6	21573.8	2121.74	16824.4	15715.5	17861.4	15465	17812	14863.7	21896.2	17981.7	20689	13768.3	15949.8	18252.5	18344.9	14218.7	-0.78125	13.8047	-1.3921	0.195037	0.696873	-5.15779	-0.285644	14.3167	-1.89198	0.0876107	0.222523	-5.29232	-0.326436	14.1282	-2.48608	0.0327136	0.286426	-4.2004
169	LmxM.07.0700_S366	6255	5552	5602	5055	6541	3947	6276	5298	5243	6117	3734	4845	4517	5200	4359	765.2	4898	4594	5276	3642	3467	2947	4694	3351	4454.8	2594	3391	4155.1	3636.8	3288	-0.856231	12.0679	-1.61697	0.137955	0.649476	-4.87451	-0.511112	12.1181	-2.71034	0.0218185	0.106604	-3.96229	-0.416688	11.9285	-2.48518	0.0327635	0.286426	-4.20188
344	LmxM.10.0360_S632*;S633*;T635*;S636*;T640*;T643*	846	2530	88.3	6160	857.688	6640	427.594	961	350	272	248.542	2560	4400	5300	949	67.1339	48900	2108	6420	14580	38300	782	14870	19410	6710	40100	59900	14910	25100	782.892	1.86829	10.8995	1.05434	0.317327	0.766558	-5.52846	3.55374	11.3537	3.07756	0.0117646	0.0782322	-3.343	3.12181	12.2898	2.48687	0.0328099	0.286426	-4.20105
753	LmxM.21.0880_S473*;T475*;S481*;S488*	95.0439	26.328	86.5761	24.0673	23.3468	39.5	12.9297	66.4027	7.60165	43.6	11.4807	13.6301	23.3204	155	84.8	17.1142	3390	0.0367	10.2602	24.2	1960	22.3	40.3	42	29.1	9610	21300	136	385	30.5451	-1.56941	4.58711	-0.640176	0.536911	0.844569	-5.86764	1.51629	5.44257	1.19004	0.261377	0.437546	-6.23681	4.54049	7.37334	2.48221	0.0330701	0.287335	-4.20871
547	LmxM.16.1240_S638	1258.77	1414.22	578.306	1170.37	1116.47	1266.21	1344.57	1144.6	1074.38	1505.75	1148.14	1620.57	1676.27	2080.58	1888.76	478.538	2083.41	1822.43	2379.03	2110.48	1804.02	1563.37	2589.96	2150.33	2087.46	2206.87	2384.48	2774.76	2825.22	2145.39	0.552327	10.3275	0.953671	0.363057	0.782789	-5.62408	0.675723	10.6349	3.1223	0.0107609	0.0753117	-3.2589	0.570434	10.9741	2.47087	0.033569	0.290301	-4.22542
1609	LmxM.34.3110_T342*;T343*;S347*	14400	13700	14400	9770	14400	15800	20300	16100	12500	20500	25400	26100	23300	28100	14300	18300	21300	19800	21200	16100	27500	26000	33500	25000	27900	28200	31400	41000	25600	46100	0.544102	13.9595	2.90686	0.0158772	0.31447	-2.95169	0.731656	14.3987	4.61789	0.000939706	0.0196698	-0.770068	0.55744	14.7576	2.47006	0.0337569	0.290562	-4.22865
236	LmxM.08_29.1290_S62	14100	13400	5010	11800	13200	9510	9300	9110	11200	13100	6700	10200	11800	14400	13200	44.9	15300	12800	14300	14000	11300	10400	15100	12200	14700	14500	16800	18300	18200	12100	-1.27762	12.7609	-0.829223	0.426947	0.812899	-5.7305	0.285749	13.4789	1.80241	0.101485	0.240586	-5.42652	0.535822	13.6789	2.46582	0.0340001	0.291294	-4.2356
1667	LmxM.36.0250_S513	2871.99	3459.1	188.148	2386.88	1868.9	3523.03	2013.3	2414.25	2657.25	2236.96	1764.99	2549.51	1914.09	1853.62	1933.49	2515.27	5048.84	2856.17	4186.42	2882	3337.2	2555.37	4387.9	3068.61	3219	4669.38	4099.5	3425.3	3250.99	1669	1.14276	11.1491	1.46758	0.173933	0.69345	-5.06555	0.372095	11.4857	1.79838	0.102153	0.241126	-5.43248	0.705336	11.3081	2.45682	0.0343788	0.292526	-4.24849
1546	LmxM.34.0080_T27	0.247	30.3	32.6	4.81244	31.7292	19.5852	109.839	20.5526	5.37	20.477	43.4899	28.8	39.6	40.4	9.77989	39.6	825	6.92078	13.0133	12.732	207	10.1036	70.9	46.3	15.8463	3460	7170	432	162	11.0962	1.99476	4.03441	1.16017	0.273787	0.746676	-5.42035	0.896794	4.89101	0.867652	0.405813	0.587202	-6.56285	3.98138	6.83552	2.45786	0.0344616	0.292526	-4.24866
316	LmxM.09.1260_S133	293855	276800	333000	187050	252540	287760	366650	236070	249560	345110	251720	245000	232170	267010	1986.8	7480	7529	6550	13080	8679	7804	5909	11370	11190	5345.9	5952	9580	12710	9989	18264	-4.97298	15.523	-22.3568	1.17028e-09	2.15565e-06	8.15716	-5.20547	15.5559	-21.5238	9.66814e-10	6.04089e-07	12.4371	-3.162	14.9493	-2.45198	0.0348059	0.293943	-4.25828
356	LmxM.10.0910_T190*;S196*;S198*	8465.12	7667	8944	7130	10460	7397	9300	5932	7683	9368	9145	10564	10222	10682	7020	9231.93	12010	12732	11989	11680	9625	10220	13969	12840	11187	10400	12117	13665	12320	11586.1	0.438193	13.2652	2.1349	0.0589325	0.518505	-4.14218	0.549698	13.2091	3.25775	0.0085451	0.0678452	-3.02697	0.346177	13.3741	2.44542	0.0350496	0.293943	-4.26719
402	LmxM.12.0300_S888	72.9	21.7414	20.3251	3.64089	26.4722	22.8	42.7602	6.96	28.3	36.2	7.06303	8.12541	40.8	26.9052	4.05403	11.917	45.5	34.9	23.4	22.0369	31.1	38	8.97246	82.1	69.8	21.4	50.3669	31.6469	131	990	0.330414	4.47843	0.407777	0.692217	0.894154	-5.99127	0.625569	4.85856	0.786742	0.449576	0.626413	-6.63108	2.81605	5.0005	2.44688	0.0351072	0.293943	-4.26663
803	LmxM.22.0730_S64*;S65*;S66*	13815.7	20709.9	1417.48	19207.2	18264	21785.5	10327.6	13454.6	12441.8	18774.1	8074.39	14535.6	14007.9	17768.8	14098.9	5368	35406.6	21090.9	33734.7	29115.6	25098.1	11056.8	28184.4	20264.6	21813.8	18588.7	21322.5	21094.5	24879.3	13640.1	0.958088	13.8685	1.16157	0.273244	0.746676	-5.41887	0.457938	14.0811	1.59792	0.140985	0.291791	-5.71988	0.556857	13.9746	2.43174	0.0360181	0.299444	-4.2914
339	LmxM.10.0300_T120*;T121*;S123*;T128*;T129*;S133*;S134*;T136*;S138*;S141*;T142*;S144*	464.771	1487.97	18.2646	1029.3	874.919	2177.2	1319.32	2484.8	1166.7	2451	1611.95	3098.6	2539.6	2134.5	2007.48	2904.09	7495	5812	7386	4325	10711	7868.3	13469	10896	7190.4	13176	15051	17240	9094	898.9	3.68771	10.518	3.26462	0.00887013	0.267849	-2.40763	2.41785	12.0449	8.74726	5.15416e-06	0.000287696	4.57987	1.80123	12.0193	2.43057	0.0360893	0.299444	-4.29331
1055	LmxM.27.1840_S1177	1200	1150	289	1470	1210	1150	996	803	540	1290	593	1340	1220	1630	1380	28.8377	2330	1910	2800	2170	1630	1100	2140	1840	1700	1850	2040	2560	2600	1520	0.027298	9.88036	0.0213843	0.983373	0.998504	-6.07718	0.8455	10.2601	2.66419	0.0236219	0.110737	-4.04046	0.826013	10.6037	2.42293	0.0364118	0.300765	-4.30403
12	LmxM.01.0460_S1340*;S1341*;S1342*;S1343*;S1347*;T1348*;S1349*;S1351*;S1362*	85.6	26.8009	17.031	39.3	41.8	8.76992	9.31281	5.73414	31.7802	37.4	43.5782	4.27513	65.3	46.7	47	10.0667	1130	34.9123	6.49544	57.5	243	7.41813	42.1	6.18521	49.3	3560	6800	85.3	121	50.6894	0.241697	5.30799	0.18377	0.857985	0.964065	-6.05978	1.07551	4.35503	0.982991	0.348677	0.531731	-6.45578	3.7711	6.81964	2.42146	0.0366498	0.301379	-4.3082
437	LmxM.13.0780_S216	2790	2520	1780	2220	3110	3810	4540	3970	4130	4460	6510	8650	8380	9370	7100	3230	5290	5400	6170	5270	7220	7610	9080	8880	8100	8070	10100	11100	11100	18100	1.02356	11.7642	3.19819	0.0096946	0.271298	-2.49658	0.965252	12.5094	7.81828	1.39214e-05	0.000704363	3.57056	0.506714	13.2068	2.41848	0.0368343	0.301489	-4.31305
315	LmxM.09.1220_T478*;T480*;T481*;T492*;T494*;S495*	64200	68700	24080	52300	69700	61300	67700	57200	49910	76000	51300	62100	55400	65700	52900	53720	79600	70400	62800	51400	56200	71900	67900	67700	55160	62900	68500	70600	64100	68000	0.26553	15.8042	0.895252	0.392363	0.802145	-5.67539	0.0372731	15.9336	0.275008	0.788878	0.872454	-6.91721	0.222418	15.9154	2.41108	0.0371504	0.301489	-4.32341
1123	LmxM.29.0350_S554	30.8	104	67.8	170	32.1	71	101	34.6	26	108	17.9	61.9	117	34.8	23	96.4	1510	68.5	2.24	36.5	335	3.01	158	108	11.2	15600	45300	438	358	15.2	-0.107951	5.97451	-0.0716274	0.944356	0.984647	-6.07473	-0.370822	5.68979	-0.289326	0.778211	0.869219	-6.91285	4.79048	7.72098	2.41337	0.0371541	0.301489	-4.3214
1346	LmxM.31.2540_S417*;S421*;S422*	70960	62360	73700	37330	47920	65090	66690	55720	54100	62300	65850	58030	48430	57450	35030	35096.7	35740	28900	32250	25790	48570	34710	34850	30700	10240	36510	35440	44510	31120	45330	-0.85484	15.3623	-4.04735	0.002476	0.139334	-1.23058	-1.09279	15.3399	-3.06626	0.0119928	0.0786401	-3.36227	-0.439335	15.4406	-2.40404	0.0377449	0.304939	-4.33662
842	LmxM.24.0640_S341	10800	11900	851	6720	6960	13700	13200	11700	9980	11200	20600	18400	15500	13900	14300	10500	17200	11800	12400	11000	20000	16600	17400	17600	11700	26800	21500	21600	19500	17300	1.16569	13.0128	1.75321	0.111099	0.608738	-4.69158	0.466104	13.7691	2.84831	0.0172092	0.0946473	-3.72759	0.369226	14.1815	2.39453	0.0382066	0.307321	-4.35043
68	LmxM.03.0890_S529*;S530*;S537*;S549*	8131.46	8113.7	671.49	9482.1	11510.3	11353	7583.22	8431.6	10905	12720.7	10203	13411.7	12500.6	13457	11409.3	16063.1	24088	19312	21467	16603.6	17283	14105.5	17198.4	18829	14920.7	13039	14450	16782.2	17118.9	13617.4	1.82109	13.3242	2.53707	0.0301992	0.412438	-3.53509	0.70963	13.6445	4.22404	0.00173858	0.0285042	-1.40366	0.297763	13.7152	2.38692	0.0387024	0.309017	-4.36285
946	LmxM.26.0140_S31	13.5178	449	56.4	1130	6.41726	2440	103	2.85108	27.7018	21.5	5.56508	470	425	368	19.1765	3.59223	1720	129	9.73846	3380	37.3203	193	138	227	1040	7820	6550	4010	5390	34.1698	0.680351	6.58199	0.301252	0.769592	0.933718	-6.03017	1.82059	6.64406	1.09593	0.298769	0.479384	-6.34031	4.44025	8.79394	2.38618	0.0389011	0.309017	-4.36571
597	LmxM.17.0990_T5467	7.25549	1840	986	7.97792	229.992	46.608	51.177	72.2935	14.9321	3.96505	98.5522	2430	29.6088	32.1216	30.4512	19.4728	2200	1760	10.6511	9.85182	82.8	1960	10.9784	46.0509	7.44539	10.5713	18.0589	8.47993	12.4561	15.862	-0.32202	6.73728	-0.140286	0.891309	0.97205	-6.06713	1.18058	5.24697	0.778468	0.454226	0.631395	-6.63772	-2.88087	5.09785	-2.38425	0.039028	0.309017	-4.36885
745	LmxM.21.0810_T734*;S743*;S744*	12500	11800	11600	11600	16000	13900	15900	13800	13900	16800	17400	22200	18000	19400	16100	935	21400	21700	24100	21300	20700	17100	20900	18900	17900	20000	21600	24300	21100	26800	-0.102147	13.57	-0.120502	0.906549	0.975958	-6.06982	0.36263	14.0355	3.19032	0.00958287	0.0714127	-3.1424	0.29014	14.3209	2.37867	0.0392466	0.309017	-4.3763
677	LmxM.19.1160_S131	19141	17510	18184	16081	12225.2	16115.1	19634	16237	18050.7	22221.5	13269.6	17993	15688.5	18446.5	4552	22770	25380	24496	27192.8	11367.4	25969	17860	25392	22070.5	5084.59	22676	23565	23842.7	19080.5	23879.7	0.373753	14.1911	1.39345	0.194401	0.696873	-5.15618	-0.128169	14.0966	-0.311259	0.762032	0.860008	-6.90568	0.841209	14.039	2.38079	0.0392562	0.309017	-4.37447
918	LmxM.25.1560_S208	5070	5391.9	3133	4292.2	5674.2	4282	4784.7	4533.9	4440.2	6584	4152.5	5781	6188	8699	7006	3813.83	6730.5	5176	6438	4771	7359	6313	8541	7049.3	8592	7815	7122	9314	8673	10128	0.193647	12.2679	0.655982	0.526854	0.841964	-5.85766	0.629132	12.5618	3.91328	0.00286703	0.0374544	-1.91676	0.466105	12.8277	2.35271	0.041041	0.32067	-4.41885
1633	LmxM.34.4130_S256	3537.13	3024.74	3141.38	2722.1	3882.34	3905.24	4334.85	4089.59	3179.57	4624.1	4825.39	5598.28	4122.9	5260.2	2688.4	5116.3	6849	5899.35	6334.09	5443.7	7999.1	6015.07	8033.88	6558	7623.7	6606.01	6085.8	7092.49	4546.4	8420.78	0.865368	12.093	3.38225	0.00712051	0.238472	-2.21131	0.849382	12.3887	5.61983	0.000216976	0.00655198	0.744584	0.558609	12.3693	2.3525	0.0411242	0.32067	-4.41989
1520	LmxM.33.2820_S121*;S122*;S123*	4050	3630	4430	2700	4210	3400	5340	4190	3560	4740	4570	4340	3850	4460	2430	816	4220	4220	4470	3380	4450	3960	6590	4600	3250	4410	5120	6580	4720	7720	-0.350711	11.6968	-0.690324	0.50605	0.839282	-5.8345	0.0871138	12.0746	0.408113	0.691745	0.811072	-6.86827	0.54193	12.1753	2.34813	0.0413476	0.32067	-4.42616
1380	LmxM.32.0580_S46	608	13.253	15.704	393	445	717	440	54.4325	1060	906	662	8.71223	151	38.4894	18.988	217	54.0649	23.5704	530	284	401	8.61648	209	297	115	284	141	943	424	633	0.182278	6.9642	0.126151	0.902193	0.97552	-6.0691	-1.87702	7.84285	-1.55001	0.152024	0.305188	-5.78566	2.79177	7.24499	2.34882	0.0414329	0.32067	-4.42638
1673	LmxM.36.0710_S191	25.7694	34.0471	80.028	15.0309	1643.77	61.5	114.916	75.0705	293.1	36.0586	16.4188	26.542	23.38	14.8032	95.4823	541	99.3	48.1743	53.1357	1594.24	145	86.2	103.1	1434.08	1277.17	157.667	76.4354	19.228	2607.26	2922	1.3963	6.83658	0.927323	0.376295	0.789459	-5.64735	1.74348	7.34867	1.69388	0.120983	0.265161	-5.58463	3.38068	6.44628	2.34167	0.0419355	0.322919	-4.43796
1719	LmxM.36.2190_T274*;S281*;S283*;S285*;S294*;S296*	431	1690	15.5249	864	36.2	1340	154	368	316	913	682	1080	1490	1200	328	51	1150	245	617	70.5134	679	185	238	42.4	5.06267	567	364	394	10.7914	48.6	0.164353	7.75491	0.107861	0.916308	0.977624	-6.07133	-2.34745	7.6896	-1.83425	0.0963461	0.233239	-5.37921	-2.66123	8.39297	-2.33569	0.0423606	0.322919	-4.44764
1783	LmxM.36.5350_S493	38.4	88.6	74.6	26.7	0.26	22.7357	57.8	70.9	37.6	150	28.2	54.9	27.5	103	9.94956	74.1	895	938	838	677	825	527	928	792	939	506	470	648	437	11.4358	4.85114	6.57531	2.97996	0.0142848	0.300281	-2.84801	3.82463	7.70613	6.20154	9.88365e-05	0.00350109	1.55708	2.8215	6.48652	2.33088	0.0427058	0.322919	-4.45543
514	LmxM.16.0170_S2790	15.6484	4.66231	7.26675	39.7	7.29514	31.6	12.6673	22.5712	38.2	11.9969	7.89315	34.3	36.4	259	40.1	6.0299	638	16.1611	163	184	160	48.4403	84.9	283	82.2	976	1480	124	553	30.5	2.7136	4.80246	2.09342	0.0636642	0.536901	-4.20644	2.37042	5.58149	3.50693	0.00561288	0.0538486	-2.60172	2.96985	6.80671	2.33085	0.0427078	0.322919	-4.45548
349	LmxM.10.0400_S301	64.7218	25.0705	49.1186	144.695	56.7037	162.055	51.5953	52.6089	50.4631	27.7448	51.2265	97.6	27.5167	52.2596	21.6675	32.4336	3700	42.5665	100.096	52.801	2296	14.0063	158.027	171.68	23.545	15310	32300	651	86.5936	27.3153	1.07351	6.39367	0.827565	0.427841	0.812899	-5.73183	1.01196	6.34559	0.777335	0.454865	0.631395	-6.63863	4.44416	7.66507	2.33068	0.04272	0.322919	-4.45575
1083	LmxM.28.1240_S48*;S53*;S55*	4840	5170	2700	3590	3820	6500	6320	4650	4950	6470	7110	2820	4340	4490	2990	6770	7810	6010	7710	4710	8930	6050	6140	6510	391	5720	5110	6020	7230	7160	0.727723	12.3008	2.4811	0.0328039	0.425527	-3.61564	-0.571411	12.1958	-0.753492	0.468621	0.645142	-6.6572	0.592591	12.3001	2.32991	0.0427753	0.322919	-4.45699
1671	LmxM.36.0670_S446	3430	2740	1870	3200	4730	4380	4530	3760	3640	3960	4870	6780	6610	6070	5860	939	5430	4620	6270	5670	5380	5100	8140	7390	7290	6720	8070	7490	6540	9910	0.330904	11.7423	0.586224	0.571136	0.848308	-5.9009	0.696802	12.3283	4.1539	0.00194421	0.0303495	-1.51851	0.352343	12.7264	2.31447	0.0437463	0.327209	-4.4805
1075	LmxM.28.0590_T82	99.6	40	28.7	86.5	37.6104	59.4	19.6727	21.8	18.1469	12.6	3.47863	10.9485	29.5795	46.3	27.9142	5.10989	162	25.9	34.2	13.8516	61.7	30.104	54.9	29.2	11.5	577	1450	101	33.8	19.3084	-1.03895	5.17466	-1.13059	0.285359	0.758487	-5.45143	0.511102	4.7503	0.749321	0.470829	0.647214	-6.66065	3.0418	5.61562	2.31593	0.0437956	0.327209	-4.47959
353	LmxM.10.0700_S708	1970	1570	210	984	1250	1900	1290	1040	2130	2370	840	1470	1260	1480	1410	20.4569	1560	767	1130	567	979	844	1440	1220	1560	437	391	1180	662	63.1	-1.13415	9.33392	-0.921304	0.379274	0.7931	-5.65268	-0.501301	10.4523	-1.60949	0.138416	0.288745	-5.7038	-1.71811	9.44653	-2.31271	0.0438765	0.327209	-4.48334
1355	LmxM.31.2780_S871	59.1	7.20726	5.27086	9.5	34.6923	0.335	5.60771	23.7913	18.3637	9.43812	4.90084	24.85	33.9	10.6234	13.1435	51.9344	51.8	6.02401	13.057	48.1	25.9883	37.1	53.6328	12.8485	17.8517	1170	1850	17.7307	60.5759	23.6	0.75638	4.2776	0.807357	0.438843	0.814111	-5.74794	2.11608	3.6419	1.87743	0.089747	0.223308	-5.31435	3.30766	5.4812	2.3092	0.0442946	0.328838	-4.49045
1605	LmxM.34.3110_S334*;S338*;T339*;S340*;T342*;T343*;S347*	447	906	93.5	633	378	304	515	550	292	944	305	745	435	419	249	13.5	1080	869	1100	960	1660	804	647	774	185	1470	914	611	1010	630	0.112479	8.66478	0.0846995	0.934226	0.980354	-6.07366	0.47622	9.12453	0.760478	0.464426	0.642729	-6.65197	1.13252	9.21215	2.30499	0.044452	0.328838	-4.49582
418	LmxM.12.1190_S1293	392	263	612	141	382	354	230	163	399	600	151	278	310	464	52.2279	406	94.6	401	1020	9.14525	126	983	708	85.4	6.59609	763	492	849	274	1280	-0.912812	7.86919	-0.738012	0.478012	0.831463	-5.80058	-1.20144	7.70546	-0.947801	0.365457	0.550427	-6.48963	1.69389	8.48658	2.29877	0.0449207	0.330975	-4.50585
838	LmxM.23.1620_S107*;S108*;S114*;S119*;S120*;S122*;T126*	37	1520	6.92258	1910	8.61276	2870	397	33.7895	10.4809	1.37	70.4	673	297	144	41	30	2380	74.2	40	6.41035	136	447	208	12.8019	167	6800	6960	5650	5780	23.5455	-0.447427	6.29158	-0.211475	0.836901	0.955717	-6.05407	1.12236	6.36962	0.574005	0.578649	0.729602	-6.78157	3.74814	9.12882	2.27792	0.046689	0.342291	-4.54081
1225	LmxM.30.1030_S364*;S365*;S366*	38.3	80.9	21.6864	22.9	0.14	0.0688	16.1643	22.6	20.0634	27.5627	48.6152	4.44	64.3	24.2	13.9874	25.1503	585	8.58638	2.79379	28.9	277	5.07709	0.235	24.6	21.7747	2880	6300	76.5	100	17.5132	1.11305	4.09989	0.577084	0.577052	0.848308	-5.90626	0.734192	3.11963	0.340583	0.740504	0.848723	-6.89537	3.79619	6.33082	2.27484	0.0469321	0.342291	-4.54577
502	LmxM.15.1300_T318*;S319*;T321*	7.79089	21.8444	5.65721	15.7549	8.57829	4.66106	29.6	10.3693	18.6	22.4687	39.3	25.3156	30.9	40.8	17.0477	35.5	23.4109	48.2932	25.7	26.0536	37.7	48.9	41.5184	4.94392	11.106	821	1350	114	78.3	18.3382	1.53804	4.16692	2.79972	0.0190544	0.350521	-3.1194	0.562671	4.11924	0.66633	0.520193	0.688132	-6.72159	2.61013	6.17505	2.27359	0.0470139	0.342291	-4.54763
1753	LmxM.36.3240_T544	10700	10000	6150	8260	10800	10700	11700	9530	7690	11000	13600	15800	13800	15300	12600	1430	14000	12900	14000	12100	17400	13100	13800	13800	10800	16300	15400	19500	15100	19100	-0.0848391	13.0916	-0.135682	0.894851	0.975335	-6.06779	0.443159	13.5119	2.6998	0.0222178	0.106854	-3.98016	0.260849	13.9212	2.26301	0.0477132	0.346014	-4.56344
1497	LmxM.33.2090_S365*;S366*;S368*	11200	10900	10500	10600	15100	13100	14500	13700	12800	16400	13600	16500	17300	21000	18500	692	16200	14300	18500	15300	17900	14600	27500	21200	23600	16900	19700	24200	24700	26500	-0.435369	13.2774	-0.514273	0.618593	0.860599	-5.941	0.543715	14.0495	3.10369	0.0111084	0.0766354	-3.29079	0.361194	14.2513	2.25606	0.0482958	0.347093	-4.57477
1621	LmxM.34.4000_T167	42.3	49.3	72.4	82.4	10.7957	6.52	24.5362	3.36	117	45.955	108	6.76	18.2	17.0532	11.3	3.44287	616	24.5867	39.2	88.9	196	48.1	17.6	98.9	80.9	6450	16100	84.2	13.7889	87.9	0.0872234	5.44381	0.0679233	0.947229	0.984647	-6.075	1.76869	5.17688	1.63962	0.13195	0.281636	-5.66165	4.39617	6.45568	2.25734	0.0483335	0.347093	-4.57385
711	LmxM.20.1000_T588	1920	2950	26.8	3370	4030	3370	1410	2030	1730	2960	2510	3440	3550	4280	3800	13.5	7350	5290	7170	7050	4080	2470	4760	4320	4360	4040	4770	4450	4740	4480	0.737197	10.5431	0.354677	0.730434	0.920532	-6.01205	0.838622	11.5104	2.93555	0.0148144	0.0875238	-3.57859	0.373802	11.945	2.25419	0.0484272	0.347093	-4.5776
817	LmxM.22.1310_T992	3160	2470	1440	2010	2560	2690	3450	2240	1000	2710	2630	3160	2590	3150	2730	214	4050	3410	3940	3050	3310	3070	3640	3330	3340	3650	3850	4440	3960	2810	-0.140693	11.0662	-0.171462	0.86739	0.964498	-6.06206	0.573677	11.4158	1.88971	0.087946	0.222523	-5.29578	0.381439	11.6629	2.24926	0.0488308	0.348457	-4.58551
551	LmxM.16.1290_T97*;S107*;T110*;T111*	13.3698	91.9323	3.90125	18.9707	33.5052	35.4699	23.0292	31.8031	6.05429	42.2697	7.25001	6.24522	5.22166	9.11579	9.6216	10	41.7	25.0777	40.8	5.25557	13.025	20.2868	2.80999	11.3781	29.183	110	1230	136.342	3.76864	14.5319	-0.0885555	4.26359	-0.0927141	0.928021	0.97895	-6.07292	-0.950607	4.0576	-1.16436	0.271158	0.447556	-6.26572	3.11444	4.4252	2.24641	0.0492289	0.348457	-4.59135
143	LmxM.06.0960_S40	26300	26800	22400	21800	28200	33400	36900	32000	24800	39100	40400	48800	43300	44800	34000	35100	48200	42300	51300	41800	54900	39300	49800	43400	39900	49600	49800	52900	44900	51700	0.796561	15.0062	5.10409	0.00048296	0.0523301	0.246181	0.456503	15.2318	3.00711	0.0131038	0.0811509	-3.45617	0.244399	15.4788	2.24271	0.0493726	0.348457	-4.59602
1335	LmxM.31.1930_S548*;S549*;S555*;S556*;S559*;S562*;S566*	5060	4800	3580	4080	5510	5180	6590	4430	4240	4360	3610	4520	3760	2990	3000	5540	5850	5120	6170	4010	5430	6040	6000	5610	134	4730	5020	4890	3760	4520	0.214117	12.2594	0.812326	0.435788	0.812899	-5.74436	-0.848032	11.8316	-0.860214	0.409933	0.590842	-6.56912	0.368451	11.9708	2.24269	0.0493741	0.348457	-4.59605
1548	LmxM.34.0320_S29	36600	35800	33200	29900	36400	42400	48200	38300	38300	50300	46600	55800	44600	57300	48300	43000	51500	52400	54000	50600	55600	48300	66700	54300	57100	54800	56300	61000	56800	76000	0.5487	15.3395	4.37591	0.00143529	0.101685	-0.737222	0.376179	15.5875	3.05068	0.012162	0.078805	-3.38158	0.267963	15.7513	2.2397	0.0496229	0.348876	-4.60083
391	LmxM.11.1000_S265*;T268*;S265*;T268*	156	955	55.2	4210	24.2674	271	51.4	211	33.1711	247	58.8114	18.2047	685	1770	396	16.3866	21800	114	1980	675	29900	112	758	4340	645	21100	33800	4060	2850	75.1452	1.2035	8.52413	0.577628	0.576699	0.848308	-5.90594	3.63415	8.71451	2.60208	0.0264027	0.116349	-4.14746	4.04044	9.80084	2.23263	0.0503814	0.352861	-4.61339
1610	LmxM.34.3200_S546*;S551*;T556*;S558*;S565*	60.45	1292	38.6066	1198	45.5378	1007	37.8086	292.6	28.6762	23.0999	60.2969	424	705	495	146.1	74.5046	16100	151.2	673.4	508.471	9699	9.01335	1054	2491.83	315.505	8920	8580	1947	1424.09	105.2	1.71209	8.30789	1.0185	0.333211	0.778201	-5.56324	2.6522	7.88227	1.42633	0.184319	0.346798	-5.94965	2.81279	9.4555	2.22777	0.0507942	0.354405	-4.62115
482	LmxM.15.0320_S682	3698.17	5447.1	315.316	5111.8	4275.98	7815	4771.15	6145.2	4797.98	7637.8	4610.68	8931.43	8833.8	11824.6	9680.13	3674.69	9034.9	6143.36	10135.2	8554	11723.8	5318.65	12308.4	10800.7	9702	12454.7	14244	14262.5	15133.3	8295.1	1.39856	12.0885	1.79228	0.104329	0.608738	-4.63777	0.651943	12.8989	2.52337	0.030101	0.122128	-4.27759	0.586263	13.328	2.22014	0.0514483	0.357006	-4.63332
1369	LmxM.32.0210_S270	10762.5	10020.9	6214.1	8269.79	10837.9	10720.2	11713.3	9625	7749.23	11002.3	13609.8	16023	13809.1	15311.4	12605.6	12730	14062.4	12911.3	14016.6	12106.3	17615	13115.4	13806.3	13836.7	10812.9	16342.4	15414.9	19534.8	15114.6	19109.1	0.54139	13.4113	2.48328	0.0326822	0.425527	-3.61227	0.442272	13.5175	2.68976	0.0226052	0.107873	-3.99718	0.258026	13.9245	2.21699	0.0515547	0.357006	-4.63714
1281	LmxM.30.2970_S2158*;S2159*;S2164*;S2165*	20400	19600	21000	17500	21400	18700	23700	17600	19600	23000	18800	21000	17400	20200	12100	21800	27700	26300	24900	22500	27800	21000	25300	18900	17800	24500	22600	21600	19200	24900	0.300114	14.4327	2.00748	0.0728975	0.556568	-4.33001	0.0997774	14.3648	0.636589	0.538612	0.703872	-6.74184	0.353563	14.2784	2.21476	0.0517697	0.357153	-4.64085
604	LmxM.17.1320_S163*;S165*;T166*;S172*	2460	1980	2500	2060	2920	3590	3370	2770	3880	4730	1920	2490	2500	3540	3100	45.4	4590	4730	5030	4130	4390	3810	7080	4280	5990	2770	3510	3780	3950	5130	-0.367766	11.0208	-0.293271	0.775504	0.934868	-6.03263	0.460683	12.049	2.1374	0.0581394	0.17273	-4.91007	0.501071	11.6234	2.20326	0.0527577	0.361939	-4.65903
1293	LmxM.31.0200_S318	25.3661	297	37.1679	389	7.43696	522	10.7884	17.199	33.5	39	22.5894	1.28587	191	193	37.6	24.3	2300	33	6.83966	5.54421	1880	37	609	113	17.2667	1810	1360	167	1230	26.8784	-0.706774	5.56531	-0.39419	0.701982	0.902339	-5.9968	1.87026	6.31814	1.25623	0.237442	0.410924	-6.16011	3.67296	6.88906	2.20207	0.0530312	0.361939	-4.66211
1518	LmxM.33.2660_S646*;S648*;S654*;S655*;T657*;S659*	34861.6	32108.5	10186.4	36279.2	39912.1	42532.8	36203.2	35018.5	41958.7	50101	44923.7	57182.5	59909.4	66323.3	55826.8	38250.5	54105.6	46877.7	56971.4	49917.6	49979.6	42777.3	66941.3	58372.5	55413.6	57140.6	64670.8	74892	74559.3	70987.8	0.812548	15.1674	2.26104	0.0481086	0.491518	-3.95647	0.405999	15.52	2.75766	0.0201124	0.102908	-3.88195	0.272418	15.9192	2.19994	0.053053	0.361939	-4.66433
1251	LmxM.30.2050_S63	28990	26220	26707	33000	44450	39500	35050	29300	35190	39330	34520	45040	36470	42210	35230	36860	49800	45840	47470	42500	40670	35480	52580	37760	33472	40700	47220	43340	44720	52630	0.502239	15.1825	2.80568	0.0188619	0.350521	-3.11008	0.154467	15.1915	1.06559	0.311524	0.493828	-6.37239	0.243439	15.3534	2.19502	0.0534934	0.363597	-4.67217
881	LmxM.25.0610_S610	1081.78	6238.32	37.083	6423.18	330.8	7680.07	392.022	4587.02	2057.58	3099.8	1510.42	5952.91	7924.55	8453.36	4776.7	1628.6	17616	5868.57	18032.9	9970	11959	3245.23	13208.1	12684.1	7857	14210.9	16415.2	15365	15049	3711	3.15936	11.3632	2.21485	0.0519839	0.503766	-4.0259	1.83596	12.1759	2.45672	0.0339932	0.131545	-4.39208	1.22409	12.8759	2.1906	0.0540594	0.365457	-4.68032
584	LmxM.17.0650_S833*;T834*;S839*;S842*	0.462	0.0728	19.0054	0.235	22.5747	53.2	3.0438	7.08788	14.6466	0.274	0.00744	72.327	7.83817	0.207	9.881	39.2885	424	0.1	0.0873	22.7887	124	27.2182	16.4919	0.0734	4.26248	1840	2380	2.87975	31	29.1693	1.98653	1.34562	0.726926	0.484474	0.833376	-5.80861	0.383737	2.62573	0.188539	0.854247	0.912187	-6.93891	6.05998	3.65176	2.18479	0.0545883	0.365457	-4.68955
1647	LmxM.34.5150_S13	2280	3940	128	3290	4990	4640	3730	4550	3900	5110	4210	5660	6360	6040	5570	109	6490	6100	7240	6870	7500	5910	7750	7850	6350	5590	28200	8720	8880	7570	0.701431	11.1642	0.492291	0.633484	0.865781	-5.95226	0.689546	12.4338	4.70186	0.000826513	0.0185663	-0.637645	0.835956	12.8469	2.18415	0.0546465	0.365457	-4.69056
1104	LmxM.28.2280_S1055*;S1056*;T1057*;T1058*;T1070*;S1073*	18.5981	57	105.889	533	2.99305	9.74864	34.3	3.16116	32.8881	5.5921	4.41842	67.6	197	173	52	29.266	3160	112	188	729	1230	52	647	594	47.7	1710	2400	961	955	16.958	2.59052	6.77846	1.59083	0.14373	0.652341	-4.90871	4.50481	5.76614	3.85573	0.00315143	0.0394893	-2.01332	3.37613	7.48398	2.18187	0.0548552	0.365457	-4.69417
393	LmxM.11.1080_S610*;T613*	3170	3120	3800	4250	5300	4690	5860	4910	5630	6610	5360	6210	6680	8010	5550	14.1	7800	8270	9170	8030	9070	7410	11800	9580	8780	6420	6910	8390	9600	11700	-0.731992	11.5449	-0.43096	0.675933	0.885939	-5.98121	0.746308	12.7977	4.70597	0.000821355	0.0185663	-0.631184	0.416087	12.828	2.17566	0.0552808	0.365457	-4.70306
1001	LmxM.26.2370_S242	1710	1830	1730	1470	2030	1920	2460	1750	1940	2340	1930	2210	1810	2570	1640	13.7867	2760	2630	3250	2650	2970	2410	3070	2680	3250	2470	2290	3250	2610	3260	-0.845665	10.3457	-0.585741	0.571448	0.848308	-5.90118	0.470145	11.2468	2.74839	0.0204358	0.103044	-3.8977	0.453024	11.1971	2.17463	0.0553549	0.365457	-4.70456
332	LmxM.10.0280_S1417*;S1418*;S1420*;S1424*;S1426*	16.6223	34.2254	9.29886	11.1544	7.86992	25.6	47.5395	14.7985	47.8912	12.5967	8.30346	6.3216	2.02429	31.9	15.2295	27.5682	36.6	24.3448	18.6	56.3	29.6228	24.256	27.1	71.7486	22.6	27.3	24.8	45.3	91.1	12.7031	1.15831	4.34415	1.95781	0.0791482	0.573244	-4.40207	0.307819	4.82854	0.480268	0.641313	0.774878	-6.83402	1.88506	4.07367	2.17451	0.0553654	0.365457	-4.70474
1089	LmxM.28.1570_T23*;T24*;S25*;S29*;S30*	4780	4610	5900	2640	3530	3280	4250	3320	3790	4180	5210	4240	3280	4630	2960	4900	5100	4360	5190	2870	5000	4740	4970	4960	1070	6300	4570	5700	4240	7210	0.0843388	12.0565	0.255768	0.803389	0.943476	-6.04336	-0.0460062	11.8464	-0.110825	0.913949	0.947364	-6.95157	0.467384	12.1906	2.17275	0.0555298	0.365457	-4.70755
385	LmxM.11.0830_S30*;T31*;T34*;S35*;S37*;T41*;S43*;T44*;S51*;T56*;S57*	23.1093	10.2912	36.1326	27.1965	14.0345	33.3123	2.19073	40.3068	9.47	67.362	28.6108	24.2686	1.07	34.9546	123.971	20.4991	1130	170.419	20.0076	4.22425	896	9.6752	44.6	95.8	8.06447	4740	9670	358	112	7.8226	1.3337	4.99589	0.968162	0.356523	0.782208	-5.61047	1.46292	4.89937	1.01849	0.332329	0.514845	-6.4206	4.41808	6.53272	2.17433	0.0555526	0.365457	-4.70614
1042	LmxM.27.1210_S440*;T442*;T444*;S446*;T452*	53.8	30.3	13.8717	11.2698	10.5821	7.94	34.8	11.1262	21.3	5.89219	9.87581	33.2	86.1	5.58	26.7	1320	3490	21.6728	6.57802	37.3	1550	20.4448	41.1	5.97753	38.3	12800	23700	275	29.8856	14.7	2.62982	5.58747	1.53431	0.156954	0.667688	-4.98155	1.9188	4.67092	1.42797	0.183621	0.346193	-5.94755	4.61098	6.70629	2.15965	0.0569329	0.372257	-4.72936
1470	LmxM.33.0550_S611*;T614*;T615*;S616*	731	1650	133	4000	278	7800	50.1	277	268	278	326	1200	724	1720	380	437	79000	202	1230	2630	32800	222	2250	4850	1220	245000	682000	14000	10600	68.8	1.39651	10.1667	0.863642	0.408668	0.806582	-5.70222	2.71064	9.93027	1.78144	0.105354	0.245027	-5.45809	4.62713	11.7927	2.15904	0.0569905	0.372257	-4.73031
1200	LmxM.30.0440_S46	102500	151900	22500	179600	158100	232100	110400	163700	136800	258400	122600	231500	244300	299000	232500	928	333200	182300	311500	323300	368900	149600	348500	306200	245600	371900	347700	315200	388700	202500	-0.161844	16.5272	-0.101913	0.920905	0.978262	-6.07198	0.657214	17.7163	2.18446	0.0539874	0.166491	-4.8367	0.546921	18.0013	2.1506	0.0578004	0.374315	-4.74365
1802	LmxM.36.5910_S133	54000	56800	54300	45600	62300	48400	60200	48500	46700	59200	59700	70800	55300	71800	61400	1210	60200	61500	64900	55900	48100	48900	69500	41800	65500	37400	48000	55700	51700	65100	-0.972715	15.243	-0.940937	0.369618	0.787653	-5.6352	0.0392214	15.6937	0.243618	0.812425	0.886019	-6.92602	-0.322882	15.7925	-2.14827	0.0579021	0.374315	-4.74658
599	LmxM.17.1050_S307*;S308*;T312*;S313*;T315*;S318*	104	67.9698	33	19.7886	30.4	63.9	35.3	35.0184	33.1313	115	9.00883	25.6907	44.7	53.6	41.8	12700	123	47.5809	38.6825	13.9718	13.7742	45.9	20.131	96.5	183	52.7695	46.1	108	168	2690	1.63224	6.22897	0.970699	0.35532	0.782208	-5.60814	-0.0842354	5.59088	-0.101465	0.921176	0.949999	-6.95266	2.46452	6.12552	2.14861	0.0579752	0.374315	-4.74668
487	LmxM.15.0540_S281*;S282*;S284*;S285*;S287*	14.0099	406	21.3713	237	828	223	8.62866	97.6	28.0025	392	131	36.5	49	102	9.84253	46.3	285	18.0925	45.5	56.3868	173	94.9	351	7.74561	19.6822	60.1	102	267	299	311	-1.05668	6.36637	-0.805793	0.439702	0.81482	-5.74918	-0.24611	6.06515	-0.18181	0.859345	0.913857	-6.94028	1.86755	6.49566	2.14442	0.0582276	0.374315	-4.75236
1566	LmxM.34.1100_S523	2680	2570	2150	1240	2210	2590	2610	1730	1420	1810	3020	2020	1250	1620	1340	769	3180	2100	2360	1870	3980	2850	3560	2930	3030	3040	2350	2780	2330	2740	-0.168086	10.9503	-0.347174	0.73576	0.921326	-6.01486	0.715234	11.3053	3.28305	0.00818621	0.0658472	-2.9837	0.587453	11.0693	2.14174	0.0584897	0.374315	-4.7566
212	LmxM.08_29.0110_S1767	11300	10900	8770	10200	13000	20200	22300	18200	17400	22100	24800	28800	25000	29900	22400	322	20900	20700	22000	15500	30200	25700	32100	26300	22900	27100	29200	32500	30600	35500	-0.318454	13.2322	-0.290405	0.77763	0.935035	-6.03349	0.450166	14.5085	3.45785	0.00609453	0.0558513	-2.68524	0.244814	14.7905	2.14138	0.0585249	0.374315	-4.75717
1408	LmxM.32.1260_S418	708	783	390	472	678	589	723	414	477	500	318	90.5	519	291	482	467	613	797	813	370	241	372	590	231	70.7	859	902	822	452	611	-0.00232759	9.19395	-0.00436767	0.996602	0.999099	-6.0774	-1.12102	8.49091	-1.8435	0.0948849	0.232109	-5.36534	1.27832	8.82518	2.13583	0.0590704	0.375795	-4.76592
1533	LmxM.33.3480_T229*;S230*;T232*;S236*	1960	1630	2080	956	1290	2260	2520	1720	2270	1740	2070	1260	1690	1680	1140	2750	2050	2610	3180	1960	2370	2930	3030	1770	2420	2050	2630	2670	1620	2570	0.696845	10.9212	1.76165	0.10906	0.608738	-4.67901	0.243985	11.1426	1.16096	0.272476	0.448927	-6.26952	0.565543	10.8641	2.133	0.059351	0.375795	-4.77038
64	LmxM.03.0800_S70	31.4	42.3	24.1234	154	15.3387	26.8	27.5753	28.6	8.46227	12.6743	13.5865	72.9	4.37	18.7	27.02	33.6466	1090	15.6445	45	57.7	211	23.7	0.18	61.8	10.6316	1630	4240	237	23.9	12.3491	0.85978	5.6646	0.734421	0.480099	0.831463	-5.80319	-0.387697	4.02861	-0.235793	0.818354	0.889326	-6.92804	3.5508	5.9875	2.12551	0.0602725	0.375795	-4.78316
863	LmxM.24.1560_S477*;S482*;T485*	4640	5810	2560	4040	2720	5340	7320	3170	2530	5340	4260	3400	3410	3530	1880	6740	8650	6340	7380	4510	4780	5740	3430	5520	406	5570	6640	4740	4710	2990	0.803982	12.2811	2.42083	0.0363464	0.445682	-3.70859	-0.597731	11.8087	-0.849206	0.415744	0.597348	-6.57867	0.582612	11.9284	2.12417	0.0603328	0.375795	-4.78485
1750	LmxM.36.3160_S129	6890	7450	6760	5510	8520	9250	10800	8890	8900	8330	11600	14700	10000	9210	9070	9340	13600	13000	12200	10200	11600	13700	16800	12400	10800	12200	14000	14500	11700	15600	0.731406	13.1298	3.30364	0.00812077	0.257372	-2.33285	0.488211	13.4112	3.34379	0.00738623	0.0612857	-2.87985	0.333205	13.5564	2.12253	0.0603993	0.375795	-4.78687
1172	LmxM.29.2200_S93*;S95*;S99*;T101*;S103*	2190	1980	2520	3130	5250	3590	4170	3540	4260	5320	2720	4190	3370	4440	3510	197	4920	5260	5430	4950	3860	4710	6280	4870	6770	2650	2540	2460	3280	2860	-0.0779931	11.4245	-0.0842391	0.934582	0.980354	-6.0737	0.329622	12.1766	1.70576	0.118693	0.264689	-5.56757	-0.389229	11.6162	-2.12219	0.0604329	0.375795	-4.7874
421	LmxM.12.1200_S437	12817.2	11906.1	10616.2	10601.3	13265	13907	15731.5	13019.6	10557.7	15107.1	11418.3	15023.4	12318.5	14918	14507.3	14118.9	16436.6	15630.9	17003	17927	14813.1	12918.7	18117	16503.9	18206	14521.3	14127.7	19613.8	16255.3	19100	0.455792	13.7532	2.66052	0.0241594	0.383635	-3.33693	0.239445	13.8442	1.57827	0.145414	0.297646	-5.747	0.289967	13.8713	2.1204	0.0606141	0.375795	-4.79021
306	LmxM.09.0980_S706*;T715*;S717*;T718*;T721*;S723*;T725*;T730*;T733*	62.7544	131	13.5168	161	24.4618	7.6663	48.3	56	6.07017	15.5663	36.647	60.8	2.59869	24.5455	7.34941	32.7851	659	21.612	4.13859	52.9	590	8.27539	15.0334	127	4.18913	650	187	13.9906	123	40.6668	-0.419585	5.53123	-0.317324	0.757734	0.926946	-6.02502	0.86338	4.61208	0.617643	0.550545	0.708726	-6.75429	2.59829	5.29803	2.12158	0.0606691	0.375795	-4.78934
600	LmxM.17.1050_S308	13500	14300	13600	10700	14900	10600	13700	10600	11700	13500	15200	17400	14900	18600	9200	973	18300	17900	14400	15000	15000	14700	14500	16700	15200	17200	17900	23300	17900	21900	-0.520817	13.4404	-0.683264	0.510457	0.839282	-5.83917	0.347796	13.718	2.91523	0.0153402	0.0886427	-3.61333	0.412022	14.0444	2.12002	0.0608268	0.375795	-4.79178
1608	LmxM.34.3110_T259	2540	2150	3300	1840	2720	2180	2080	2200	1940	3520	2610	2560	2620	3130	2190	406	3050	2820	3420	2850	3340	2580	5950	3430	3710	3110	3040	4340	2840	4080	-0.281186	11.1242	-0.452735	0.660661	0.875674	-5.9714	0.651938	11.5098	2.5714	0.0277098	0.117486	-4.19692	0.397257	11.5458	2.11815	0.0608421	0.375795	-4.79375
360	LmxM.10.0940_T519*;S520*;T524*;T528*;S533*	9110	9660	5286.9	7390	10050	10970	12000	9320	8170	10150	12000	15120	10975	9961	10614	2536.6	16550	17330	16230	13130	15920	14830	18520	17880	173.5	13250	14390	13560	13276	15850	0.433129	13.1977	0.810901	0.4369	0.812899	-5.74514	-0.581404	13.002	-0.488494	0.635794	0.771497	-6.82967	0.273935	13.6395	2.1166	0.0610003	0.375795	-4.79619
1272	LmxM.30.2970_S1355*;S1359*;T1360*;T1364*;S1355*;S1359*;T1360*;T1364*	263760	302170	16617	912700	424500	4175000	190480	888200	163710	482300	135120	423800	366500	1123500	565900	88462	1186800	322400	1180400	2874000	1448500	73070	1086600	311700	484600	2901000	3446000	636000	2683000	269890	1.56119	18.5265	1.30332	0.222601	0.711859	-5.26218	-0.336552	18.9304	-0.328113	0.749631	0.854468	-6.89987	1.68612	19.5291	2.10645	0.0622186	0.382022	-4.81307
491	LmxM.15.0660_T85*;S87*;S89*;S90*;T99*	202.036	193.8	36.5457	1260	16.634	1216	93.4438	113.468	85.4441	106.363	213	274.6	395	874	257.2	42.8468	10850	225.5	347.9	796	5420	53.7232	1141	1221	162.4	26330	39630	2800	5195	47.3295	1.98377	7.95265	1.21899	0.251713	0.731411	-5.35696	1.82701	8.26747	1.40776	0.189366	0.353764	-5.97353	3.41553	10.1557	2.10412	0.0624602	0.382188	-4.81672
678	LmxM.19.1280_S194	1850	1520	1270	1140	1700	1480	1660	1240	1200	1800	1090	1520	1490	1230	1310	0.593	2350	1810	2580	1710	1990	1730	2050	2280	25.7	1710	1950	1880	1740	1970	-1.85613	9.59592	-0.848767	0.4165	0.808319	-5.71456	-0.798408	10.1102	-0.692271	0.504612	0.676	-6.70304	0.48671	10.6075	2.09981	0.0627338	0.382188	-4.82253
439	LmxM.13.0810_T2107	39.7822	13.229	31.9	13.5165	23.5342	6.47538	112.045	95.5516	31.169	28.0348	15.8621	17.8444	40.5	17.4747	10.058	4.47679	11.389	5.7216	92	710	0.746	39.0427	3.4066	45	567	4.80221	5.75	0.673	14.6022	11.3922	0.367037	4.65322	0.269942	0.79287	0.937516	-6.03944	-0.916134	4.71239	-0.545112	0.597627	0.744306	-6.79866	-1.86964	3.25362	-2.09775	0.0629504	0.382188	-4.82577
1615	LmxM.34.3500_T87	0.00236	29.5	12.9244	51.6	10.1	26.1657	27.6607	50.8	35.5	7.36109	26.636	19.8072	3.26189	45.6735	56.8	14.4442	135	38.1	47	26.7476	72.1865	42.5128	3.96258	52.9	57.6564	1350	5840	51.1438	57.2	24.1156	3.52072	3.53501	1.41218	0.189218	0.696873	-5.13355	0.389747	4.83403	0.421305	0.682396	0.805752	-6.86241	3.38535	6.11069	2.09823	0.0630756	0.382188	-4.82594
1560	LmxM.34.0950_S128*;S131*;T132*;S142*;S143*;T147*	218.073	204.026	59.3563	122.927	85.477	72.9732	93.3178	35.3926	65.2743	77.4083	76.813	79.252	28.9765	44.2478	110.664	55.7593	1033.95	92.684	86.3704	85.396	80.8864	90.0277	52.9415	88.3509	38.6471	33820	53067	150.01	198.874	40.1777	0.101234	6.98896	0.109909	0.914688	0.977624	-6.07111	0.0224592	6.04755	0.0405124	0.968478	0.978571	-6.95737	4.24961	8.06201	2.09597	0.0633135	0.382372	-4.82947
1471	LmxM.33.0590_S1174	343	312	493	303	3.19	426	342	850	494	868	530	895	819	1030	690	16.3	630	848	564	18.4238	448	316	786	0.573	386	409	484	757	15.9137	10.827	0.165468	7.19666	0.0926188	0.928095	0.97895	-6.07293	-2.21504	8.01124	-1.22969	0.246988	0.419698	-6.19112	-2.67689	8.25599	-2.09112	0.0638264	0.38421	-4.83705
813	LmxM.22.1090_S462*;S468*;S470*;T471*;T474*;T475*;T479*;T481*;S482*	65.7	17.5	9.92106	4.59523	12.7673	22.2817	11.7506	11.488	32.1646	25.1407	51.9	96.3997	2.13835	16.8431	18.733	14.7987	55	41	29.975	15.0485	69	54.5	15.4	3.23	25.0807	2940	11000	43.9	49.8121	34.7264	0.898285	4.31957	1.15023	0.277341	0.749751	-5.43106	0.189549	4.33755	0.21633	0.833056	0.898939	-6.93283	3.89453	6.28461	2.08855	0.0640999	0.384599	-4.84107
624	LmxM.18.0900_S113*;S118*;T119*;T121*;T124*	32.0789	43.4	39.1	52.5	259	147	14.5598	64.5	56.9	260	179	246	381	105	323	11.4597	493	522	737	259	660	622	727	398	6.4393	568	579	538	295	579	1.91417	6.84975	1.56416	0.149842	0.658733	-4.94327	1.70978	7.0404	1.21439	0.252353	0.426229	-6.20894	1.1462	8.38302	2.08421	0.064387	0.385067	-4.84694
709	LmxM.20.0960_S2790	14.6	16.4	13.3686	6.3296	168	1.84	15.9525	5.71554	12.1	5.09	20.7656	1.78	9.93376	53.3242	4.3	108.527	7.61	0.624	43.4	46.752	11.5454	16.4596	0.169	6.11	12.0443	65.1	81.3	33.7645	9.52519	2300	-0.340546	4.16947	-0.232947	0.820653	0.949524	-6.04911	-0.425651	2.45416	-0.335468	0.744167	0.850588	-6.89729	3.101	4.82278	2.07959	0.0650622	0.387846	-4.85505
962	LmxM.26.0830_S229	94.5	3160	44.9	8190	5.42913	11200	785	134	5.98334	31.1	46.1	2970	1980	1980	19.574	85.3	11200	825	453	16900	127	1500	1600	1680	4720	29600	32400	17400	19800	83.8	2.66101	9.1539	1.17783	0.267001	0.74576	-5.40155	2.68569	8.87757	1.42313	0.18531	0.347951	-5.95376	4.26591	10.7842	2.07704	0.0653387	0.388239	-4.85903
1788	LmxM.36.5370_T330*;T333*;S334*;T344*	12.0263	38.7	38.5	40.7	15.0768	24.9	68.0854	14.9606	34.7	105.35	16.1307	66.7	32.2369	30.5	1.36	102.444	841	28.9	30.1	25.553	141	24.1	61.6	43.9	8.29244	3320	6720	398	167	2.62	1.48888	5.42251	1.43714	0.182194	0.696873	-5.10312	-0.0566066	5.26497	-0.0639491	0.950264	0.96644	-6.95604	4.27295	6.22774	2.07033	0.0660707	0.39035	-4.86947
1247	LmxM.30.1800_S644	58400	54800	69800	56400	70000	96200	98000	77000	71600	99900	112000	149000	131000	153000	95300	97800	88300	99200	112000	81600	109000	118000	131000	127000	122000	132000	154000	187000	141000	184000	0.630033	16.224	4.90877	0.000642028	0.062213	-0.00867834	0.465982	16.6535	3.95855	0.00266347	0.0358111	-1.84136	0.32589	17.1071	2.06941	0.0661726	0.39035	-4.87091
618	LmxM.18.0840_S465*;T467*;S468*;T469*;S480*	45.1	19.6307	29.437	30.3406	12.9049	52.6	38.0283	12.5625	6.16362	34.4988	22.8758	17.5121	3.23025	3.69031	9.17058	14400	45.3	41.4962	8.08303	109	64.7	65.2689	22.7115	50.3344	20.4089	72.5	10.5008	20.8196	40.5561	22.5722	2.23811	5.77559	1.27924	0.230616	0.716424	-5.2897	0.840934	4.89033	1.10491	0.294935	0.474886	-6.33081	1.67442	3.92089	2.06636	0.0663299	0.39035	-4.8748
1617	LmxM.34.3580_S16*;S17*;T18*;S20*	976	553	361	822	553	1440	1410	930	312	772	1250	641	1100	1560	223	1440	902	733	1440	396	1670	553	1900	1740	5.45349	1920	1700	1930	1890	1210	0.523172	9.52796	0.894833	0.392208	0.802145	-5.67613	-0.954335	9.26129	-0.625641	0.545642	0.708676	-6.74891	1.11083	10.1801	2.06092	0.066933	0.392086	-4.88327
1559	LmxM.34.0810_S632	90.9649	140	40.2873	12.7109	6.9398	232	3.02881	31.4	46.3416	39.3	6.6661	62.1746	78.1	100	9.62872	32.1937	731	19.3834	35.3	33.0016	464	7.49459	171	9.92969	29.5773	543	361	171	428	14.3427	0.710716	5.44169	0.58319	0.573096	0.848308	-5.90269	0.423946	5.264	0.29413	0.774642	0.866884	-6.91133	2.53774	6.24758	2.06119	0.067082	0.392086	-4.88369
723	LmxM.20.1700_S269*;S270*;S276*	2880	2150	3140	2090	3210	3630	3980	3380	3470	4360	3270	4110	3130	3900	2200	29.8	2590	3300	3510	3450	3510	3520	3570	4020	4580	4160	3780	5080	4110	12600	-1.08046	10.831	-0.847122	0.417373	0.808319	-5.71591	0.0272977	11.8852	0.191022	0.85231	0.911175	-6.93842	0.703744	12.0168	2.05632	0.0676261	0.392086	-4.89126
158	LmxM.07.0280_T875	71.2	762	4.63	1240	172	1340	88.7	168	21.1759	84	339	1250	1440	3570	335	9.14512	10800	330	1560	2560	12800	162	3600	6190	1700	12400	19900	5700	5750	301	2.24929	8.25282	1.06592	0.312315	0.766558	-5.51701	4.21533	9.11724	3.14121	0.0104921	0.0745106	-3.23067	2.34076	11.0453	2.05593	0.0676697	0.392086	-4.89186
276	LmxM.09.0220_S93	3220	3070	3440	2610	4030	2560	3580	3140	2740	3800	5570	6240	6060	8170	4650	618	5080	6030	7380	5490	6290	5220	9510	6500	8740	5930	7070	10900	7710	9970	0.220111	11.7723	0.336479	0.743688	0.922523	-6.01854	1.17752	12.2	5.82884	0.000162704	0.00516726	1.04216	0.426843	12.7724	2.05459	0.0676892	0.392086	-4.89333
1554	LmxM.34.0740_S681*;S682*;S686*;T691*	12.2894	31.0454	15.2999	31.804	22.9	24.813	2.24849	46.7204	8.69546	12.8854	8.06413	14.412	35.9393	31.6541	6.26946	6.35218	87.3	55.2	56.6615	0.729	152	50.3	365	51.5376	9.59069	246	33.1	49.5	41.3375	20.5	-0.349894	4.22896	-0.27412	0.789751	0.937244	-6.03826	2.44109	4.85172	2.17169	0.0548735	0.167623	-4.85528	1.73734	4.80084	2.05185	0.0679497	0.392362	-4.89736
104	LmxM.05.0560_S94	5291.48	6500.1	6717.68	4117.6	4652.5	5904.79	7920.01	4248.69	6706.74	4963.52	5431.28	4996.67	4318	5320.19	3330.87	6270.75	7460.4	7252.85	6325.88	4599.56	6980.31	5931.79	6817.11	5884.2	6089	6377.8	5710.56	6182.2	4634.19	7100.08	0.231459	12.5039	0.867627	0.40623	0.806582	-5.69925	0.122518	12.5653	0.684362	0.509211	0.679193	-6.7089	0.366993	12.3533	2.04821	0.0683627	0.392808	-4.90303
110	LmxM.05.0920_S338*;T340*;S343*;T347*	75.3	439	29.5	1050	70.3	824	12.1395	46.9	56	10	66.1	308	488	533	142	468	4700	61.8	317	121	3520	65.8	917	772	154	4090	5740	1710	1490	67.9	1.23572	7.83125	0.8861	0.397036	0.80633	-5.68325	3.31049	7.24903	2.3052	0.0437361	0.147264	-4.63894	2.47982	9.13028	2.04899	0.0684535	0.392808	-4.90263
1011	LmxM.26.2650_S142	4130	6300	63.5	4810	7620	6210	3350	5730	5400	7070	4200	5630	5030	6480	5610	233	10900	8430	10000	8790	7770	5700	8740	9000	7670	5580	6160	8750	8300	6070	0.991552	11.6456	0.638968	0.537664	0.844655	-5.86842	0.51074	12.6515	2.34456	0.0408857	0.144275	-4.5743	0.361842	12.5623	2.04408	0.068833	0.392811	-4.90943
1697	LmxM.36.1580_S1601	4520.5	4930.07	876.309	4895.12	5335.57	5430.4	5001.06	5056.6	3501.78	6886	5349.42	6204.54	6470.23	8231	7607.3	6410.3	8111.5	6983.34	8851.09	6829.8	7592.8	5639.5	7951.5	7072.3	7275.9	7482.14	7172.63	10143.3	8821.5	8342	1.08548	12.3074	2.14379	0.0585423	0.518505	-4.13194	0.480704	12.5448	2.55231	0.0286342	0.1187	-4.22898	0.31497	12.8663	2.04366	0.0688806	0.392811	-4.91007
1799	LmxM.36.5880_S269	15.1598	116	36.6957	233	253	63.4	37.2482	104	240	436	3.68076	26.2376	253	286	130	0.00805	1750	297	739	584	1450	13.962	700	759	457	1160	956	453	893	44.1	-0.214992	6.25748	-0.0688443	0.946514	0.984647	-6.07494	1.51589	7.67415	1.18143	0.264626	0.440734	-6.24655	2.88211	7.39282	2.03707	0.069819	0.394852	-4.92108
1309	LmxM.31.0950_T308*;S318*;T319*;T327*	229	757	11.4818	3276	36.0512	2330	54.3679	167.2	86.1306	263.967	135.832	1245	1701	2652	556	68.5297	34500	206.457	1106	578	26050	239.157	4361	5449	1263	86400	167900	8740	10340	114.6	2.07488	8.5923	1.0474	0.320356	0.766558	-5.53526	3.71335	9.61846	2.75789	0.0203034	0.103027	-3.88671	3.68685	11.5617	2.03671	0.0698612	0.394852	-4.92165
8	LmxM.01.0460_S1226	19200	20200	17900	14800	21000	19100	22700	18600	16100	22300	24800	26900	22000	24200	16500	364	29100	29100	31200	26100	29100	26600	29000	27400	25100	26200	25300	31500	24500	35300	-0.620738	13.8636	-0.53574	0.604225	0.853752	-5.92955	0.482938	14.5003	3.97717	0.00258424	0.0358111	-1.81042	0.324717	14.6247	2.0331	0.0701373	0.394852	-4.92661
490	LmxM.15.0630_S796*;S797*;S798*;S800*;T802*;T814*;S820*;T825*	6.99	20.2457	36.2011	60.1181	10.0248	27.5666	13.2278	34.8011	28.3975	41.2027	19.0259	16.8442	3.43064	7.867	6.93523	3.17538	8.16919	10.063	62.4	22.522	49.9032	12.511	17.559	23.3287	16.0299	2470	5500	7.29887	13.6385	30.5071	-0.614636	4.00429	-0.664563	0.521841	0.839282	-5.85173	-0.371344	4.57908	-0.617564	0.55059	0.708726	-6.75434	3.87831	5.11362	2.0327	0.0703259	0.394852	-4.92783
1077	LmxM.28.0890_S789	10000	9610	12300	10400	14600	10400	15400	9920	15600	14800	12600	13500	13200	16100	11800	97.6	22600	20100	20800	20600	13100	14300	27700	18600	11400	13600	17300	13400	20900	19200	-0.647995	13.1325	-0.455367	0.658885	0.875674	-5.97013	0.316947	13.8212	1.24114	0.242735	0.415307	-6.17786	0.31369	13.8631	2.03009	0.0704507	0.394852	-4.9311
1565	LmxM.34.1010_S21	145.32	501.278	45.1253	1099.39	109.923	708.856	25.4468	752.081	169.646	563.998	206.987	610.752	1192.15	1959.77	810.942	30.4938	1792.68	361.504	1637.9	2498.63	1362.6	98.1454	1763.54	1512.75	927.354	3714.07	4865.98	3342.72	3771.37	364.112	1.5339	8.4732	1.10156	0.297281	0.762663	-5.48119	1.59875	8.84726	1.40917	0.188958	0.353554	-5.97171	1.68722	10.397	2.03096	0.0705291	0.394852	-4.93053
762	LmxM.21.1450_S640	1150	1320	1260	727	1100	1320	1940	1160	1740	2570	2190	2670	2730	3310	1840	533	1600	1890	1970	1130	1390	1200	2290	1000	2200	1250	1690	2980	1460	577	0.246012	10.2114	0.474181	0.645702	0.869355	-5.96136	-0.132121	10.646	-0.404606	0.694239	0.813478	-6.86979	-0.839267	10.8668	-2.02782	0.070739	0.394852	-4.9347
1607	LmxM.34.3110_T255*;S257*;T259*;T262*;S264*	10900	8190	9360	6360	10200	13000	13100	9470	7450	11900	20000	19800	20100	19400	13200	12700	11100	12000	12600	9060	17700	18300	19000	19800	13400	22500	24200	28800	17700	23100	0.366584	13.2943	1.6234	0.136017	0.647274	-4.86554	0.702707	13.7422	3.73377	0.00384869	0.0448689	-2.21767	0.330671	14.3229	2.01991	0.071688	0.39894	-4.94699
1297	LmxM.31.0310_S785	19728.6	20895.1	13851.2	13821.4	18192	15275.8	18711.7	14305.1	11831.8	16406.2	15445.8	16833.5	14211.3	15818.4	12605.8	18954.7	27726.8	24212.4	27826.9	19999	16814.9	17005.8	18923	17488	11795.5	12817.3	13808.9	14035.2	11251	11914	0.460463	14.2867	2.25325	0.0482876	0.491518	-3.96445	0.0983746	13.9346	0.583975	0.572103	0.725267	-6.77557	-0.229166	13.7494	-2.01228	0.072561	0.401443	-4.95859
562	LmxM.17.0010_T541*;S543*;T544*	334	400	101	111	846	331	325	361	312	1100	885	909	1130	1260	1020	53700	766	1060	1110	161	1460	1000	780	639	748	660	755	700	631	425	2.51725	9.29956	1.75475	0.110825	0.608738	-4.68947	1.07038	9.2551	2.2474	0.048251	0.155939	-4.73304	-0.728531	9.6464	-2.01218	0.0725736	0.401443	-4.95876
731	LmxM.21.0370_S497	63500	62900	16400	58600	67600	69700	71100	66700	63700	79900	77200	92300	90000	97400	91500	19.9	90700	81500	99100	85900	84900	77700	103000	95900	101000	93300	98900	129000	123000	91100	-1.539	14.7865	-0.688168	0.507497	0.839282	-5.83582	0.393576	16.2921	3.61981	0.00464883	0.0494165	-2.41015	0.244527	16.5705	2.00734	0.0731569	0.403458	-4.9662
1771	LmxM.36.4480_S169	2370	3210	78.3	3460	4330	5400	4860	4260	4950	5970	5940	8370	6680	7580	5530	4400	5740	4840	6680	4380	7790	7470	7650	7230	5740	7180	8060	9000	9440	7810	1.72932	11.462	1.68178	0.124524	0.628803	-4.78845	0.496662	12.5521	3.47081	0.00596339	0.0549228	-2.66318	0.292756	12.8652	2.00175	0.0738374	0.405622	-4.97481
1144	LmxM.29.1230_S400	1440	1340	1650	1280	1720	1820	2180	1640	1360	2060	1570	1790	1390	1670	1450	46.2016	2090	2270	2220	1810	2080	1720	2380	2380	27.5276	1970	2170	2310	1670	2700	-0.598498	10.2284	-0.558951	0.588887	0.851218	-5.91667	-1.00606	10.3004	-0.875551	0.40193	0.583876	-6.55563	0.446976	10.8376	2.00051	0.0739898	0.405622	-4.97673
1458	LmxM.32.2905_T1156	27.5886	27.0432	5.15728	14.9879	3.53466	13.7526	18.695	3.99973	5.58066	9.88043	11.7947	34.6769	12.8184	30.5282	7.12193	21.5115	5.67211	18.2143	9.43911	13.0504	3.88479	8.34609	14.5188	38.3	88.8774	71.3	359	51.5407	35.3	13.9887	0.0850963	3.56997	0.114325	0.911289	0.977624	-6.07059	0.964134	3.64029	1.05532	0.315975	0.498736	-6.38306	1.83173	4.93996	1.99787	0.0743134	0.406044	-4.98078
891	LmxM.25.1000_T209*;T217*;S223*;T236*	8.33	89.3	8.62891	141	63.187	106	6.54	128	12.4	36.9	32.4	86.4	62.9	172	9.38	33.5	4510	41.9624	2.24	20.5788	3950	10.1	190	48.5	40.8	5980	7950	421	49	36	0.470685	5.38918	0.252823	0.805691	0.944087	-6.04409	1.70583	5.90792	1.08474	0.303372	0.484553	-6.35227	3.38465	7.30867	1.99778	0.0745075	0.406044	-4.98163
1048	LmxM.27.1580_S44	144	153	23.3243	361	680	2580	1170	3130	2030	4200	1120	6490	8040	10100	7310	18.2481	1180	684	2200	1880	2580	3170	9590	9410	9700	6570	14200	16800	18000	8760	1.78312	8.26682	1.21671	0.252539	0.731411	-5.35945	1.29473	11.8795	2.65385	0.0242401	0.111022	-4.06195	1.16798	12.9648	1.99499	0.0748509	0.406712	-4.98591
657	LmxM.19.0270_S733*;T734*;S737*;S739*	2360	1980	1930	1450	11300	2300	3240	2110	1800	3030	2530	3230	2760	2870	2050	238	3170	3460	3720	7760	3530	3020	3770	3610	7470	3150	2960	3550	6430	22500	-0.194309	11.3101	-0.202578	0.843658	0.959133	-6.05599	0.731941	11.6162	2.6626	0.0236864	0.110737	-4.04313	1.03469	11.8935	1.98865	0.0756383	0.409782	-4.99563
1299	LmxM.31.0400_S211*;T214*;S216*;S218*;S221*;S226*;T228*	56.5468	14.2663	18.9921	52.0182	122	10.396	9.32461	11.7539	24.0464	19.5351	23.4743	7.1192	13.0092	12.6086	11.315	34.9335	11.9307	84.8473	18.3266	1140	2.72608	20.4379	11.4	202	70.9894	13.7941	22.1122	20.6214	73.4	83.7	0.58514	5.59955	0.464293	0.652701	0.8732	-5.96593	0.817779	4.21485	0.755491	0.467285	0.644186	-6.65586	1.3922	4.34464	1.98119	0.0763906	0.412643	-5.00637
508	LmxM.15.1320_T352*;S353*;T355*;S357*;T361*	3040	3770	2640	2380	3450	4040	4930	4310	3730	4930	4130	4730	3960	5070	4630	45.6	4520	3800	4480	3740	4450	5360	6020	5620	7380	4810	5780	6730	5470	4740	-0.848539	11.1329	-0.693345	0.504384	0.839282	-5.83226	0.38312	12.2822	2.33131	0.0418217	0.145036	-4.59607	0.283532	12.2728	1.97698	0.0769233	0.414306	-5.01281
1713	LmxM.36.1940_S260*;S263*;T268*;T274*	666.358	397.359	27.9827	722.14	495.65	785.8	265.259	279.36	1183.94	132.1	316.6	217.772	333.174	865.216	55.4	2176.3	2346.5	1988.56	3944.23	85.8005	4670.27	1050.4	2550.1	1820.91	5234.2	1156.2	735.673	535.8	1373.84	361.095	2.06793	9.28801	1.61717	0.137912	0.649476	-4.87425	2.73528	9.97767	4.02154	0.00240677	0.0343664	-1.73729	1.53636	8.76859	1.97488	0.0771907	0.414535	-5.01603
1300	LmxM.31.0540_T277	140.1	1419	18.1288	2880	706.258	4350	174	1251	565	1653	423	5720	7340	10970	4580	50.2	13500	1025	4420	5250	14410	958	9010	10020	4330	29080	35940	12520	18710	2692.76	2.22051	9.65767	1.23498	0.245966	0.730758	-5.33933	2.51503	11.1878	2.6574	0.0241153	0.111022	-4.05643	1.90582	12.879	1.97255	0.0776737	0.415879	-5.02026
1594	LmxM.34.2420_S154	0.318	84.2	21.3602	62.7	102.412	14.5073	39.1182	40.1	28.7297	27.7	33.5143	63.7	60.4	167	34.4	6.57	633	32.3	181	341	459	11.7842	242	110	46.4	4020	5900	817	642	6.44	2.22811	5.47572	1.21047	0.254818	0.734128	-5.36628	1.70542	5.67477	1.74891	0.110706	0.252317	-5.5051	3.34454	7.56516	1.97069	0.0779121	0.415879	-5.0231
1209	LmxM.30.0930_S118*;S119*;S128*	1980	775	3350	2110	6320	6270	4720	3480	5420	7440	9440	11400	10100	11600	7990	5090	5730	5090	5000	4410	6810	6970	9610	7470	7850	4210	7740	8070	7320	10700	1.1155	11.7434	2.14987	0.0578026	0.518505	-4.12197	0.537443	12.6385	2.56903	0.0278228	0.117486	-4.2009	-0.458035	13.0608	-1.96571	0.0785533	0.415879	-5.0307
1216	LmxM.30.0960_S118*;S119*;S128*	1980	775	3350	2110	6320	6270	4720	3480	5420	7440	9440	11400	10100	11600	7990	5090	5730	5090	5000	4410	6810	6970	9610	7470	7850	4210	7740	8070	7320	10700	1.1155	11.7434	2.14987	0.0578026	0.518505	-4.12197	0.537443	12.6385	2.56903	0.0278228	0.117486	-4.2009	-0.458035	13.0608	-1.96571	0.0785533	0.415879	-5.0307
263	LmxM.08_29.2490_S330	20104.6	24411.5	17273.7	28231.4	22698.9	33618.6	21921.2	24186.6	20995.3	31607.8	23035.2	36232.8	39116	49119.5	34717.6	5259	51084	33330.9	45413.4	44422.5	49129.6	24706.7	50820.4	44958.7	40710.4	44124	52133.5	52410.9	54205.2	34575.6	0.346683	14.6138	0.595642	0.565076	0.848308	-5.89529	0.650952	14.9904	2.91501	0.0153513	0.0886427	-3.61389	0.404193	15.314	1.96516	0.0786241	0.415879	-5.03153
973	LmxM.26.1420_S1146	1480	1190	364	1520	1710	1560	1380	1340	1390	2220	1220	2000	1940	3150	3020	347	2350	1780	2390	2190	2870	1610	2870	2470	2370	3210	3610	3410	3920	2200	0.43777	10.332	0.613125	0.553757	0.848308	-5.88482	0.624894	10.909	2.6451	0.0244104	0.111022	-4.07271	0.583973	11.3563	1.96241	0.0787957	0.415879	-5.03508
1547	LmxM.34.0190_S30*;T34*	29.9682	83.6	49.8915	164	27.5853	328.41	37.858	51.5946	26.499	44.1878	114.191	197.602	59.8	212.8	35.61	98.0173	3372	31.9058	127.3	42.8006	2550	51.3935	204.9	56.0416	73.9813	7245	13140	822	317.46	23.8549	1.33337	6.48166	1.04698	0.320539	0.766558	-5.53567	1.44232	6.61806	1.20568	0.255551	0.430114	-6.21896	3.16454	8.23255	1.96187	0.0790511	0.416035	-5.03655
136	LmxM.06.0890_T62*;T63*;T65*;T68*;S69*;T72*	4620	4580	4180	3430	4660	3530	4580	3580	3330	5020	3050	3330	3070	3690	2880	939	2800	2410	2510	1670	2530	2300	2680	1820	2560	1500	2130	2420	2290	158	-1.14682	11.4854	-2.95989	0.0145087	0.300281	-2.86868	-0.74702	11.5759	-4.10188	0.00211318	0.0321693	-1.60407	-1.37762	10.9514	-1.9559	0.0798309	0.418941	-5.04563
1330	LmxM.31.1690_S548	698	2304	75.9413	4114	550	4577	130.5	2980	810	3024	625	5070	6160	8990	4690	898.1	9470	1594	5630	5510	9830	1289	6760	9300	4630	14920	20510	11110	11660	3188.4	2.11433	10.6519	1.87981	0.0905186	0.593364	-4.51524	1.94488	11.3631	1.98662	0.0752045	0.204317	-5.14847	1.45256	12.629	1.95197	0.0803488	0.420272	-5.05161
820	LmxM.22.1460_S41	28300	25100	31100	18700	30900	23300	30000	28500	23800	35500	36700	40500	46700	59600	29700	33100	33700	32400	32400	25300	34900	40900	56700	39600	55500	38600	53900	74000	50500	79400	0.242931	14.8084	1.32209	0.216003	0.707969	-5.24065	0.680326	15.1069	3.82988	0.00328581	0.0406206	-2.05621	0.465787	15.5732	1.94716	0.0809862	0.420272	-5.05891
54	LmxM.03.0700_S1764*;T1770*;T1771*;T1772*;T1774*;T1775*;T1777*;S1780*;S1783*;S1784*	690	1420	32.3	1110	1660	992	1210	1470	1350	2530	1620	2290	2040	2460	1570	39.6	3180	3500	3180	2090	2700	3300	3640	2810	2980	2600	3010	2900	2560	2120	1.13012	9.71084	0.733168	0.480829	0.831463	-5.8041	1.09878	11.0334	4.26911	0.00161861	0.027353	-1.33015	0.415041	11.1472	1.94534	0.0810425	0.420272	-5.06106
834	LmxM.23.1220_S548	5060	2100	608	3090	4920	4990	5220	3140	6630	7210	4890	3030	4400	6080	3670	5320	7510	5330	7460	6030	5060	5170	7430	5910	1510	5610	4910	4820	6700	6560	1.32155	11.9501	2.31721	0.0437741	0.481385	-3.87155	-0.234498	12.2351	-0.560642	0.587386	0.73466	-6.78958	0.400821	12.2675	1.94477	0.0811193	0.420272	-5.06194
456	LmxM.13.1610_S171	21669	22013	20171	17490.6	23333.6	24301	29270	22491.2	21536.3	27980	24408	27082	24040	28781	25837	18609	24526	23730	25115	23102	25810	22310	32475	25885.9	30435	27465	26013	32950	29624	37550.5	0.135666	14.4146	0.843648	0.418873	0.808319	-5.71912	0.122377	14.6671	0.868615	0.405311	0.586936	-6.562	0.229605	14.7795	1.94398	0.0812252	0.420272	-5.06314
470	LmxM.14.0890_S606*;S608*;S609*;T614*	6.8996	780	443	651	1120	753	962	1030	1020	1530	580	733	1070	1340	1180	22.4	339	623	696	790	468	483	838	619	947	262	390	684	894	37.6193	0.116301	8.19031	0.0731239	0.943196	0.984647	-6.07462	-0.678086	9.67066	-1.91403	0.0844759	0.217671	-5.25881	-1.65148	9.04497	-1.94044	0.0817235	0.421149	-5.06859
693	LmxM.20.0375_T708*;T709*;S710*;S715*;T719*;S721*	30300	28300	38600	25500	28800	35200	40400	29100	38000	40900	51400	53700	48400	52400	34100	42900	46600	37400	50600	40500	52500	45300	48400	47800	3100	59300	50800	65900	48600	74300	0.531224	15.1384	3.39404	0.00698179	0.238157	-2.19312	-0.382973	14.962	-0.53137	0.606828	0.749099	-6.80643	0.317284	15.6906	1.93778	0.0822444	0.421149	-5.07315
131	LmxM.06.0830_T600	34.8	32.9	0.00171	7.99081	35.8	39.8	24.1533	11.2219	12.0605	35.5	10.6409	2.87996	20.5396	4.93281	31.9825	5870	19.6367	32.7634	18.9346	0.236	12.9	11.87	35.6	36.6	22.1019	22.2491	71.2	13.2529	78.4	20.6453	2.97579	3.31379	0.897701	0.391119	0.802145	-5.67328	-0.0133653	4.42113	-0.0207383	0.98386	0.990237	-6.95803	1.68374	4.16178	1.93419	0.0825427	0.421149	-5.07798
982	LmxM.26.1620_S22	60.2	24.7	29.7892	75	41.9947	50.9	72.2	11.655	13.3075	7.00617	14.7453	16.1501	31.6	6.75599	26.3	47.4	60.4	72.1	23.6	22	40.5	47.8	1.42	24.7451	20.6273	85.6	858	24.8071	18.5732	47.482	-0.0760875	5.37312	-0.12342	0.904255	0.97552	-6.06946	-0.301793	4.23494	-0.273773	0.789802	0.872454	-6.91758	2.04617	5.09322	1.93237	0.0828344	0.421149	-5.08088
442	LmxM.13.1210_S318	33461.9	70374.9	9941.89	114837	46243.5	57673.9	5450.82	31750.1	24374.8	38162.3	4166.82	9735.35	13909.9	20687.2	8743.58	13872.7	364607	138418	279033	282334	143638	39470.2	161888	124761	85439.3	31601.4	27443	34000.7	43861.6	5013.56	1.75865	16.223	1.83217	0.0978095	0.606617	-4.58225	2.00826	15.5992	3.22981	0.0090889	0.0700491	-3.08349	1.19788	13.8925	1.92711	0.0836967	0.421149	-5.0893
1267	LmxM.30.2860_S87*;T88*;S89*;S94*	2782.67	2584.1	787.6	1900.2	2464	2190.62	2661.7	2198	1869.77	3201	2024.4	1968	1734.27	2839	2229.1	43.1164	1365.36	1523.94	1672.02	430.6	1182	775.27	1448.28	65.8924	911.868	1139.76	1381.1	1950	92.1102	962	-1.73627	10.0434	-1.67829	0.125216	0.628803	-4.79313	-1.98195	10.2271	-2.59066	0.0269251	0.117362	-4.16665	-1.46575	10.323	-1.92704	0.0837061	0.421149	-5.0894
359	LmxM.10.0940_S389*;T390*;S392*;T396*;T399*;T404*;T405*;S406*	235	2620	282	4690	3850	3710	875	628	838	1890	681	211	6130	9050	4750	13.8324	13700	2560	6940	12400	13500	1620	9260	12700	6340	14500	15100	10700	13900	1750	0.747026	10.669	0.38734	0.706881	0.906107	-5.99955	2.46042	11.5342	3.69377	0.00419108	0.0467877	-2.29794	2.11112	12.0699	1.9256	0.0839048	0.421149	-5.09158
686	LmxM.20.0060_S895*;S897*;S901*;S902*;S905*	9561.96	10212.8	4427	7234.88	9913	10930.6	13011.4	10112.6	10207	12988.6	8588.3	10518	8130.13	10552.1	10317.5	1309.7	7338	7721.3	8404.45	6268	8319.96	8162.78	9805.79	8078.6	9842.61	6675.53	5423.8	9591.82	8012.09	8971	-0.597521	12.6511	-1.10952	0.294001	0.759939	-5.47307	-0.369664	13.2891	-2.82397	0.0179446	0.0969326	-3.76909	-0.335896	13.0552	-1.92303	0.0840717	0.421149	-5.0949
77	LmxM.04.0120_T231*;S235*;S236*;S241*	11.9651	22.1	21.8	6.6545	2000	23.833	4.73942	21.8	12.3543	5.93156	4.33076	14.6605	20.0723	6.32	35.5615	45.818	13.6809	12.1438	27.1264	1150	37.7	39.7089	9.79526	8.74659	61.3085	55.557	16.5356	28.717	25.1	786	0.326006	5.40162	0.183276	0.858362	0.964065	-6.05987	1.0891	4.03679	1.35985	0.203582	0.371798	-6.03411	2.16549	4.7083	1.9216	0.084422	0.421149	-5.09752
1159	LmxM.29.1810_T4096*;S4098*;S4104*	1885	2379.2	1062.38	1546.24	1683.44	2024.02	2740.5	1991.99	1676.06	1575.05	2284.01	1375.73	1542.4	1227.4	1367.34	2573.14	3839.58	3021.5	2340.7	1669.51	3263.58	2718.44	2383.63	2349.65	1976	2838.63	2367.84	1999.15	1787.63	1914.85	0.646716	11.0156	1.59735	0.141722	0.652341	-4.89977	0.350217	11.1142	1.62634	0.134766	0.284811	-5.68028	0.499904	10.8205	1.92004	0.0844842	0.421149	-5.0994
1328	LmxM.31.1635_T223	13100	10600	9880	9530	13000	16200	14500	13300	10900	16500	13600	14400	12100	15800	14100	47.5	12400	11300	11100	12100	15300	11700	18800	13800	19000	9270	10300	13500	13100	12700	-1.51418	12.6837	-1.03704	0.324921	0.766558	-5.54536	0.130235	13.8509	0.733923	0.479757	0.656516	-6.67244	-0.259932	13.6378	-1.91646	0.084983	0.421149	-5.10482
1303	LmxM.31.0720_T74	52700	40600	37200	26300	38400	44800	53100	35200	26500	47400	51900	45300	43300	49100	44500	44400	52200	38100	51200	40900	58400	42000	45800	43700	29400	58000	46800	57700	47900	58100	0.240378	15.3381	1.23747	0.244744	0.730758	-5.33674	0.0912979	15.3411	0.403063	0.69534	0.813695	-6.87046	0.194111	15.6086	1.91631	0.0850041	0.421149	-5.10505
1158	LmxM.29.1810_S92	9281	9774	1937.37	10808.7	11321	12802.5	9462.9	12841.4	10303.1	15771.8	10917	16627.2	19960.8	24619.7	21676.5	10214.2	16616.8	12657.2	18420.4	16622	16916.4	10208.7	26725.2	18523	21500	19448.5	24908.2	27641.6	28768.9	21656.1	0.986968	13.3377	2.01531	0.0724646	0.556568	-4.32081	0.572414	13.8415	2.2645	0.0468757	0.154992	-4.70532	0.421835	14.3533	1.9166	0.085152	0.421149	-5.10518
828	LmxM.23.0542_S109	3404.46	122.4	70.2474	1797.17	3488	3044.65	2846.93	2166.65	2060.29	2585.63	3364.07	104.3	2344.7	2686.96	25.2345	3347.56	178.746	99.8	3997.18	7.84454	3916.23	119.7	3555	4567.78	25.1225	3390.16	2974.39	3941.27	3889.79	2614.03	-1.32293	8.81508	-0.679145	0.512952	0.839282	-5.84196	-1.80622	10.3916	-1.27837	0.230151	0.403751	-6.13362	2.56453	10.4152	1.91511	0.08536	0.421149	-5.10742
468	LmxM.14.0870_T417*;T418*	9630	9900	8980	6840	9510	11200	13500	8420	4570	9380	11600	10500	8560	10400	7220	10200	14200	14200	13000	11200	14200	10600	13800	10200	10800	11700	12300	13500	9310	12400	0.485376	13.3615	2.33669	0.041928	0.472449	-3.83758	0.41359	13.3198	1.53299	0.156125	0.311573	-5.80874	0.303694	13.3689	1.91335	0.0854176	0.421149	-5.10951
517	LmxM.16.0220_S105*;S106*;S109*	28.2993	592	230	635	40.5	906	882	5.10306	25.7735	8.28722	6.39021	530	176	79.6	47.4	0.239	884	43.6	25.1054	1220	11.1035	681	54.7	14.666	48.3	1420	1810	1060	892	21.3282	-1.69125	6.45999	-0.751464	0.470243	0.828888	-5.7907	-0.314359	5.78243	-0.175786	0.863972	0.915474	-6.94145	2.89845	7.66255	1.91437	0.0854633	0.421149	-5.10853
499	LmxM.15.1300_S1408	3750	3980	3480	2090	2360	4320	4640	2870	3800	4130	6410	4420	4060	3650	3670	3680	4630	3130	3580	2810	6820	3970	4190	4970	477	6320	6400	6270	3650	8360	0.213275	11.6726	0.642924	0.534946	0.844073	-5.86614	-0.349436	11.7547	-0.551975	0.593154	0.741241	-6.79461	0.465667	12.3165	1.9136	0.0855196	0.421149	-5.10954
69	LmxM.03.0980_T163*;T166*	9281	9774	1937.37	10808.7	11367	12807.2	9462.9	12841.4	10303.1	15709	10915	16632.8	19960.8	24633.3	21676.5	10204.9	16621.2	12657.2	18427	16622	16948	10211.1	26725.2	18523	21500	19448.5	24902.5	27615.2	28708.5	21656.1	0.985714	13.3383	2.0112	0.072959	0.556568	-4.32679	0.574066	13.8413	2.27482	0.0460596	0.153144	-4.68852	0.420683	14.3529	1.91223	0.0857627	0.421149	-5.11175
970	LmxM.26.1230_T1502	1870	2350	1060	1520	1680	2000	2710	1990	1660	1570	2270	1360	1530	1220	1350	2550	3830	3010	2330	1660	3230	2700	2370	2310	136	2820	2360	1960	1780	1900	0.651364	11.0059	1.60756	0.139461	0.651999	-4.88639	-0.422811	10.717	-0.53086	0.607168	0.749099	-6.80672	0.500708	10.8081	1.91055	0.0858115	0.421149	-5.11374
768	LmxM.21.1540_T1146*;S1147*;S1148*;T1149*;S1151*	11.9	8.36281	27.8	86.7937	25.5	21.6004	55.3	9.45778	12.1185	21.7696	23.3	13.0304	4.46523	4.71605	8.98053	27.8	10.3242	89	34.7	62.5929	81.5	47.3	60.3	5.76584	3100	34.5378	59.7	14.0742	7.92491	45.2	0.635931	4.82713	0.763505	0.463175	0.825913	-5.78191	2.08902	5.34592	1.45084	0.177301	0.337036	-5.91785	1.50004	3.91186	1.90907	0.086019	0.421149	-5.11596
636	LmxM.18.1100_S66	3960	4770	15.3023	6730	7210	5810	4020	6130	5980	7640	6850	8780	8290	10700	8520	0.77	13400	11500	14900	12200	8450	8430	13000	10800	10700	8140	11500	11700	13100	9460	0.124186	10.7899	0.04134	0.967865	0.99484	-6.07652	0.806417	12.9041	4.12377	0.00204029	0.0313185	-1.56804	0.315655	13.218	1.90782	0.0861961	0.421149	-5.11785
471	LmxM.14.0930_T369*;T371*;T372*;S375*;S377*;S378*;T380*;S381*	54.1	252	17.5034	582	51.1	24.4874	0.0475	83.8	162	83.8	43.9	334	213	738	264	52.6	5080	34.6439	586	1070	2390	8.84	1670	482	365	19000	34500	3630	2460	20.3688	1.93515	7.51248	1.23646	0.245439	0.730758	-5.33769	4.43229	6.28328	1.86933	0.0912777	0.224933	-5.32741	3.51601	9.58729	1.90369	0.08697	0.423806	-5.12461
1153	LmxM.29.1750_S79*;S80*;S82*;S86*;S89*;S95*;T96*	56.8851	132.627	38.4175	84.6	30.2034	693	24.978	61.9648	18.0591	19.6991	47.503	365	588	1273	277	40.0911	5015	115.519	372.5	307.2	5000	77.786	933	1318	173.9	10680	16180	2238	3625	57.759	2.36184	7.07375	1.93112	0.0832354	0.578386	-4.44225	3.54675	7.47485	2.57787	0.0274098	0.117486	-4.18616	2.89183	9.78774	1.90129	0.0873123	0.424351	-5.12822
132	LmxM.06.0830_T600*;T602*;T613*	4910	4100	614	4170	5170	9560	8400	7990	6100	9860	12800	16300	14700	16600	18000	7.45	9130	8430	9960	8820	11300	13600	14000	15800	18200	16400	17800	22500	21300	16200	-0.480668	11.337	-0.245584	0.811131	0.945701	-6.04596	0.800573	13.4133	4.54941	0.00104419	0.0209064	-0.878785	0.261267	14.0575	1.89705	0.0877303	0.425261	-5.13405
423	LmxM.12.1200_S7*;T10*;T11*;T16*;S20*;S22*;T25*;T27*	3.87176	26.6	17.4864	23.3	45.7664	0.531	24.5486	18.9141	2.87306	9.47124	2.75651	30.1808	40.0399	19.9723	22.039	12.4336	52.2	51.5921	39.9145	23.5	26.6119	18.8064	89.4732	42.0637	14.259	660	1910	24.2947	25.6	26.1232	0.806335	4.57776	1.04301	0.321918	0.766558	-5.53987	2.39339	3.73907	2.19159	0.0530547	0.165358	-4.8233	2.75398	5.47373	1.89587	0.0880898	0.425883	-5.13636
213	LmxM.08_29.0270_S114;S118	357	200	33.7	2790	3520	8100	1790	2900	2210	6130	875	3110	2380	3700	1040	465	1860	1890	1940	2330	1730	284	2730	199	1220	896	1280	281	2490	145	1.65772	9.714	1.30881	0.220809	0.708327	-5.25587	-2.1545	10.7193	-2.75445	0.0204234	0.103044	-3.89254	-1.54854	10.1194	-1.88598	0.0895244	0.431686	-5.15118
1064	LmxM.27.2400_S14	10.142	14.4885	20.5378	69.3	61.5843	174	15.0165	51.2001	13.4748	19.5152	37.9279	2.17156	119	351	25.2	21.6214	1040	18.5343	58.1573	26.3	673	21.1986	159	8.98334	16.1179	420	483	155	434	42.9073	1.12584	5.28664	0.947841	0.366265	0.787653	-5.62899	0.644573	5.33593	0.497717	0.62939	0.766757	-6.82494	2.54431	6.54604	1.8816	0.0901674	0.433651	-5.15774
572	LmxM.17.0430_T765	53.7311	49.3	11.7833	38.4	24.5	67.5	17.8974	44.3	3.45526	35.5	11.6	44.1184	130.147	35.3	25.2016	31.5	798	8.26032	41.0435	71.6	483	31.6	54.108	74.8	5.85665	2130	4480	240	257	5.52136	0.875415	5.39923	0.770883	0.459173	0.824889	-5.77615	1.15686	5.10768	0.94568	0.366487	0.551527	-6.49163	3.14861	6.73839	1.87953	0.0904725	0.433757	-5.16084
1337	LmxM.31.1990_S70	20400.3	20052.9	42783.4	20182.1	33020	43063.1	44322.4	20321.7	25419.5	51997.5	47460.8	25648.1	30521.1	48221.6	9766.62	31448.2	34252.2	45396.9	46870.1	14979	27153.7	33797.9	40764.4	52907.6	6215.61	40703.6	41921.8	53801.3	41832.3	62766.9	0.311501	14.8166	0.869088	0.405826	0.806582	-5.69766	-0.41181	14.8822	-0.755311	0.467577	0.644186	-6.65579	0.756822	15.1563	1.87632	0.090947	0.433757	-5.16563
990	LmxM.26.1950_S1019	19861	17805.4	11180.7	15804.8	19724.2	25562.2	26383.9	22875.9	20328.8	26110.8	23424.3	30457.4	26622.7	30315	31929	18085.9	23215	19420.8	20936	26351.1	21339	19038.4	31145.4	27919	30600.6	28609	30223.7	40215.6	36834.5	33232.2	0.373555	14.1992	1.7602	0.109315	0.608738	-4.681	0.0801131	14.5989	0.48542	0.63778	0.772889	-6.83137	0.242238	14.9133	1.87333	0.0912014	0.433757	-5.1696
1491	LmxM.33.1500_S650	2250	3960	61.5	2290	2170	3120	1440	1360	1790	2040	4000	3860	4670	2680	2850	3390	6930	4960	6210	5740	5730	4040	5310	5880	9620	5450	5970	5040	4540	3200	2.11499	11.3123	2.02891	0.0708532	0.556568	-4.301	1.65674	11.6901	5.76128	0.000178673	0.00557824	0.945665	0.422591	11.9981	1.87242	0.0913371	0.433757	-5.17096
656	LmxM.19.0180_Y164	54300	63800	11300	64800	66400	75000	56000	63800	54300	80600	61800	82700	85100	98800	83100	5240	99100	82800	99200	94300	93300	64800	102000	91200	89800	90700	101000	105000	106000	82300	0.251149	15.5569	0.283619	0.782674	0.936466	-6.03551	0.421302	16.2019	2.67966	0.0230013	0.109479	-4.01427	0.246515	16.4358	1.87176	0.0914602	0.433757	-5.17201
1316	LmxM.31.1130_T45*;T47*	1399.91	1577.52	1570.23	1034.51	1474.44	1352.64	1877.32	1349.79	964.389	1729.36	1359.7	1710.98	1272	1725.97	968.252	1123.6	1520.03	1490.31	1494.04	1226.85	1745.4	1517.96	2002.39	1474.74	1789.4	1721.79	1897.26	2139.61	1675.48	2304.65	-0.0362155	10.4283	-0.0921037	0.928461	0.97895	-6.07299	0.258446	10.598	1.07579	0.307152	0.489001	-6.36171	0.489645	10.6718	1.87064	0.0916023	0.433757	-5.17362
241	LmxM.08_29.1450_S729	4440.5	5422.3	1785.28	4686.18	5091.76	4444.6	5112.47	4058.01	2997.91	4972.14	4451.2	5657.5	4964.2	5616	5060.13	7170	8470	7676.72	9002.3	7311.17	6745	5486.76	7187.4	7020.8	6358.14	5060	5487	7338.2	7136	6258.95	0.980573	12.4565	2.84535	0.0176294	0.334778	-3.04799	0.622163	12.3618	3.60706	0.00474849	0.0494165	-2.43174	0.271396	12.4604	1.86488	0.0924685	0.436736	-5.18222
769	LmxM.21.1560_T281*;T282*;S284*;S296*;S298*	115	856	0.298	1200	58.5	633	12.9429	200	55.4	147	120	1090	1230	1900	387	24.7	11000	217	1080	2650	10000	101	2240	3880	718	17900	27900	4550	4840	115	3.26445	7.82013	1.3351	0.212382	0.703355	-5.22534	3.76988	8.61204	2.74416	0.0206897	0.103561	-3.90753	2.67683	10.6883	1.86304	0.0929379	0.43783	-5.18544
766	LmxM.21.1530_T43*;S44*;T46*;S49*;T50*;T52*;S54*;T55*;S56*	177	636	22.5089	382	186	421	17.2703	28.3	370	712	91	79.3	1430	1400	886	1.83	938	601	1020	450	1210	442	1490	1910	1730	1040	1570	1770	2330	863	0.279029	7.61741	0.153446	0.881197	0.967321	-6.06511	3.11359	8.68834	2.81713	0.0181625	0.0974603	-3.78091	1.76531	9.5909	1.85836	0.0936473	0.440047	-5.19239
707	LmxM.20.0770_S3086	6.81469	107	16.8779	64.9	5.91376	324	6.90383	105	30.4	76	34.9425	208	168	379	140	5.6747	2040	37.1	204	135	895	32.9	424	332	36.6	2940	4030	594	577	45.4112	2.25802	5.56329	1.45395	0.177591	0.696873	-5.08244	1.62541	6.61579	1.25967	0.236248	0.410032	-6.15604	2.29498	8.33049	1.85377	0.0943501	0.440757	-5.19922
989	LmxM.26.1900_T1092	3210	3200	3100	2560	3680	3570	4560	3480	3040	4230	5790	7010	5740	6330	4460	37.9	5370	4780	5510	5020	5520	4980	6500	5010	5980	6330	6800	7820	6100	9780	-0.69575	11.2637	-0.526087	0.610664	0.857216	-5.93475	0.575487	12.1553	3.69677	0.00409144	0.0459539	-2.28005	0.322055	12.6635	1.85206	0.0944225	0.440757	-5.20131
1442	LmxM.32.2440_S487	1290	3890	94.6	4380	2010	4700	1080	2290	1400	3570	1770	3240	3620	5670	3780	110	7570	3160	6820	6550	6460	2160	5430	6630	5210	6600	7180	6440	6600	2460	0.962762	10.8598	0.671659	0.517504	0.839282	-5.847	1.09868	11.6872	2.3932	0.0377582	0.138588	-4.49567	0.695433	12.073	1.85226	0.0945823	0.440757	-5.20146
1490	LmxM.33.1500_S648*;S650*;S653*;S654*;T657*;T658*;S659*;S662*;S665*;S648*;S650*;S653*;S654*;T657*;T658*;S659*;S662*;S665*	1.62448	13.2254	68.9704	92.2	276	1010	66.1	151	397	1420	473	1600	1250	1690	188	10.8605	2290	1350	420	838	2210	42.9866	2230	61.7	110	72.6	75.6	101.21	849	887	3.65152	6.85943	2.04562	0.068921	0.556568	-4.27662	-0.396552	8.27568	-0.28221	0.783528	0.87206	-6.91503	-1.89777	8.67005	-1.85033	0.0948448	0.440757	-5.20424
190	LmxM.08.0480_S91	28	85.9	4.3763	213	22.0153	227	38.7658	123	8.81247	29.9	30.0791	38	60.2	218	12.1491	2.89536	1470	27.9727	50.4	14.0241	1320	52.4	471	271	23.3	1220	1840	248	800	7.13392	0.153937	5.18833	0.0928626	0.927906	0.97895	-6.07291	1.89888	6.56692	1.47981	0.169566	0.328089	-5.87981	2.81793	6.89722	1.84588	0.095568	0.440757	-5.21092
1557	LmxM.34.0760_S231*;S232*;T233*	782	877	1040	334	774	236	597	508	728	768	383	317	504	595	7.58	678	772	830	639	166	504	434	168	644	19.8	1020	816	895	510	1210	-0.400088	9.2779	-0.613443	0.553478	0.848308	-5.8847	-1.28324	8.39552	-1.34782	0.207303	0.377324	-6.04909	2.14038	8.67134	1.84283	0.0960434	0.440757	-5.21545
166	LmxM.07.0580_T904;S915	11700	15400	1160	8930	10900	17900	13900	12500	10500	12300	14700	11600	9460	9830	9680	12600	19600	13500	12000	12600	17800	15000	14500	12500	12000	14900	15500	13200	11200	12100	0.9262	13.2914	1.43623	0.182447	0.696873	-5.10424	0.106367	13.7421	0.623767	0.546669	0.708676	-6.75031	0.285686	13.5542	1.84132	0.0960881	0.440757	-5.21725
431	LmxM.13.0690_S502*;S504*;S508*;S509*;S513*;S515*;S520*;T521*	11700	15400	1160	8930	10900	17900	13900	12500	10500	12300	14700	11600	9460	9830	9680	12600	19600	13500	12000	12600	17800	15000	14500	12500	12000	14900	15500	13200	11200	12100	0.9262	13.2914	1.43623	0.182447	0.696873	-5.10424	0.106367	13.7421	0.623767	0.546669	0.708676	-6.75031	0.285686	13.5542	1.84132	0.0960881	0.440757	-5.21725
1550	LmxM.34.0630_S230	3120	3340	1620	3120	4100	3390	3480	3110	2960	3860	2610	2790	2350	3340	3310	125	3650	3370	4210	2960	2510	2040	2580	3210	2650	2010	1780	2960	2400	717	-0.698899	11.1672	-0.736751	0.478744	0.831463	-5.8015	-0.379858	11.5182	-2.30955	0.0434041	0.147031	-4.63173	-0.675181	11.1409	-1.83992	0.0963468	0.440757	-5.21941
1198	LmxM.30.0440_S29*;T31*;S33*	2055	4520	662.7	12000	883.3	13500	425.902	3408	1783	1881	1113	4810	7180	12010	2930	502.2	51700	1618	4360	8230	64400	1134	9680	20530	6120	91900	125100	14370	24400	983.6	0.906006	11.6244	0.716418	0.490651	0.833863	-5.81612	2.08008	12.2135	1.8362	0.0963654	0.233239	-5.37702	2.30347	13.1978	1.84016	0.0964602	0.440757	-5.2194
1338	LmxM.31.2090_S170	15.7795	76.7	27.1	17.2078	18.6	0.639	4.05153	41.5	38.6	10.5363	90.3	15.6707	8.37227	13.6226	16.0424	36.1185	98	16.1972	36.3	44.7	15.0311	20.1641	7.52539	26.2454	26.2916	463	11100	16.6554	29.9502	52.9	0.629514	4.97947	0.91278	0.383146	0.797463	-5.66054	1.03413	3.60011	0.911508	0.383365	0.566286	-6.52346	3.13535	5.82848	1.84013	0.0964663	0.440757	-5.21945
98	LmxM.05.0100_S268*;T270*;T277*	49.0682	5.68719	52.3718	10.4344	383	7.00203	36.8	14.6022	7.19521	12.8164	17.3	37.0384	32.8	23	7.85979	24800	25.5799	14.2	56	254	41.5	16.3	112	186	70.4	80	99.3432	23.9	21	1390	2.21984	6.26985	1.07696	0.307598	0.766558	-5.50601	2.29627	4.82903	2.84903	0.0171879	0.0946473	-3.72636	2.10221	5.42257	1.83863	0.0966943	0.440757	-5.22166
612	LmxM.18.0270_Y186	71438.2	119967	3866.16	129982	93098.9	116678	62114.5	113764	100331	126340	91714.9	159213	173678	202622	154235	65291	218705	136910	215088	205324	176683	105945	216750	193843	160040	216001	240768	214010	271178	127703	1.55008	16.4566	1.68303	0.124277	0.628803	-4.78677	0.718035	16.9814	3.04079	0.0124497	0.078805	-3.40225	0.456374	17.4351	1.83731	0.0969091	0.440757	-5.22363
1286	LmxM.30.2970_T507	2.685	9.08	3.91	80.6	50.6	76.0566	14.518	36.3144	0.399	14.5649	99.64	24.6683	23.7	53.4004	65.2	59.6642	249.1	31.4869	6.71514	53.4298	212.01	11.4199	94.9432	75.0619	35.19	3404	6720	60.2966	51.36	55.56	1.7509	4.58916	1.40929	0.190047	0.696873	-5.13706	2.26949	4.70077	1.62134	0.135851	0.28633	-5.68729	2.84884	6.94354	1.83513	0.0972527	0.44123	-5.22685
626	LmxM.18.0900_T216	42.5	341	107	448	18.021	565	863	11.9461	45.2	10.9526	0.671	482	141	201	27.4	91.3062	461	189	0.489	1010	30.9	360	22	68.2	387	2210	2230	2020	2290	8.94748	-0.334379	6.5415	-0.16728	0.870592	0.964498	-6.0628	0.232693	6.4014	0.154809	0.880036	0.924863	-6.94522	3.92629	7.54394	1.83034	0.0980108	0.443577	-5.23392
1823	LmxM.36.6330_T244*;S248*;S250*	25870	30080	6560	26860	29820	30170	30700	26560	24930	33960	32980	39310	38710	41260	30310	4511	52980	48090	57240	46040	49860	38200	55870	44210	38700	35100	39240	45000	46700	49200	0.577805	14.6473	0.767049	0.461345	0.825651	-5.77905	0.625582	15.141	4.44323	0.00123122	0.0238727	-1.04858	0.236414	15.2647	1.82664	0.0984088	0.444287	-5.23897
1038	LmxM.27.1010_T24*;T29*;S31*;T33*;S34*	3900	3640	4310	2860	4150	2920	4490	3640	2890	5750	4930	5610	5650	6410	3430	4740	5940	6860	7370	5020	5200	5730	6310	6000	7340	5470	6050	7910	5550	9200	0.659737	12.1965	2.4468	0.034776	0.441775	-3.66859	0.676835	12.2305	3.1921	0.00955384	0.0714127	-3.13935	0.391981	12.511	1.81501	0.100324	0.451827	-5.25619
1190	LmxM.30.0040_S522	148.119	5602.76	4939.54	9204.04	38.7578	12623.9	10630	176.056	108.902	586.662	19.7935	4770.31	2771.45	2627.89	105.304	16.5686	9082	3759.97	321.787	16923.1	127.46	5750.04	2636.79	1326.83	6655.66	23370	25820	11552.9	16925.3	124.654	0.215038	10.183	0.0956842	0.925723	0.97895	-6.07263	0.699811	10.4345	0.435023	0.672836	0.798045	-6.85603	3.52637	10.9715	1.81068	0.101184	0.454588	-5.26288
277	LmxM.09.0270_S280*;T283*;S284*;S285*;S289*;S291*	2390	1640	2170	1070	1460	1720	2580	1780	1960	2660	3370	3120	2460	2870	1490	2560	2820	2020	2840	2480	3530	2470	2770	2870	607	3980	2810	3680	3000	4470	0.590089	11.0072	1.55522	0.151394	0.663971	-4.95446	0.00618952	11.0417	0.013802	0.989258	0.991951	-6.95816	0.463793	11.5555	1.80565	0.101817	0.456318	-5.26987
1685	LmxM.36.1220_S157	1730	1850	1720	1480	2430	2540	3270	2680	2440	2930	3010	3210	2980	3270	3050	14.2	3290	3140	3630	3380	3660	2990	4030	3440	4060	3390	3420	3920	3580	4060	-0.691876	10.4813	-0.467427	0.650536	0.871481	-5.96444	0.390505	11.6239	2.52593	0.0299619	0.122101	-4.2732	0.240365	11.7191	1.8013	0.102537	0.458131	-5.27625
1722	LmxM.36.2340_S307*;S308*;T310*;T311*;S313*;S314*;S315*;S318*;S321*;S326*;T327*	30200	27800	28300	23200	31300	25700	31200	27100	26200	34400	32100	32900	33500	35200	23900	38100	38900	35600	44500	33800	36500	39000	37200	41000	32100	31000	37000	47300	33800	40600	0.440309	14.994	3.04467	0.0125649	0.285735	-2.73605	0.366258	14.9936	3.07399	0.0116866	0.0779955	-3.34165	0.264546	15.0635	1.79567	0.103482	0.458131	-5.28452
504	LmxM.15.1310_T409*;S410*;T412*;S415*;T426*	22.4539	59.6	19.1035	227	44.1	482	7.58133	56.5	12.4678	25.7986	18.7	415	174	367	120	17.2296	2650	55	97.4	1580	1910	35.8	578	839	153	4810	6250	966	1050	26.3	2.11207	6.64227	1.4152	0.188358	0.696873	-5.12989	3.24424	6.8191	2.34772	0.0406733	0.144275	-4.56919	2.74382	8.53019	1.79373	0.103995	0.458131	-5.28772
582	LmxM.17.0550_S135	17800	17900	9170	13800	19400	19000	21500	17800	18700	23400	19900	25600	22500	22100	20600	2510	24900	23800	25400	21600	22000	23100	27000	25000	27800	22000	24100	27400	24200	34600	0.0122342	13.8873	0.0192836	0.985006	0.998504	-6.07722	0.316722	14.4444	2.64172	0.0245528	0.111121	-4.07842	0.244193	14.5509	1.79146	0.104184	0.458131	-5.29067
673	LmxM.19.0980_S179	67.4732	65.9309	54.0274	62.0249	37.7742	540.6	59.6631	32.47	66.7961	83.6834	159.3	200.7	148.157	132.719	236.5	33.076	2366.9	63.6955	149.8	139.438	1180.9	249.652	358.226	108.964	23.251	6332	7714	693.8	254.995	57.0618	1.50623	6.56688	1.38863	0.196011	0.696873	-5.16196	1.10286	7.04079	0.967125	0.356172	0.540864	-6.47117	2.33909	8.59223	1.79193	0.104298	0.458131	-5.29034
632	LmxM.18.1050_S1125*;S1127*;S1128*;T1129*;T1134*;S1137*;T1140*;S1142*;T1144*;S1145*	89.8	81.1	18.866	156	11.2	17.7661	2.27409	21.181	50.2293	26.5	28	203	168	502	54.7	193	1480	21.5616	284	474	1320	23	480	441	117	2970	4050	754	791	25.1	2.35078	6.74315	1.90982	0.08619	0.58031	-4.47265	3.86647	5.95712	3.18223	0.0097199	0.0714127	-3.15652	2.5491	8.19655	1.79175	0.104328	0.458131	-5.29061
987	LmxM.26.1860_S488*;T489*;T494*;S498*	333	290	516	332	631	531	1050	595	315	997	760	1020	961	987	452	19.3736	959	1280	1050	1020	393	771	1730	1420	54.3	1150	1090	1630	910	2200	0.257363	8.77809	0.219686	0.830678	0.952443	-6.05223	-0.273212	9.17662	-0.300194	0.770145	0.86606	-6.90938	0.724302	10.0101	1.79019	0.104398	0.458131	-5.29253
409	LmxM.12.0380_S824	11732.2	13548.4	1916.86	12382.2	15347.6	18936	15701.6	14804.1	13576.7	21220.4	13870	19929.2	17563	20122.2	19248.9	4894.32	24549.8	19363.5	24457.1	22687.8	23526	16504.4	24657	22609.5	24431.9	18602	20847.6	23481.1	23670.9	19662.5	0.895742	13.5779	1.33947	0.211007	0.703355	-5.22023	0.412035	14.2267	2.48044	0.0323964	0.128056	-4.34923	0.234488	14.2515	1.7897	0.104481	0.458131	-5.29325
387	LmxM.11.0840_S284	324.015	406.786	38.4772	906.636	260.103	923.7	422.132	1274.68	503.965	1616.76	319.875	1958.92	2364.38	3314.39	2467.32	80.7252	2770.63	1337.62	3577.9	3397.97	1310.01	846.6	4044.34	2215.71	1853.96	2985.8	5488.25	3758.76	5399.7	1799.57	2.31409	9.1813	1.85914	0.0936183	0.598268	-4.54441	1.10154	10.2557	2.13461	0.0584228	0.173293	-4.91458	1.12529	11.2482	1.78875	0.104834	0.458131	-5.29498
129	LmxM.06.0830_S985	10377	10012.6	3723.56	8974.27	10417.4	13551.1	13325.4	11467.7	11603.4	14944.6	12200.1	18390.4	15337.8	19516.7	19200.4	12912.6	18931.6	15515.3	20972.7	18700.1	18700.9	14528.5	23556.9	20427.2	22500.1	18237	20089	23316.7	23635.8	17217.4	1.0724	13.5305	3.32489	0.00796815	0.257372	-2.31049	0.606845	13.96	3.92308	0.00282162	0.0371245	-1.90042	0.286139	14.1685	1.78719	0.10493	0.458131	-5.29695
909	LmxM.25.1270_T444	1214.15	1710.02	77.6057	1628.2	1653.65	1477.66	1212.58	1743.68	559.932	1593.95	1280.84	3094.3	1513.6	1369.57	901.303	23469	3445.1	2459.1	2848.57	2276.56	2796.31	1679.12	780.518	2256.01	770	2440.55	1889	2269.42	2236.04	2437.74	2.30745	10.8785	2.25216	0.0488316	0.491518	-3.96985	0.238196	10.3808	0.501929	0.626527	0.76428	-6.8227	0.589032	10.838	1.78657	0.105009	0.458131	-5.29781
43	LmxM.03.0350_T757	44	407	1.6	1270	39.6569	889	86.7711	126	8.37	33.2	0.341	296	195	906	37.4	66.3032	8830	39.4	491	476	8600	36	1490	2010	391	11900	14500	2210	2400	7.1353	2.37345	7.27202	1.17377	0.268551	0.74576	-5.4059	3.40687	7.96959	2.11986	0.0600452	0.17584	-4.93891	4.64462	8.1849	1.78656	0.105206	0.458131	-5.29819
902	LmxM.25.1090_T10*;T16*;S20*;T23*	26.6	85.3	7.78422	95	6.36426	318	4.99614	31.3376	2.62012	7.256	16.9183	279	144	394	157	42.6738	2680	80.2	192	53.3	1300	25.3	226	155	63.1	6740	8920	1490	699	19.524	2.62032	5.97981	1.97634	0.0772758	0.568642	-4.37727	3.24578	5.59336	2.21411	0.0510674	0.162379	-4.787	2.96551	8.541	1.78441	0.105571	0.458637	-5.30132
548	LmxM.16.1240_T641	844.343	857.932	446.473	763.711	567.6	922.665	1023.37	499.309	237.552	1188.61	929.487	1380.72	1232.52	1852.53	1685.86	81.8671	1875.48	1549.67	1854	1403	1865.56	978.459	1991.83	1795.87	1488.08	1671.88	2018.66	2369.58	2492.11	1476.9	0.428455	9.61312	0.47049	0.648405	0.871161	-5.96299	1.23792	10.0029	2.60016	0.0263725	0.116349	-4.14852	0.514981	10.6842	1.77426	0.107119	0.461971	-5.31577
1812	LmxM.36.6280_S557	956	1090	719	905	5.49538	684	1130	858	252	1040	669	826	945	803	518	0.777	1120	995	1350	34.4802	1530	657	1450	39.8	77.8	734	599	695	26.1	21.1	-1.30611	7.69911	-0.547338	0.596535	0.851568	-5.92318	-1.05343	8.93417	-0.962417	0.358418	0.542487	-6.47569	-2.06681	8.49182	-1.7752	0.10715	0.461971	-5.31474
1287	LmxM.30.3120_T290*;S295*;S296*;T298*	735050	679042	388047	670065	826009	777131	818004	714061	744061	859042	909016	1.04006e+06	983046	1190135	1.0201e+06	1464	904023	870008	1040094	909060	942193	721023	1.09007e+06	958009	1.02001e+06	942119	1.08004e+06	1.2601e+06	1300151	1340043	-1.32431	18.6251	-0.778068	0.45512	0.823508	-5.77068	0.263701	19.7064	2.36797	0.0392817	0.141322	-4.53576	0.197071	20.0649	1.77472	0.107233	0.461971	-5.31544
1155	LmxM.29.1760_S894*;T910*;S913*;T915*	0.0165	21.0153	10.7022	22.6324	6.76653	29.8	8.86273	41.6337	4.90206	66.7139	8.61721	98.2	8.95717	113	12.4688	24.5616	428	32.235	10.8292	76.9	569	8.58428	72.5	75.1	58.6562	1530	2180	84.2	118	7.26391	3.78432	3.72227	1.89033	0.0889793	0.589568	-4.50035	1.75217	5.23168	1.51532	0.160482	0.315821	-5.83252	2.89204	6.11569	1.77288	0.107552	0.461971	-5.31811
1294	LmxM.31.0270_S1184	6750	7080	6240	3480	5210	5190	6270	4460	3780	4740	6450	5360	5430	4850	3770	8090	8030	7020	5500	4880	7020	6630	7070	6250	4490	8250	6840	7030	4280	7260	0.235754	12.5638	0.794489	0.445622	0.817565	-5.75836	0.365649	12.4175	1.99024	0.0744306	0.203414	-5.14164	0.368892	12.4992	1.77022	0.107843	0.461971	-5.32168
1487	LmxM.33.1390_S1504	6750	7080	6240	3480	5210	5190	6270	4460	3780	4740	6450	5360	5430	4850	3770	8090	8030	7020	5500	4880	7020	6630	7070	6250	4490	8250	6840	7030	4280	7260	0.235754	12.5638	0.794489	0.445622	0.817565	-5.75836	0.365649	12.4175	1.99024	0.0744306	0.203414	-5.14164	0.368892	12.4992	1.77022	0.107843	0.461971	-5.32168
1168	LmxM.29.1990_S913	5510	6670	4070	5650	6770	5590	6640	5390	3950	5920	5540	5910	5430	7240	5470	50.6	9360	7390	7300	4950	7830	5530	6890	4760	4640	5490	4600	5710	4810	4410	-1.0999	11.9123	-0.827497	0.427878	0.812899	-5.73189	0.0988231	12.4535	0.492652	0.632837	0.769083	-6.82761	-0.240556	12.4018	-1.76781	0.108238	0.462587	-5.32514
614	LmxM.18.0650_S1068	127.8	4380	1622.7	3310	16.3167	6520	5162	201.2	34.8643	77.249	143.749	1732	810	772	72	122.661	4190	675	234	5340	80.7789	2645	515.9	683	1283	17280	15190	10000	9460	27.947	0.628695	9.41025	0.35372	0.731129	0.920532	-6.0124	0.480995	9.05089	0.296274	0.773117	0.866884	-6.9106	3.18356	10.2617	1.76585	0.108776	0.463808	-5.32832
444	LmxM.13.1330_S135*;S136*;S137*;S142*	1380	1720	103	2130	1760	1940	925	2010	955	1780	1150	2280	2940	4060	2910	10.3	3460	1750	3630	3850	2780	1120	3330	2880	2460	4000	4570	5440	5590	1890	-0.0144958	9.93338	-0.00841329	0.993458	0.999099	-6.07738	0.716521	10.8473	1.94398	0.0803858	0.21356	-5.213	0.705611	11.6204	1.76436	0.109036	0.463844	-5.33047
92	LmxM.04.1220_S761	830	2110	16.7944	2890	1570	3280	368	1840	663	2870	409	2220	2670	4130	3100	40.2	5970	1610	4290	5420	4790	640	4280	3680	2450	6710	7690	3950	6020	1520	1.2146	9.99196	0.677852	0.513736	0.839282	-5.84283	0.961391	10.8623	1.29054	0.226065	0.399627	-6.11902	1.1818	11.5479	1.76092	0.109641	0.464606	-5.33546
253	LmxM.08_29.2020_S679*;S682*;S689*;T690*;S691*;T692*;S693*;S679*;S682*;S689*;T690*;S691*;T692*;S693*;S679*;S682*;S689*;T690*;S691*;T692*;S693*;S679*;S682*;S689*;T690*;S691*;T692*;S693*;S679*;S682*;S689*;T690*;S691*;T692*;S693*	19.1712	45.2102	113	27.1855	26.671	4.00627	27.4686	14.8968	73.3	42.8037	146	159	283	174	22.0228	69.6797	12.2464	18.3	347	1.52972	8.90617	12.8365	387	17.3994	187	9.73174	51.8	45.7	20.7067	157	-0.619762	4.90644	-0.468671	0.649678	0.871481	-5.96385	0.961345	4.93953	0.761454	0.463875	0.642449	-6.6512	-1.67858	6.07096	-1.75937	0.10972	0.464606	-5.33738
728	LmxM.21.0270_S286*;T287*;T291*;S293*;T296*;S298*	7610	8610	5730	7040	10200	8760	10800	8690	8660	8170	10700	10900	9640	7000	8510	8910	10000	9850	10100	8820	9420	10100	10300	9580	6790	7940	7460	8670	6400	8130	0.307204	13.0631	1.37333	0.200086	0.700682	-5.18032	0.0264141	13.1446	0.177286	0.862803	0.914959	-6.94117	-0.265134	13.0395	-1.75244	0.110951	0.468103	-5.34743
1196	LmxM.30.0380_S767*;S768*;S770*;T771*	661	966	211	680	19.8589	1240	1190	1200	783	1430	1460	1940	1790	2120	1720	0.918844	1280	1260	1500	26	1250	1120	1860	1330	98	1430	1330	1790	241	20.7	-0.995275	7.64768	-0.450997	0.661922	0.876536	-5.97216	-0.509271	9.90864	-0.689548	0.506083	0.676	-6.70519	-2.01764	9.79866	-1.75296	0.111054	0.468103	-5.34699
772	LmxM.21.1561_S280*;T281*;S283*;S286*;S288*;T289*;S290*;S292*	1032.9	1350.3	474.681	757.7	103.32	508.1	972.712	291.831	404.2	1323	726	815.941	751.8	1087	874	72.459	2052	2163.1	2263	39.9507	1554	852.3	1223	327.277	560.483	858.346	546.51	1000	42.1827	37.0679	-0.166773	9.02838	-0.118386	0.908182	0.977095	-6.07009	0.389148	9.42104	0.664231	0.52148	0.688578	-6.72304	-1.8344	8.8004	-1.75102	0.111399	0.468485	-5.34978
995	LmxM.26.2160_S280	537	703	99.1	464	11.9	505	418	556	200	771	569	991	752	588	683	10.5	1190	746	1030	11.1	945	821	1110	57.8	28.4	748	486	669	23.6	63.4	-0.190966	7.42209	-0.104064	0.919242	0.977624	-6.07175	-0.735663	8.44035	-0.658059	0.525282	0.691292	-6.7273	-1.77407	8.56797	-1.74517	0.112367	0.471293	-5.3581
1415	LmxM.32.1490_S34*;S40*;S41*;S43*;S45*;S51*;T54*;S60*	132	288	3.07308	264	549	855	659	538	891	990	594	124	572	1260	6.52472	278	689	40.8251	398	26.0271	931	839	1160	777	260	1520	748	1230	1030	653	0.451638	7.02163	0.288255	0.779227	0.935035	-6.03414	-0.109346	9.53052	-0.23749	0.817045	0.888428	-6.92762	2.28141	8.80741	1.74446	0.112578	0.471293	-5.35924
1368	LmxM.31.3890_S384	1260	1280	1220	1470	1820	9.94846	1570	1570	1630	1780	1460	2130	1980	2590	1930	4.81	2120	2260	2810	2090	1540	1450	2510	2500	2140	1730	2480	3310	3010	3350	-1.0563	9.91688	-0.632373	0.541786	0.845047	-5.87262	1.74385	10.0751	1.29448	0.224754	0.398457	-6.11427	0.443599	11.1764	1.73919	0.113339	0.471794	-5.36655
1210	LmxM.30.0930_S373	2270	2020	824	1810	2250	2590	2360	2210	1380	2540	2260	2900	3130	3400	3320	144	3250	2250	3720	2770	3110	2180	4140	2940	3430	3090	3360	4880	4120	3470	-0.100797	10.7041	-0.11184	0.913235	0.977624	-6.07088	0.515923	11.3368	2.15772	0.056177	0.169358	-4.8776	0.329055	11.7014	1.73818	0.113523	0.471794	-5.36801
1217	LmxM.30.0960_S373	2270	2020	824	1810	2250	2590	2360	2210	1380	2540	2260	2900	3130	3400	3320	144	3250	2250	3720	2770	3110	2180	4140	2940	3430	3090	3360	4880	4120	3470	-0.100797	10.7041	-0.11184	0.913235	0.977624	-6.07088	0.515923	11.3368	2.15772	0.056177	0.169358	-4.8776	0.329055	11.7014	1.73818	0.113523	0.471794	-5.36801
199	LmxM.08.0910_S1952*;S1953*;S1954*	770	1010.12	1006.2	722	104.2	1138.17	1086.9	756	922.3	883	646.1	798	485	519.4	721	31.953	548.5	286	197.8	206.6	340.418	394.2	500.382	224.4	317.079	404.489	239.869	388.5	146.6	663	-1.63342	8.33185	-1.67616	0.125268	0.628803	-4.79552	-1.46333	9.15556	-3.89884	0.00293534	0.0376078	-1.94086	-0.935164	8.81487	-1.73709	0.113722	0.471794	-5.36958
1464	LmxM.32.3270_S223*;S224*	44978.5	71642.8	2394.7	100334	43349.9	183885	40986.7	99182	43953.1	93455.5	78675	172962	179535	266369	177781	54364	215797	71023.1	148984	172669	284383	55820.2	248327	222168	177042	377853	421772	341019	367121	91020.5	1.86376	15.8977	1.97183	0.0778518	0.56906	-4.38378	1.13162	16.8348	2.14152	0.0580397	0.172713	-4.90532	0.794487	17.7133	1.73279	0.114705	0.474802	-5.37605
298	LmxM.09.0750_T839*;S841*;S842*;S847*;T853*;T854*	4757	9885.49	220.706	32791.8	9310	38038.8	2500.5	18277.9	16207.6	31513.8	3617	27154.2	42211.7	60631.4	33824.3	31.4991	80603.2	20664.2	51102	55507.4	60410	7577	60404.8	58505.7	41168	57347.8	92249.5	53425.5	66811.4	28775	1.11072	12.8471	0.496733	0.63046	0.865532	-5.95002	1.24575	14.5407	1.52588	0.158199	0.313	-5.81843	1.19958	15.1695	1.72087	0.116914	0.481695	-5.39314
807	LmxM.22.0890_S55*;S57*;S58*;T66*;S68*	68.8	90.1	38.6	6.7391	93.9	176	34.2	50.3	9.46704	36.5964	38.3	27.9095	46.6	31.602	39.3	4910	150	42.8	20.9239	132	292	103	129	47.2	96.3	325	255	42.5	353	14.9	1.83348	6.35153	1.24608	0.242039	0.727826	-5.32699	1.47867	6.06821	1.7438	0.111626	0.253533	-5.51255	1.64524	5.99914	1.71981	0.116916	0.481695	-5.39439
80	LmxM.04.0123_T41	7.74601	3390	194	3270	3950	3770	4210	4440	3140	4900	4990	4940	3420	5730	5210	111	7090	6850	6520	6230	6240	5640	6600	6460	6660	4590	6010	6270	6210	6500	2.34008	10.3507	1.19538	0.260395	0.742488	-5.38268	0.640855	12.3027	4.3312	0.00146747	0.0262434	-1.2293	0.294398	12.3725	1.71854	0.117155	0.481695	-5.39621
1425	LmxM.32.2070_S870*;S871*;S874*;S876*;S880*	72	411	8.01271	769	73.2	1390	98.1	161	84.8	101	5.22867	773	515	1020	215	48.2	4580	73.8	402	1000	4100	159	1630	1460	171	7760	8920	2440	2870	46.4	1.78773	7.62103	1.11578	0.291441	0.759939	-5.46665	2.09248	8.53667	1.83337	0.0964841	0.233239	-5.38051	3.1177	9.3052	1.71599	0.117829	0.482682	-5.40012
1432	LmxM.32.2360_T776	1170	2050	178	2240	1360	2460	723	1840	632	2090	2100	2670	4340	5660	3790	188	5210	3270	5340	4320	5180	2040	5510	4840	3890	5320	6390	6320	6980	2660	1.16561	10.6244	1.07132	0.310002	0.766558	-5.51165	1.59728	11.1868	3.51419	0.00554793	0.0538486	-2.58971	0.586779	12.0648	1.71551	0.117919	0.482682	-5.4008
1094	LmxM.28.1730_S909*;S910*;S911*	184	232	38.1	855	10.7962	494	132	37.5	18.7712	70.2	29.4	305	166	771	108	30.3	5460	18.6353	223	101	2860	9.63697	725	41.8	49.6922	11300	17200	1340	1960	13.9	0.441904	6.98205	0.255872	0.803403	0.943476	-6.04328	0.737434	6.6858	0.464494	0.652191	0.784162	-6.84196	3.16098	8.95067	1.71369	0.118263	0.483016	-5.4034
1831	LmxM.36.6560_S134	36400	40500	32940	28700	33500	29800	35300	26520	30070	31600	38000	33800	25400	29800	25800	49500	64600	54300	56600	44000	40100	42000	45900	34400	1578	39700	35800	39200	28800	36500	0.642262	15.3822	4.2516	0.00174163	0.114574	-0.913962	-0.531849	14.6318	-0.627778	0.544297	0.708288	-6.7475	0.244677	15.0042	1.70915	0.118928	0.483093	-5.40963
913	LmxM.25.1280_T586*;S587*;S589*;S590*;T596*;S598*;T602*	1940	2450	34	2220	69.3	3140	1970	3380	2520	3450	2920	4760	4120	4630	4150	9.8208	2840	2820	3260	116	3210	2180	4670	2650	36.8145	2940	3350	4910	283	14.7	0.0517269	8.92566	0.0256483	0.980059	0.998504	-6.07707	-1.16665	10.8837	-0.995073	0.343299	0.526526	-6.44367	-2.48343	10.7448	-1.70867	0.119214	0.483093	-5.41057
1552	LmxM.34.0630_T235	13500	14100	14000	11000	14600	11300	16100	12600	12100	17700	11700	14200	11800	13800	9170	9000	12500	12500	15000	11800	10900	9450	11600	9390	12800	8180	8710	12000	9170	11900	-0.15639	13.629	-0.779988	0.453724	0.821789	-5.76955	-0.354677	13.5695	-2.17319	0.0547262	0.167451	-4.85282	-0.282188	13.4088	-1.7017	0.120352	0.483093	-5.42025
864	LmxM.24.1560_S482	61000	77700	58600	48600	40500	67200	89700	57300	53500	61100	61200	84700	64400	58300	28600	103000	105000	95400	83000	56000	61100	85000	103000	72200	75000	83800	80500	86900	71400	61000	0.626583	16.0843	2.78678	0.0197906	0.350521	-3.14824	0.271856	16.1162	1.549	0.152262	0.305188	-5.78703	0.439513	15.996	1.70177	0.120534	0.483093	-5.4204
1412	LmxM.32.1490_S1746*;S1749*	61000	77700	58600	48600	40500	67200	89700	57300	53500	61100	61200	84700	64400	58300	28600	103000	105000	95400	83000	56000	61100	85000	103000	72200	75000	83800	80500	86900	71400	61000	0.626583	16.0843	2.78678	0.0197906	0.350521	-3.14824	0.271856	16.1162	1.549	0.152262	0.305188	-5.78703	0.439513	15.996	1.70177	0.120534	0.483093	-5.4204
1455	LmxM.32.2810_S143	462	179	385	410	55	310	731	459	983	2030	157	1120	621	1230	377	3.59254	76.3	431	982	108	31.8801	207	616	129	50.3	201	467	540	113	53.5	-1.1681	7.29297	-0.800552	0.44259	0.817107	-5.75329	-2.58839	8.21791	-2.90508	0.01561	0.0895365	-3.63067	-1.47368	8.3682	-1.70027	0.120628	0.483093	-5.4223
50	LmxM.03.0510_S476*;S478*	2910	2880	2380	2460	3290	3730	3790	2690	2640	3880	3990	3280	2810	3330	2670	3270	4160	3190	4610	3660	4450	3340	3940	4170	448	4090	3450	4090	3430	4340	0.436249	11.6509	1.50021	0.164899	0.675614	-5.02459	-0.366421	11.5037	-0.620717	0.548748	0.708726	-6.75213	0.278737	11.7758	1.7002	0.12064	0.483093	-5.42239
1241	LmxM.30.1500_T1058*;T1061*;T1062*;S1070*;S1073*;T1076*;S1078*;T1079*;T1081*;T1083*;T1091*;S1094*;T1058*;T1061*;T1062*;S1070*;S1073*;T1076*;S1078*;T1079*;T1081*;T1083*;T1091*;S1094*	62000	44900	42000	43900	45900	56600	37400	38500	45500	57800	46300	44600	47800	48000	56600	54900	42500	43500	48200	49700	52100	38900	41200	52800	53100	35700	38200	45000	44300	50000	0.00909506	15.5327	0.0622886	0.951578	0.98465	-6.07539	0.0254626	15.5136	0.154518	0.880258	0.924863	-6.94527	-0.196049	15.4675	-1.6984	0.120989	0.483093	-5.42496
1451	LmxM.32.2590_S294	62000	44900	42000	43900	45900	56600	37400	38500	45500	57800	46300	44600	47800	48000	56600	54900	42500	43500	48200	49700	52100	38900	41200	52800	53100	35700	38200	45000	44300	50000	0.00909506	15.5327	0.0622886	0.951578	0.98465	-6.07539	0.0254626	15.5136	0.154518	0.880258	0.924863	-6.94527	-0.196049	15.4675	-1.6984	0.120989	0.483093	-5.42496
849	LmxM.24.1040_S444	373	670	273	202	269	691	1530	940	922	740	1300	67.6	291	806	53.7771	701	1490	1030	931	43.8785	1390	1810	1680	1380	8.81431	1140	585	999	558	776	0.713479	8.70744	0.714395	0.491759	0.834088	-5.81764	-0.744238	9.48156	-0.538874	0.60183	0.746673	-6.80217	1.60476	8.80472	1.69717	0.121273	0.483093	-5.42676
1145	LmxM.29.1230_S659*;T662*;S664*;S665*;T667*;S668*;T670*;T671*;S676*;S680*;S681*;T695*;S698*;S659*;T662*;S664*;S665*;T667*;S668*;T670*;T671*;S676*;S680*;S681*;T695*;S698*	299	1190	77.9	3440	879	222	184	2380	70.5	236	1120	2150	2610	2340	1310	537	537	769	2540	741	443	2110	2310	355	5240	366	542	923	1070	3200	0.463226	9.48206	0.454729	0.659328	0.875674	-5.97043	2.2556	9.23918	2.15197	0.0567353	0.170483	-4.88687	-0.988319	10.3252	-1.69529	0.121644	0.483093	-5.42944
830	LmxM.23.0547_T367	2090	1420	1790	981	1740	1920	2350	1670	1430	2660	2940	2970	2150	2960	1660	2160	2480	2590	2120	2180	3290	2810	3710	2190	3790	2920	3160	3460	2690	3990	0.56439	10.8841	1.49961	0.165052	0.675614	-5.02535	0.66243	11.2652	2.81306	0.0182844	0.0976226	-3.78768	0.378653	11.4606	1.69383	0.121873	0.483093	-5.43145
692	LmxM.20.0375_T688*;T689*;S694*;S695*;S696*;S697*;T700*;T703*	236	1950	157	3700	545	3540	136	947	318	324	110	2250	2680	5200	1710	8.5	21700	604	1620	3390	26500	220	3860	8450	2610	34800	48800	5850	8240	350	0.414036	9.61701	0.214232	0.83481	0.955106	-6.05346	2.67341	10.4201	2.10165	0.0620608	0.179742	-4.96857	2.44922	11.7024	1.69451	0.121937	0.483093	-5.43072
474	LmxM.14.1120_S12*;S14*;T18*;S24*;S25*	8.68389	9.15255	16.77	238	9.47533	388	13.3695	23.1101	47.3	2.4955	80.7	45.3	117	286	115	34.2395	3400	152.796	47.8164	483	2110	4.53	257	473	11.172	5890	5900	696	912	9.69672	3.41207	6.0099	2.34674	0.0416501	0.472449	-3.8267	1.96827	5.735	1.03918	0.323201	0.505934	-6.39951	2.77844	8.13155	1.69222	0.122383	0.483093	-5.43397
460	LmxM.14.0040_S101	9.43463	30.8144	20.068	56.7005	13.4579	3.92	33.4	45	8.29644	47.0505	28.1505	60.467	6.11	7.28485	9.43004	22000	49.9	44.6	22.668	46.5	76.4397	8.07449	46.9	44.3092	26.9363	219	145	3.45219	51.2	192	2.70018	5.76729	1.51686	0.161249	0.673346	-5.00374	0.781808	4.61753	0.839363	0.420771	0.602223	-6.58736	2.11175	4.94517	1.69194	0.122436	0.483093	-5.43436
1233	LmxM.30.1320_T1262*;T1265*;S1269*	56.2	15.9217	32.3477	15.361	23.3961	4.52723	19.1	0.64	83.6	20.6	6.0745	108	1.94	41.2	11.9563	60.0031	105	21	308	185	43.3	6.14874	95	315	425	6.00452	311	153	189	39.5875	1.90026	5.61221	2.30273	0.0444233	0.484187	-3.88947	3.02334	4.81972	1.993	0.0740983	0.203412	-5.13739	2.34709	5.02514	1.69173	0.122478	0.483093	-5.43466
1250	LmxM.30.1990_S584*;S586*;T591*;S595*;S596*;S601*	27.7942	86	25.0459	88.9	993	23.3	28	11.975	100	72.8	20.0087	27.9006	67.7	32.2	30.1	28.6493	102	37.1	38.4	736	50.2	110.208	12.2063	935	1340	365	384	26.6	1030	12.6795	-0.157289	6.3812	-0.124092	0.90378	0.97552	-6.06937	2.10776	6.20614	1.58477	0.143942	0.295906	-5.73805	2.07528	6.06295	1.68885	0.123041	0.484276	-5.43875
911	LmxM.25.1280_S38	176	21	72.1	30.2	26.7	102	23.9	70.4	93.6	80.4	132	122	187	77.6	71.2	5050	189	63	28.7	103	146	42.3	245	104	237	264	230	338	161	136	1.93843	6.505	1.41587	0.188167	0.696873	-5.12908	0.970361	6.53847	1.35959	0.203661	0.371798	-6.03443	0.951065	7.2663	1.68552	0.123498	0.485041	-5.44324
858	LmxM.24.1420_S543*;T546*;S547*;S548*;S549*	1360	1130	719	1040	16.9	1510	1980	1910	1280	2440	1760	2390	1900	1970	1990	162	802	1020	541	205	948	804	1350	863	96.7	987	1140	1720	1190	21.0483	-0.0804077	8.78833	-0.062848	0.951166	0.98465	-6.07535	-1.53967	10.0273	-2.32708	0.042133	0.145036	-4.60309	-1.86724	10.0261	-1.68179	0.12443	0.486761	-5.44874
429	LmxM.13.0650_S170	23000	21900	17600	20400	27500	23500	24700	16400	20700	27700	26600	30300	27300	32500	27000	14900	33100	31300	34200	30200	33900	27400	33100	32300	28500	27300	31700	32600	34400	37600	0.336142	14.583	1.3164	0.218229	0.708327	-5.24714	0.474881	14.6792	3.14301	0.0103873	0.0744494	-3.22343	0.183671	14.8982	1.68063	0.124465	0.486761	-5.45017
151	LmxM.07.0210_T87	49.7	23.2126	50.6	3.42131	43.4	101	14.247	16.506	12.9378	95.9	22.287	48.4	54	22.0942	50.7	265	2640	33.6946	9.57004	44.2	1870	5.22	51	40.8753	52.9	13200	27500	49.6	53.2	15.381	2.03357	5.62624	1.34492	0.209305	0.703355	-5.21384	1.03819	5.48164	0.722314	0.486564	0.662418	-6.68118	3.55693	6.97036	1.67714	0.125352	0.489192	-5.45531
1801	LmxM.36.5880_T281	1740	2050	893	1650	2640	1370	1620	1840	1530	1750	2340	2190	2360	2590	2310	54.5	4200	4400	5230	3090	3130	3130	4530	3850	17.4124	2240	2970	3820	2570	3380	0.0460527	10.7477	0.0379933	0.970465	0.995321	-6.07666	-0.375561	10.4682	-0.268799	0.793579	0.874266	-6.919	0.321851	11.3621	1.67226	0.126132	0.490237	-5.46199
1263	LmxM.30.2590_S697	1240.37	414.079	1338.86	1007.46	1516.44	962.968	1240.7	992.75	1110.5	1439.82	740.517	1174.47	1518.08	1538.96	1192.6	32.7454	1083.44	1485.78	1525.62	653.345	1323.39	1404.08	2083.79	1485.29	2107.69	1085.51	1402.77	2221.03	2193.49	2505.6	-0.864318	9.54786	-0.798728	0.443598	0.817107	-5.75472	0.535232	10.4181	2.16197	0.0557749	0.168976	-4.8708	0.587868	10.5151	1.67052	0.126482	0.490237	-5.46445
1500	LmxM.33.2240_S175	23347	24869	21764	18128	20936	28744	35544	26062	23314	33654	29430	35110	25360	30680	23553	30118.8	34336	31824	30449	26032	41644.8	33664	39311	34353	33978.3	31741	31670	35600	29680	37040	0.488689	14.6488	3.19075	0.00981674	0.271298	-2.50815	0.324507	14.9913	2.32619	0.0421887	0.145036	-4.60447	0.210997	14.9062	1.66851	0.126887	0.490237	-5.46728
967	LmxM.26.1220_S235*;T241*;S242*;T244*;S245*;T248*;S249*;S252*;S256*	90.9	826	28.8762	713	61.0754	2560	39.1524	95.6	41.8	68.9	16.3934	403	579	793	17.3146	105	13800	373	464	48.4	4020	84.1	2460	1380	202	11900	12300	1850	1970	12.9142	1.40126	7.99229	0.860072	0.410538	0.808279	-5.7052	2.60727	8.24039	1.80205	0.101716	0.240824	-5.42739	3.40021	8.82254	1.66941	0.126902	0.490237	-5.46622
1725	LmxM.36.2410_S1595	7.67	157	23.5	104	27.5135	342	231	88.5	58.7	123	296	469	541	442	514	4.128	107	217	242	12.4371	467	360	331	11.3335	23.5178	373	294	643	33	15.5952	0.366592	5.43748	0.269305	0.793346	0.937516	-6.03962	-0.353399	6.9343	-0.29825	0.771586	0.866884	-6.91001	-1.77542	7.90347	-1.66777	0.127088	0.490237	-5.46837
1679	LmxM.36.0980_S157	368000	335000	370000	364000	482000	311000	424000	379000	414000	475000	335000	428000	400000	454000	394000	395000	496000	500000	583000	464000	414000	415000	525000	494000	510000	354000	422000	522000	507000	585000	0.345476	18.7113	2.76753	0.0204453	0.355286	-3.17815	0.241867	18.7187	1.94341	0.0804619	0.21356	-5.21388	0.234561	18.7275	1.66578	0.127633	0.490237	-5.47132
237	LmxM.08_29.1290_T55	878.926	1657.52	2060.96	548.7	58.3351	99.6058	836.824	380.89	1132	1539	466.67	587.2	737	1752	1591	11812	767	1973.37	2144.2	45.27	1138.4	1016	1302	474.42	269	425.4	832	1076.13	87.2481	157.9	0.834905	9.70739	0.549835	0.594887	0.851568	-5.92179	0.359374	9.31021	0.448585	0.663245	0.791768	-6.84971	-1.34906	9.12547	-1.664	0.127799	0.490237	-5.47363
317	LmxM.09.1260_S306*;T307*;S308*;T309*;S311*;T313*;S317*	18.7828	35.077	114.903	17.4282	94.3331	31.9078	30.9859	132.986	24.4048	6426.4	85.2	30.3645	40.7963	48.6516	9422.36	16.5517	92.027	244.141	26.8368	11.5439	112.8	26.0672	13.9235	28.1687	13.1353	11.9124	127.965	16.8603	14.0357	14.6592	-0.0222918	5.36708	-0.0221408	0.982785	0.998504	-6.07716	-2.08215	5.8116	-1.37826	0.198023	0.364393	-6.011	-2.63189	5.78281	-1.66366	0.128064	0.490237	-5.4743
1129	LmxM.29.0760_S807	5990	4690	5380	3410	5200	4140	5710	3750	3450	4950	5470	5400	4640	5420	2440	10300	8650	8390	8380	7250	6320	5400	5460	5100	15400	5050	6000	6410	5270	7000	0.816568	12.6517	3.29467	0.00824371	0.257372	-2.34674	0.654621	12.4059	2.11853	0.0600305	0.17584	-4.94019	0.396586	12.3288	1.66244	0.128227	0.490237	-5.47594
200	LmxM.08.0910_S642	4250	4090	3390	3560	4160	3880	4220	3870	4280	4890	3400	3680	3880	5850	4910	1820	3470	2740	3330	2620	2560	2250	3330	3090	3220	2480	3080	3860	3640	3930	-0.506234	11.6665	-1.63935	0.132628	0.637998	-4.84443	-0.559364	11.7607	-3.50997	0.00558437	0.0538486	-2.59655	-0.345024	11.8824	-1.66163	0.128281	0.490237	-5.47697
46	LmxM.03.0450_T1207*;T1210*;T1211*;S1212*;S1216*	2260	883	705	895	1570	2860	2050	1290	1630	2300	2400	333	2230	1330	2240	2090	1960	1200	2630	1970	3090	1770	2200	2070	310	1960	2040	2570	3060	3970	0.737484	10.5312	1.5139	0.161443	0.673346	-5.00727	-0.375337	10.7432	-0.652551	0.528762	0.693718	-6.73098	0.911053	10.903	1.66086	0.128633	0.490544	-5.47824
179	LmxM.07.1150_S717	786	1458	321.3	629	1277	1512	1302	1585	907	1558	1518	2084	1574	1625	1804	660.8	2580	2196	2325	1937	1929	2350	2700	2170	1505	1754	2292	2457	2140	2300	1.16662	10.1976	1.89008	0.088485	0.588409	-4.49914	0.636078	10.7119	2.57086	0.0277352	0.117486	-4.19782	0.347159	10.9129	1.65789	0.129044	0.490544	-5.48222
1577	LmxM.34.1740_S722*;S727*;S728*;T734*;T735*	5441.74	4395.01	3923	4250.5	4468.7	7225.51	7419.2	5964.81	6109.08	5475.1	7684	4465.93	5065	4105.4	4981.79	7934	10407	6452	9308	6517.3	9038.56	6006.9	7879	5764.95	6647.2	5895.2	6353.5	6128	5778	7561	0.836128	12.5437	3.33193	0.007745	0.254755	-2.28904	0.12322	12.7043	0.747609	0.471816	0.648088	-6.66197	0.299218	12.4745	1.65592	0.129448	0.490544	-5.48498
537	LmxM.16.0850_S454	71.9	59.7	10.3176	355	8.07023	29.6388	15.2708	111	32.5	82.3	26.2	25.3	210	347	56.3	46.8133	226	7.69877	227	348	478	15	247	339	32.8	425	648	278	244	49.8403	1.13285	5.9502	0.820656	0.431581	0.812899	-5.73738	1.43903	6.11986	1.30295	0.221637	0.395214	-6.10418	1.68389	7.11008	1.65507	0.129628	0.490544	-5.48618
1795	LmxM.36.5850_S42	7900.5	7505.2	5676.58	10526.5	13200	13521.9	9815.52	12137	10210.1	14810	5201.5	11112.1	10209.2	14315.6	12138	7524.3	12441	9027.5	16850.1	15622.7	8856.6	5279.72	18741.8	10604.2	13731.6	9607.9	14410.8	15841.9	17917.4	12809.1	0.449978	13.2934	1.38695	0.196197	0.696873	-5.164	-0.186534	13.4513	-0.608302	0.55648	0.71286	-6.7603	0.459118	13.5245	1.65441	0.129954	0.490544	-5.48729
1224	LmxM.30.1010_S557	7240	7890	6600	5450	7580	5920	8720	6300	5860	7900	5320	5980	4460	5410	4010	112	8000	6950	7740	6330	6420	5100	7970	6270	6800	5550	5170	6740	5280	10200	-1.13476	12.1838	-1.01397	0.335261	0.778201	-5.56756	-0.087276	12.6978	-0.511164	0.620271	0.760372	-6.81774	0.351718	12.4592	1.65306	0.130062	0.490544	-5.48902
941	LmxM.25.2340_S212	4570	5640	1040	6990	883	13900	1390	2620	1140	1060	2960	4900	6270	9480	4770	5730	28800	947	4780	9950	19200	1780	8030	7010	3890	129000	313000	26800	20800	623	1.09788	11.9888	1.14573	0.279433	0.751411	-5.43556	1.38695	11.8462	1.70876	0.118467	0.264505	-5.56371	2.3471	13.5405	1.65309	0.130226	0.490544	-5.48914
304	LmxM.09.0900_S8	1740	1170	1460	1040	1520	2240	2530	2040	1840	2640	2880	2790	2310	2790	1350	228	2060	2170	2430	1690	2940	2620	3500	2770	3310	2840	2390	3770	3020	4150	-0.0333589	10.3955	-0.0477573	0.962868	0.99084	-6.07622	0.427601	11.3419	2.5167	0.0304408	0.122961	-4.28865	0.439535	11.411	1.64915	0.130843	0.491299	-5.49447
1372	LmxM.32.0230_S394	10844.9	13428.6	575.401	18635.7	18060	16223.8	10362.8	15524.9	15909.7	21779.3	12320.3	25382	27602.4	31525	24843.3	297.32	29333.6	23433.8	32674.4	31700	24586.6	14867	32111	30500	26780	26961.1	33757.7	35186.8	38100	23623	0.581606	13.2133	0.390113	0.704896	0.905079	-5.99844	0.681208	14.2637	2.74379	0.0206043	0.103415	-3.90568	0.418426	14.7127	1.64954	0.13096	0.491299	-5.49411
802	LmxM.22.0730_S46	27.3	25.3	22.7	3.94	23.7	38.2	69.6	4.54	30.1	30.5	56.4	40.4	10.7909	175	28.7022	5300	51.5	25	3.31	58.1	39.4	80.3	72.2	71.7	106	334	243	46.3	78.4	70.2	1.96158	5.0771	1.14677	0.279022	0.751402	-5.43447	1.45831	5.40948	1.87853	0.0895757	0.223308	-5.31268	1.47754	6.11476	1.64339	0.132042	0.491473	-5.50252
1167	LmxM.29.1990_S288	49.8107	4.41584	9.09969	9.90024	8.68654	13.722	27.0151	491	2.36518	35.8366	9.62396	31.1375	4.1066	32.9979	24.1058	2.64019	33.9665	2.82935	28.1697	26.9645	77.6011	42.8	13.2718	20.3057	9.74005	1.29509	5.06201	13.2247	14.1232	4.8242	0.0326159	3.49493	0.0325236	0.974715	0.996905	-6.07686	-0.164685	4.69346	-0.127115	0.901356	0.939082	-6.94947	-1.47451	3.2429	-1.64303	0.132119	0.491473	-5.50304
1222	LmxM.30.0960_T110*;S118*;S119*;S128*	3277.78	3015.68	634.398	3316.71	6639.2	7679.97	6067.22	5234.49	10517.3	7865.86	8013.2	9301.56	8267.96	7708.01	5544.18	8887.33	11202.7	10811.4	10236.3	7339.57	12005.8	10607.8	12808.3	7540.12	5504	4207.58	6812.5	5920.88	5509.74	8538.78	1.83878	12.3071	3.28705	0.00854551	0.262347	-2.37313	0.349262	13.0005	1.27977	0.229372	0.402768	-6.13211	-0.344343	12.7306	-1.64291	0.132197	0.491473	-5.50325
399	LmxM.11.1330_S1576	113	0.213	36.421	268	464	48.1	0.0593	3.25	186	338	0.741	9.77	15.2	213	558	20100	48.3	3.36	207	202	143	0.872	110	819	300	82.4	290	284	779	47.9	2.05783	6.36889	0.781321	0.453293	0.821789	-5.76819	2.49951	5.08028	0.961314	0.359188	0.543206	-6.4765	2.84819	6.15224	1.64346	0.132225	0.491473	-5.50261
684	LmxM.19.1570_S60	144.6	595.317	21.3029	372	268	401	339.8	564	393	537	958	1302	838	889	367	395.575	593	566.9	646	474.7	882	579	725	614.6	920.588	1437	1681	2172	886	963	1.56025	8.26246	1.69645	0.121137	0.628803	-4.76801	0.738218	9.14565	2.01946	0.0708857	0.197267	-5.09619	0.742887	10.0268	1.64197	0.13234	0.491473	-5.50451
1428	LmxM.32.2130_S438	1360	1640	517	659	28.7879	1450	2940	2050	784	3090	2400	2940	2180	3520	3990	449	2390	3240	4090	157	2730	2350	3450	327	1190	2520	1100	4790	697	32.6	1.33465	9.53021	0.999182	0.342021	0.779631	-5.58159	-0.259509	10.7168	-0.393432	0.70226	0.820269	-6.87454	-1.89679	10.5684	-1.63609	0.133773	0.495793	-5.51289
526	LmxM.16.0780_S1097*;S1100*;S1104*;S1105*;T1106*;S1108*;S1113*;T1115*;S1121*;S1122*;S1123*	8.38452	305	7.79228	482	8.61341	394	47.5389	56.5	27.503	50.3	35	256	162	255	87.6	36.2478	4340	57.9	78.1	8.22546	3630	54.8	1100	10.2847	16.0662	2950	2920	586	1220	16.2967	1.22884	5.87481	0.646386	0.53305	0.844073	-5.86364	0.925251	6.55208	0.550172	0.594279	0.741425	-6.79573	2.31917	8.14285	1.63178	0.134684	0.497096	-5.51888
1130	LmxM.29.0760_S819	64.1	21.4	35.564	34.5	3.60703	57.3	19.3363	8.01	19.5716	21.4915	21.5	24.2421	4.96659	22.044	17	30	24.2	46.1	50.9553	26.7	10.4294	19.6	16.4	20.2264	26.221	104	3520	58.7	12.3506	14.3155	0.581395	4.79739	0.731378	0.481635	0.831463	-5.80565	-0.214018	4.25937	-0.33731	0.742818	0.850386	-6.89662	2.38707	5.17108	1.63092	0.134867	0.497096	-5.52007
1826	LmxM.36.6340_S2269	11752	11746	11190	9674	14170	12636	15946	13140	11090	16150	16210	18060	15640	18990	15580	805.8	17470	16520	18880	15680	15930	15020	17950	16350	17214.6	16290	15820	23230	20900	26240	-0.324173	13.3421	-0.39425	0.701939	0.902339	-5.99677	0.270009	13.8718	2.01848	0.0710031	0.197267	-5.09773	0.255428	14.1674	1.62971	0.134934	0.497096	-5.5216
613	LmxM.18.0300_T198	3480	2830	57.4	1880	2790	4900	3550	4090	3030	4720	3630	4110	2690	2660	3510	35.6529	2800	2230	2480	1590	1970	2970	4610	2740	3880	1820	2700	2630	2420	111	-0.351216	10.1038	-0.228124	0.824295	0.95123	-6.05026	-0.36543	11.7812	-1.46972	0.172217	0.331173	-5.89312	-1.3508	11.0003	-1.62433	0.136276	0.499368	-5.52923
978	LmxM.26.1530_S32*;S34*;S38*;S41*;S44*;S45*	112	128	293	245	254	399	237	197	311	6550	596	0.00594	756	625	38.0362	289	33.5	184	262	1070	313	102	414	491	9.88	193	576	723	4660	6580	0.186792	7.67888	0.200115	0.84546	0.959133	-6.05654	-1.84181	8.10091	-1.39871	0.191987	0.356567	-5.98508	5.04142	7.70533	1.62423	0.136296	0.499368	-5.52936
1148	LmxM.29.1370_T289*;S298*;T305*;T306*;S309*	23.7695	37.1818	24.1169	239	6.91767	299	2.97	26.329	47.0296	18.716	21.9632	24.2741	91.5	84.6	20.0632	11.7034	230	12.8448	12.3353	8.84322	331	13.2799	128	3.45	9.19403	305	2670	52.3	109	21.3558	-0.644789	4.69174	-0.551648	0.593691	0.851568	-5.92078	-0.0411181	4.83839	-0.0269254	0.979046	0.986005	-6.95787	2.04513	6.28319	1.62362	0.136427	0.499368	-5.53021
149	LmxM.07.0200_S435	19.0992	3.46946	29.7429	100.299	6.80358	32.8	23.9458	28.373	30.3	32.2064	4.72149	42.5767	64.6	56.6	18.5613	4.61248	59.6356	8.91	130	170	206	96.1	153	67.5	55.6	169	303	58	55.6	21.2215	1.06635	4.60499	0.828587	0.42729	0.812899	-5.73101	1.80598	5.77785	3.20084	0.00941281	0.071059	-3.12439	1.60097	5.54082	1.62177	0.136635	0.499368	-5.53262
239	LmxM.08_29.1390_T542	16900	16900	12600	12800	14700	22600	26700	19000	12700	22300	19700	21700	16600	16600	12300	18400	26000	24500	24600	20900	32800	27200	31600	30500	13700	21900	21000	23300	16500	20600	0.630746	14.155	3.48628	0.00598897	0.218141	-2.0513	0.371836	14.4778	1.33857	0.210194	0.381607	-6.06055	0.265969	14.1921	1.62029	0.13699	0.499673	-5.5347
729	LmxM.21.0290_S378	5540	5340	5180	4630	6750	5210	6030	5540	6310	6980	4570	5210	5280	6370	6280	648	5200	5310	5640	4980	4720	4280	5560	5140	5380	3220	3890	5270	4510	5850	-0.650489	12.0857	-1.0838	0.304699	0.766558	-5.49915	-0.260667	12.4163	-1.9186	0.0838399	0.217671	-5.25184	-0.305975	12.272	-1.61427	0.138255	0.503292	-5.54302
1790	LmxM.36.5730_S162*;S166*;S176*;T183*;T184*;S186*;S189*;T193*;T194*;S195*;S162*;S166*;S176*;T183*;T184*;S186*;S189*;T193*;T194*;S195*	229000	251000	239000	221000	228000	242000	280000	225000	227000	234000	280000	253000	248000	224000	236000	207000	249000	225000	226000	227000	276000	247000	223000	222000	215000	240000	227000	227000	226000	224000	-0.0436818	17.8104	-0.577393	0.576626	0.848308	-5.90631	-0.0316881	17.8617	-0.32728	0.750167	0.85455	-6.90022	-0.11379	17.8602	-1.60699	0.139847	0.508082	-5.55306
1638	LmxM.34.4230_S628	13963.8	14827.8	7336.2	15425.2	17163.4	13496.7	16197.3	15198.3	13726.2	18722.7	18880.7	22623.9	21327.7	24643	18946.4	6611	25911.5	24315.8	27066.6	21155	21383	21236.4	26922.5	23048.9	23043.8	21453.6	20727.5	27043.5	25992.4	27032.9	0.513643	13.9461	1.21256	0.254053	0.734128	-5.364	0.585381	14.1992	4.59756	0.00096952	0.0200658	-0.802283	0.198053	14.4689	1.60402	0.140502	0.508555	-5.55716
1703	LmxM.36.1750_S522*;S527*;S529*;S531*	6505.01	12497.9	21.4181	25124	7674.67	23860	812.387	14354.3	9131.33	19551.3	3928.5	21291.2	34699	49566	29208.6	416.335	51950	12441.9	34527	39383.9	47060	6651.18	49482	47216	30979.4	73410	88690	66450	78020	10060.6	2.01799	12.653	0.984985	0.348603	0.782208	-5.5949	1.76662	13.9691	1.8784	0.0899289	0.223308	-5.31375	1.26733	15	1.60369	0.140772	0.508555	-5.55775
615	LmxM.18.0650_S213	4930	5120	2630	3860	4680	6850	7780	7160	5560	8680	9570	10300	8960	10300	5040	6260	7740	7750	7950	5570	8300	8330	11300	9920	7620	10200	10800	13000	8850	11700	0.758684	12.3907	2.67597	0.0235311	0.380213	-3.31283	0.336239	12.9676	2.06116	0.0661032	0.189072	-5.03087	0.338685	13.232	1.60306	0.14091	0.508555	-5.55862
770	LmxM.21.1561_S173	9711.8	10562.5	1454.68	7590	9130	9436	7297.59	6534	4976	6586	6362.86	8403.5	7123.9	7570	7030	463.976	10718	7765	10343	6777.74	5139	4794.4	7728	6040	6030	5044	5456.7	6354	5380	315.417	-0.386716	12.4396	-0.410858	0.690121	0.894154	-5.9899	-0.217662	12.6265	-1.10617	0.294414	0.474877	-6.32946	-1.21879	12.2178	-1.60133	0.141294	0.508555	-5.561
1526	LmxM.33.3030_S264*;T266*;S277*	369	419	93.7	563	26.6	405	23.1593	16.4561	442	1120	1030	42.2	1400	1400	274	89.0991	980	1490	1690	1340	1200	1110	1440	1780	1850	945	1290	1490	1410	1770	2.08146	8.57245	1.80962	0.101446	0.608738	-4.6137	3.26699	8.8641	2.8159	0.0182011	0.0974603	-3.78301	1.52028	9.64175	1.6005	0.141476	0.508555	-5.56213
983	LmxM.26.1630_S53	50	65.9	66.3	72.1	20.8	517	392	128	413	530	656	324	368	878	657	25.2	46.3	134	120	191	528	537	479	22.4868	60	422	377	751	54	55.1	0.690252	6.00261	0.919971	0.379556	0.7931	-5.65423	-0.990725	7.97835	-0.977249	0.351369	0.534894	-6.46138	-1.39755	8.37298	-1.59892	0.141633	0.508555	-5.56419
486	LmxM.15.0400_T297*;S302*;S307*;T309*;S310*	9.75084	25.32	87.4563	111.646	39.1	23.2	22.6096	25.1716	8.42748	8.39901	48.0749	45.8	6.27042	7.27123	18.1251	12.5394	0.122	25.1765	35.2093	10.0316	25.2311	26.7571	0.177	0.463	3210	2.26	0.314	22.2364	0.364	56.837	-2.55168	4.02218	-1.68249	0.124382	0.628803	-4.78749	-0.479143	3.72722	-0.206463	0.840596	0.904954	-6.93507	-2.48888	2.9146	-1.59505	0.142691	0.510781	-5.56962
227	LmxM.08_29.1170_S257*;T261*;T263*;T264*;T267*;S268*;T274*	61.2	17.2166	3.5114	13.6766	9.37812	9.32564	39.0085	155.394	8.80987	10.5828	16.025	57.7	25.0882	57.3	8.53637	1130	109	5.23511	0.882	26.2944	12.5421	2.16429	10.7515	50.8952	33.0218	1790	5720	45.6404	42.6	8.72297	0.995576	4.26902	0.5626	0.586496	0.851218	-5.9146	-0.685123	4.12334	-0.62189	0.547858	0.708676	-6.75153	2.78032	6.07732	1.59453	0.142808	0.510781	-5.57034
176	LmxM.07.0920_S844*;S845*	1900	2200	1780	1570	2160	2340	3120	1970	1700	2920	2830	2950	2310	2960	1870	507	3840	2840	3690	3490	3600	2750	3250	3290	3490	3020	2890	3720	2560	4130	0.299345	11.0469	0.499995	0.628115	0.865532	-5.94849	0.474286	11.4345	2.33911	0.0412683	0.144793	-4.58327	0.337032	11.4819	1.59176	0.143233	0.511309	-5.57402
221	LmxM.08_29.0610_S57	243	1180	33.5	1420	29.9	230	73.5	318	27.8	373	104	262	154	650	432	17.7	6320	36.2	873	1030	2700	61.1	676	787	311	15400	31400	3550	1010	16.4	0.63167	8.02968	0.335739	0.744228	0.922523	-6.0188	1.78712	8.03318	1.61195	0.137889	0.287972	-5.70039	2.91173	9.47583	1.58887	0.144081	0.513339	-5.57811
406	LmxM.12.0380_S140*;T142*;T145*	951	3190	114	2290	1460	3320	1370	2120	1080	3390	2890	3290	4040	4270	3720	12.4878	6070	4370	6120	5450	5840	3560	5610	6280	5500	5310	6600	6040	6600	2270	0.651257	10.3333	0.359954	0.726608	0.917779	-6.0101	1.36686	11.6776	3.97913	0.00257773	0.0358111	-1.80762	0.475567	12.0542	1.58651	0.144612	0.514238	-5.58133
1137	LmxM.29.1090_S522*;T526*;S531*;T535*;S539*	419	491	920	190	147	202	749	405	478	686	317	1040	762	693	11.2	1270	878	1090	1760	1660	319	559	548	745	18.3039	692	981	1290	1080	1230	1.87835	9.39225	2.91017	0.0157879	0.31447	-2.9465	-0.782884	8.44691	-0.777433	0.45481	0.631395	-6.63855	1.84413	9.08736	1.58364	0.145265	0.515564	-5.58526
22	LmxM.01.0580_T250	4440.67	5424.9	64.8329	3895.83	2482.2	6645.1	6925.67	4517.8	2172.69	4106.46	6046.66	8261.43	5332.16	4545.71	4319.2	7771.48	11414	8983.6	6973.4	3940.85	5822.69	10612.5	10527.6	9642.86	6297.22	10122.1	9672.36	9475.13	8886.92	3546.75	2.10036	11.7993	1.84391	0.0959646	0.601248	-4.56581	0.882485	12.5785	2.65055	0.0241891	0.111022	-4.06364	0.496623	12.6846	1.58135	0.145786	0.516419	-5.58839
428	LmxM.13.0650_S169*;S170*;T172*	1954.46	1746.31	1886.39	1989.83	2443.02	2113.04	2439.81	1840.53	2407.99	2812.38	2347.96	2948.16	2921.02	3748.47	3089.03	1168.67	3011.59	2954.9	3295.93	2559.56	2832.92	2353.52	3502.63	2959.85	3371.7	3005.73	3049.68	3903.17	4046.8	4609.67	0.297412	11.1081	0.738156	0.47763	0.831463	-5.80079	0.371744	11.3528	2.0374	0.0687893	0.193746	-5.06815	0.302264	11.6911	1.57827	0.146294	0.516979	-5.59249
695	LmxM.20.0560_S16	235.9	387.7	39.5917	1579	35.07	24.16	4.63	144.9	27.7715	206	119.5	347.4	634.9	2420	458	35.65	9799	87.1681	831	1033	5960	127.823	2208	3230	381.9	28860	42840	6490	5620	21.8271	1.40528	8.21162	0.835801	0.423411	0.811245	-5.72517	4.8831	7.73485	3.62005	0.00464948	0.0494165	-2.4101	3.00803	10.4504	1.5782	0.146506	0.516979	-5.59269
1187	LmxM.29.3090_T190	300	4410	7.63534	19600	6.10924	11400	82.5	674	18.3827	207	24.9449	1930	3640	10600	1170	47.9	62600	516	3800	13500	55100	144	17900	29200	3080	35400	54000	24900	35600	98.7	3.20038	9.62771	1.17179	0.269305	0.74576	-5.408	4.46726	10.4603	2.25668	0.0477803	0.155939	-4.72028	3.24634	11.8129	1.57551	0.147121	0.517042	-5.59635
1696	LmxM.36.1580_S1598*;S1600*;S1601*;S1605*	6810	6770	3460	6760	9170	6930	8210	7090	7290	9750	6740	9220	8820	10000	9350	101	9900	9740	10700	9280	8130	7690	10700	10000	10400	7990	9580	10700	11900	12600	-0.670817	12.2847	-0.541233	0.600577	0.851568	-5.92655	0.255775	13.0551	1.6804	0.123628	0.268224	-5.60389	0.252163	13.2209	1.57359	0.147368	0.517042	-5.59887
1134	LmxM.29.0870_S211*;S215*;S216*;T217*;S219*	251.8	13550	594.3	14500	123.688	19710	6593	72.596	53.5716	262.968	76.368	5328	2676	2320	186.767	84.1	13220	2065	398.399	22840	404.829	4710	1462.9	2407	7399	36370	29190	19770	20980	49.7967	0.504445	10.5905	0.260441	0.799978	0.941571	-6.04206	1.70922	10.2381	1.00666	0.337965	0.521821	-6.43218	3.10085	11.2995	1.56962	0.148481	0.517042	-5.60438
182	LmxM.08.0130_S357*;S361*;S367*	65.8	260	17.2977	620	26.1282	327	1.16	36.9	11.5825	90.5	12.8141	31.1921	208	302	41.8	6.08618	3320	37.3	128	156	3240	36.7	514	1160	0.253	4170	5530	710	794	3.43603	0.330092	6.59676	0.194959	0.849455	0.959133	-6.05757	2.05114	5.78688	0.800975	0.441865	0.61945	-6.61927	3.07545	7.53113	1.56798	0.148861	0.517042	-5.6066
977	LmxM.26.1480_S460*;S466*;T467*;S469*;S470*;S472*;S475*;T481*;S482*	25.0826	41.3	6.85036	225	10.9304	158	29.4945	2.91555	16.2115	53.9856	80.1	17.5775	31.0387	116	46.7	6.61634	2130	52.6	48.3	156	2670	19.3335	29.9419	65	27.4	2810	4070	145	112	8.52566	1.66442	5.64359	1.082	0.305462	0.766558	-5.50096	1.57097	5.48616	1.03462	0.325092	0.508335	-6.40428	2.54151	6.8345	1.56759	0.148951	0.517042	-5.60713
1065	LmxM.27.2470_T527	430	270	237	184	173	274	245	274	117	255	181	113	252	225	91.2	406	658	758	728	11.337	375	383	516	511	170	454	292	385	113	587	0.186431	8.0276	0.156368	0.878955	0.96555	-6.06464	0.710465	8.15472	1.33625	0.210917	0.38164	-6.06343	1.00009	7.82445	1.56611	0.149102	0.517042	-5.60906
1021	LmxM.27.0520_T113	1190	1200	1410	692	813	1130	1700	787	707	1320	939	988	840	743	9.53	1600	1730	1100	1650	454	1580	1290	2180	1040	386	2160	1490	1280	1060	1090	0.201943	10.1027	0.371708	0.717978	0.91208	-6.00577	0.0676534	10.0989	0.139764	0.891606	0.931676	-6.94763	1.9505	9.44071	1.56678	0.149141	0.517042	-5.60824
1792	LmxM.36.5850_S158	94444	108147	61447	92840	148580	99910	105167	78632	82187	109298	88390	87200	94204	96188	104007	63053	142622	126255	137724	172807	100072	86762	110637	124849	118524	86334	89603	110589	132069	157920	0.328424	16.7323	1.08796	0.302952	0.766558	-5.49497	0.18751	16.6174	1.37583	0.198741	0.364987	-6.01406	0.259298	16.6471	1.56569	0.149394	0.517042	-5.60972
1332	LmxM.31.1720_T617*;T618*;T624*;S626*;T627*;T629*;S631*;S632*	2370	4070	44	5150	5020	5960	2930	5500	5540	8920	6480	9090	9070	11100	10300	1800	6780	5000	6730	4740	6050	5850	8360	8710	8150	5860	7140	8320	5880	242	1.49418	11.404	1.17948	0.266373	0.74576	-5.39979	0.429155	12.6229	1.57057	0.147195	0.299595	-5.75757	-1.38923	12.4509	-1.56414	0.149755	0.517042	-5.61181
1373	LmxM.32.0312_S48	2002.01	2284.85	66.7986	3578.3	2052.86	4289.11	2073.33	3620.51	2416.59	4880.31	2632.06	5039.8	5929.5	7267.6	5745.86	1770.21	5974.13	4468.73	5926.18	5845.01	6896.32	3153.04	9099.88	7014.78	7100.6	6126.04	7488.94	8802.05	8349.53	4648.86	1.90208	11.1501	1.82725	0.0985937	0.608069	-4.58914	0.939597	12.1493	2.83438	0.017632	0.0955238	-3.75152	0.450931	12.5275	1.564	0.149789	0.517042	-5.61201
38	LmxM.02.0700_T888*;T891*;S892*;T893*;T894*;S899*;S901*;T903*	184	19.4556	28.875	52.9	14.7434	8.08266	32.5546	141.96	23.2029	16.0239	10.0122	10.5235	7.54688	14.1096	13.283	11.4989	613	57.7	6.74464	21.3857	220	20.8828	28.0535	28.6	3.78233	2570	7770	6.01217	10.6944	9.27328	-0.0917259	5.20706	-0.0721247	0.943971	0.984647	-6.07469	0.00111697	4.74603	0.000990242	0.999229	0.999465	-6.95826	3.25715	5.06562	1.56372	0.149853	0.517042	-5.61239
1411	LmxM.32.1410_S249	661	2430	0.687	9040	103	14200	71.1	455	270	1270	533	4090	6590	10800	2390	96.5	42600	482	1930	6700	47100	362	7140	16700	450	50000	57500	14800	18800	537	2.9212	9.44105	1.12295	0.288531	0.759939	-5.45927	2.50076	10.6829	1.45968	0.175239	0.335123	-5.90631	2.03559	12.6905	1.56331	0.14995	0.517042	-5.61295
1543	LmxM.33.4530_S1405*;S1407*;T1410*;S1412*;S1413*;S1414*	148	267	22.9	441	159.007	473	462	60.9	63.8	379	533	611	540	629	435	16.5423	564	395	762	7.38654	105	426	1090	109	3.12915	436	489	907	29.9	8.69467	-0.322622	7.01569	-0.211864	0.836606	0.955717	-6.05399	-0.854866	7.21804	-0.572362	0.579651	0.729602	-6.78264	-1.98052	8.10007	-1.56236	0.150172	0.517042	-5.61424
1103	LmxM.28.2170_T518	28200	20900	25200	13500	19600	27300	29700	21400	21200	25300	32200	35300	28500	30400	20700	33800	36400	27500	34300	25600	34100	30400	31000	31000	755	33100	31800	40500	29700	37200	0.583662	14.6388	2.60773	0.0264894	0.392639	-3.42021	-0.725835	14.2328	-0.745117	0.473445	0.649841	-6.66368	0.241631	14.9428	1.55984	0.150608	0.517245	-5.61758
992	LmxM.26.2070_S463	1270	2250	18.1872	2090	2350	2780	990	2310	991	3210	1000	2190	2060	2630	1820	253	2540	1170	2620	2250	1120	1230	2500	2350	1410	1390	953	2020	1270	913	0.823611	9.98359	0.581023	0.574499	0.848308	-5.90396	-0.165113	10.7508	-0.389422	0.705086	0.822412	-6.87626	-0.559815	10.5724	-1.55834	0.150919	0.517245	-5.61959
1781	LmxM.36.5200_S442*;S445*;S448*;S450*;S452*;S462*;T464*;T467*;S470*;S442*;S445*;S448*;S450*;S452*;S462*;T464*;T467*;S470*	352000	351000	329000	306000	299000	356000	402000	304000	342000	321000	336000	381000	343000	333000	341000	392000	351000	328000	347000	304000	375000	332000	304000	297000	348000	309000	277000	359000	320000	331000	0.0712433	18.353	0.812936	0.435455	0.812899	-5.74388	-0.0576037	18.3608	-0.580999	0.574031	0.727211	-6.77739	-0.123075	18.3405	-1.55768	0.151074	0.517245	-5.62048
1574	LmxM.34.1730_S5*;S9*;S12*	1140	1560	1470	752	933	819	1630	810	1260	2060	1690	974	1390	826	2020	1140	1470	1130	1290	1870	1320	1440	1430	1030	2080	1550	1700	1970	1530	3230	0.263287	10.2725	0.597711	0.563515	0.848308	-5.89428	0.210596	10.3689	0.620664	0.548628	0.708726	-6.75233	0.549679	10.6272	1.5556	0.151565	0.517964	-5.6233
238	LmxM.08_29.1390_S420*;S423*;T424*;S428*;S429*;S431*;T435*	28647.8	46549.1	372.843	40776	30971.3	68363	36664	59991	45644.9	62451	39375	61110	55627	63545	53434	32796	89729	58913	80577	74975.3	97310	60725	111140	97209	90158	67099	76872	83008	80543	41161	2.14078	14.8882	1.7373	0.11397	0.616231	-4.71333	0.749445	16.0755	3.56178	0.00512355	0.0520497	-2.50886	0.328605	15.882	1.55268	0.152452	0.519249	-5.62734
906	LmxM.25.1260_S1257*;S1258*;S1266*;S1269*	1170	149	56.9	446	572	598	999	668	479	798	841	97.1	392	664	76.8	602	101	38.5	784	252	538	64.7	706	717	27.2	850	501	925	321	1030	-0.490396	7.99532	-0.432888	0.674579	0.885025	-5.98036	-1.66283	8.59182	-1.70876	0.118133	0.264401	-5.56328	1.2636	8.74583	1.55163	0.152505	0.519249	-5.62867
1025	LmxM.27.0670_S56	1920	5120	10.6768	9270	4800	11300	1380	7260	8930	13300	6940	15400	18000	22600	13500	112	19000	11200	17400	16400	21700	8750	25400	20700	17100	26600	26400	23400	33800	9140	2.10162	11.4613	1.00172	0.340853	0.779631	-5.5792	1.39765	13.4076	2.37991	0.0387523	0.140792	-4.51899	0.622509	14.1096	1.5496	0.153184	0.520499	-5.6315
743	LmxM.21.0800_S785	34800	30600	15600	29500	37700	33100	35400	30200	32300	45400	32400	41900	38900	49200	45700	3990	45400	43800	51300	45900	49200	38900	61800	50300	59900	37300	45200	55100	51300	56000	0.00321847	14.7952	0.00468948	0.996354	0.999099	-6.0774	0.555959	15.3696	3.49818	0.00569571	0.0542775	-2.61659	0.233674	15.4473	1.54741	0.153553	0.520499	-5.63439
518	LmxM.16.0240_T698*;S700*;S702*;T715*	10.7	17.59	43.5004	31	12.8493	79	17.9	21	25.6	30	8.39	24.6601	71.4434	32.4	21.398	12.1607	135	34.9601	23.4	15.6	210	7.24831	4.9	34.3031	7.78255	3530	10600	29.5	109	4.28409	0.536705	4.59575	0.692545	0.504628	0.839282	-5.83306	-0.703554	4.53681	-0.665371	0.520781	0.688148	-6.72225	3.12364	6.21959	1.54735	0.15372	0.520499	-5.63453
1139	LmxM.29.1160_S259*;T260*;T261*;S264*;S266*	2240	1800	1970	1150	2140	1490	2060	1560	1230	2150	1720	1530	1270	1630	684	841	1050	965	808	1000	1170	889	851	623	17.1442	899	707	1180	603	1020	-0.965468	10.3408	-2.33009	0.0424001	0.472449	-3.84766	-2.07747	9.65955	-1.95709	0.0788234	0.211343	-5.19343	-0.60279	10.0439	-1.54185	0.154845	0.521206	-5.64187
1674	LmxM.36.0710_T177*;T180*;S182*;S183*;T184*;S189*;S191*;T192*;T194*	830	701	973	809	170	486	1910	1500	1230	1810	1290	2160	1680	2150	1680	299	1990	2540	2270	164	1470	2250	2910	309	1220	1570	1780	1990	342	441	0.570655	9.51451	0.592176	0.567302	0.848308	-5.89736	0.0454218	10.3149	0.0724238	0.943685	0.961964	-6.95541	-0.866666	10.3484	-1.5414	0.154995	0.521206	-5.64249
1317	LmxM.31.1130_T976	2240	2420	2650	1070	1820	2250	3610	1760	1160	1500	2580	2210	1300	1390	1450	2330	2750	2700	2650	1750	3150	2920	2410	2150	1310	3170	2860	2360	1310	3070	0.304004	11.079	0.772688	0.457839	0.824889	-5.77511	0.265534	11.0259	0.759598	0.464934	0.642949	-6.65265	0.505205	10.9986	1.54116	0.155011	0.521206	-5.6428
1704	LmxM.36.1750_S527	19.3327	53.5	36.3854	102	11.7621	91.5	11.3442	56.2	17.1107	54.4	19.8	52.8	197	418	123	19.6451	1200	112	307	550	418	11.4101	639	506	44.3	1060	1760	661	1010	15.0517	2.65388	6.41259	2.28172	0.0464666	0.491518	-3.92527	2.05941	6.16859	1.66389	0.126949	0.274138	-5.62738	2.15798	7.73935	1.5415	0.155124	0.521206	-5.64241
9	LmxM.01.0460_S1314	3620	3550	3780	2210	1890	4890	3130	2730	2770	5640	3520	1810	3090	2230	4790	4840	4770	3220	4230	8930	3330	3720	4710	2690	8040	3870	2950	3020	4900	8300	0.758149	11.8778	1.99648	0.0742404	0.556568	-4.34603	0.190175	11.931	0.578286	0.575796	0.728445	-6.77904	0.54745	11.7828	1.54059	0.155343	0.521206	-5.64364
593	LmxM.17.0960_S1208	1052.68	915.729	675.161	730.183	514.652	1284.26	1727.54	671.4	987.29	1774.58	1421.69	1600.79	1497.86	1648.42	1194.21	148.19	1382.56	1499.32	1637.61	839.927	1540.85	1695.97	1824.71	1693.47	2084.41	2188.36	1785.75	2154.98	1685.83	1624.47	0.15775	9.63833	0.212025	0.836408	0.955717	-6.05399	0.53784	10.5115	1.77456	0.106194	0.246657	-5.46759	0.35621	10.6932	1.53662	0.156108	0.522819	-5.6489
640	LmxM.18.1380_S284	192657	168275	47616.9	167283	184827	112890	108952	96235.5	105608	151816	80414.3	128806	146326	131627	140312	118258	256404	203021	234617	194737	128979	121920	167158	133366	114548	163674	174972	179511	182790	95803.8	0.511791	17.3165	1.297	0.224684	0.714798	-5.26944	0.216267	16.9026	1.50385	0.16336	0.320169	-5.84788	0.337073	17.0752	1.5308	0.157718	0.527253	-5.65677
1105	LmxM.28.2280_S381	4200	4020	4140	3940	6470	4370	5450	3900	4540	5650	4930	5730	4790	6550	6290	142	5610	6060	7120	7320	5360	5040	6060	8310	8210	5390	5810	7020	6760	11400	-0.564835	11.8432	-0.543011	0.599398	0.851568	-5.92557	0.44578	12.4323	2.32489	0.0422826	0.145036	-4.6066	0.320715	12.6151	1.52664	0.158584	0.528232	-5.66229
1739	LmxM.36.2580_S436	4200	4020	4140	3940	6470	4370	5450	3900	4540	5650	4930	5730	4790	6550	6290	142	5610	6060	7120	7320	5360	5040	6060	8310	8210	5390	5810	7020	6760	11400	-0.564835	11.8432	-0.543011	0.599398	0.851568	-5.92557	0.44578	12.4323	2.32489	0.0422826	0.145036	-4.6066	0.320715	12.6151	1.52664	0.158584	0.528232	-5.66229
1687	LmxM.36.1240_T207	12.5132	18.1982	40.7434	31.3903	11.7072	219	3.40009	45.4031	11.2264	33.2134	69.7	116	90.7	292	240	36.3884	1520	70.5	106	326	1310	63.3	474	552	59.7	1600	1930	386	660	28.0534	3.05406	5.86726	2.9727	0.0144606	0.300281	-2.85929	3.32976	6.3824	2.58008	0.0273062	0.117486	-4.18245	1.74926	7.99079	1.52309	0.159614	0.530702	-5.66709
1356	LmxM.31.3050_S821	916	2452	34.2781	3552	2115	5376	808	3415	1207	2570	1324	3399	4056	6330	4350	641	5610	1698	4830	5880	4820	733	5060	5120	2515	9504	9430	9040	8590	1566	1.64559	10.6306	1.27413	0.232347	0.716424	-5.29549	0.464544	11.3029	0.69265	0.504385	0.676	-6.70277	0.887713	12.2043	1.52007	0.160361	0.532224	-5.67112
900	LmxM.25.1080_S307	9000	13200	34.8	9720	11400	19200	12000	13600	10700	18000	16600	22400	21600	24200	20800	107	25300	18000	22800	22500	23900	16800	24000	24700	27700	20200	24500	30400	27900	21100	1.15399	12.3107	0.558713	0.589044	0.851218	-5.91681	0.68991	14.1513	3.4345	0.00633857	0.0572053	-2.72504	0.226283	14.4683	1.51663	0.161022	0.533456	-5.67566
1169	LmxM.29.2110_S330	3340	3530	1660	2930	2780	3530	4090	2750	2750	3900	2770	3910	3660	3940	3710	15.8	4900	4400	4710	4100	4030	3640	4670	4300	4450	4350	4500	6000	4910	2950	-0.919796	10.9692	-0.602653	0.560587	0.848308	-5.89106	0.324435	11.8748	1.96228	0.077979	0.20969	-5.18487	0.310766	11.9569	1.50736	0.163344	0.540179	-5.68799
266	LmxM.08_29.2520_S358*;S362*;T373*;S375*	1170	822	33.3102	1300	1130	2060	834	1590	1980	1870	1070	2010	1610	1880	1980	29.2	1280	973	990	843	1520	1040	2040	1600	66.769	781	1230	1260	1490	1390	-0.126558	9.02064	-0.0911655	0.929219	0.979189	-6.07307	-0.975142	10.1459	-1.12006	0.288873	0.468814	-6.31434	-0.472445	10.4672	-1.50572	0.16376	0.540583	-5.69017
416	LmxM.12.0660_T950*;S951*;S953*;T957*	25.9	10.5	11.6	59.7	307	9.33	18.7	5	26.7	94.4	11.1	26.7	49.9	161	5.66	11300	20.6	43.5	44.6	203	8.44	13.5	82	196	51.5	11.9	66.1	138	115	598	2.12617	6.22009	1.20657	0.256249	0.735956	-5.37053	1.08453	4.75591	1.00132	0.340156	0.524324	-6.43775	1.82271	5.64814	1.50372	0.164459	0.541921	-5.69286
895	LmxM.25.1070_T555*;S556*;T558*	7550	7570	5600	6440	8890	6250	8150	5260	5960	7460	4630	5830	5320	6550	6340	1120	10100	9070	9870	9290	7570	6120	8940	7030	8700	5640	5550	7610	6690	9510	-0.192366	12.7019	-0.318659	0.756752	0.926946	-6.02458	0.217687	12.7827	1.3045	0.221129	0.394689	-6.1023	0.269124	12.6087	1.50068	0.165037	0.542853	-5.69684
1046	LmxM.27.1380_S286*;S288*;S302*;S311*	12.5	6.77	218	135	244	123	0.501	109	171	133	102	43.4	147	238	194	151	106	502	134	16.6	76.4	144	90	388	265	535	51600	170	320	80.9	0.975664	6.32358	0.739872	0.476933	0.831463	-5.79922	1.87606	6.37538	1.19915	0.257971	0.432771	-6.22643	2.39628	8.15943	1.49935	0.165571	0.543639	-5.69865
1275	LmxM.30.2970_S1390	49620	105370	2273.04	182674	10445.6	157337	22140.9	86271.5	62449.5	73610.7	25382.4	96037.4	105463	175024	69538.6	36773.1	469340	79951.1	124498	113150	400756	43017.1	156253	202444	145163	846825	1458726	174152	236448	17482	1.94869	15.8271	1.64264	0.132486	0.637998	-4.84063	1.16809	16.6226	1.86215	0.0923583	0.226832	-5.33819	1.63015	17.0895	1.49324	0.167133	0.547486	-5.70671
1278	LmxM.30.2970_S1682	2321.25	3388.7	26.4305	3156.1	233.804	7577.7	84.5	2683.9	333.914	1424.1	224.291	3875.1	2768.29	4422.12	3125.93	83.7	23758	1529.32	4684.7	8210.73	12555	372.037	7874.8	5986.62	1795.99	44500	54270	10352	9297.3	261.886	1.91491	10.3823	1.05536	0.316882	0.766558	-5.52745	1.78374	10.7994	1.35105	0.206621	0.376455	-6.04498	2.16756	12.0607	1.49245	0.167337	0.547486	-5.70776
984	LmxM.26.1750_S399*;T401*;S405*;S406*;S409*;S414*	57	138	101	342	9.03122	330	56.6	93.6	42.5	207	42.4	280	430	1200	235	118	1220	156	453	580	931	11.7201	339	494	275	2940	3830	1330	2070	45.2	2.24632	7.36164	2.03805	0.0696849	0.556568	-4.28719	1.006	7.27107	0.844561	0.418002	0.599657	-6.58291	1.98536	9.07044	1.49033	0.167883	0.548298	-5.71055
33	LmxM.02.0580_S1648*;T1650*;S1651*;T1652*;T1656*;S1657*	4790	4580	3430	4110	7140	5480	5750	5130	6010	7540	7560	10200	7850	8340	7790	5820	9180	9220	8570	7360	7300	8370	10300	7790	6010	7780	9620	9870	9440	11100	0.762927	12.569	2.70144	0.0225308	0.377288	-3.27307	0.401612	12.7343	2.33658	0.041447	0.144868	-4.58742	0.195377	13.1161	1.48517	0.169028	0.550783	-5.71733
438	LmxM.13.0810_S568*;T569*;S573*;S568*;T569*;S573*	35500	46900	18100	47300	64500	45400	39900	36600	33600	45400	37800	47800	41400	39100	50700	1510	62000	55600	61200	86300	44600	37200	46400	59200	47800	38100	44400	50400	61900	66000	-0.348334	15.0825	-0.335778	0.7442	0.922523	-6.01879	0.2214	15.3948	1.54154	0.154042	0.308419	-5.79716	0.2464	15.5177	1.48396	0.169535	0.550783	-5.71894
1054	LmxM.27.1710_S28*;T34*;S35*;S38*;T42*;S28*;T34*;S35*;S38*;T42*	119	83.2	22.0623	540	0.422	422	71.5	62.8	51.8	98.1	61.9	202	204	304	209	39.8	5570	233	611	221	5830	41	429	233	161	13000	19900	881	978	9.93	3.41926	6.82342	1.72917	0.115462	0.616469	-4.7244	1.72841	7.49715	1.39143	0.194118	0.359002	-5.99434	2.74748	8.8213	1.48394	0.169541	0.550783	-5.71897
1009	LmxM.26.2530_S476	10800	13000	3120	12400	14600	15400	13600	11500	13300	17900	11900	16500	14200	17700	16600	39.4	19500	18600	23300	18300	16700	14300	19700	17500	20600	15100	15500	20000	19500	18500	-0.740422	12.8506	-0.439549	0.669911	0.882673	-5.97738	0.3129	13.9481	2.03029	0.0696136	0.195768	-5.07928	0.208713	13.9989	1.47753	0.171023	0.554621	-5.72736
1706	LmxM.36.1900_S1203	149	569	7.80035	776	11.4598	416	40.8	41.5381	66.3	554	83.9	34.2	512	419	196	9.18243	6420	2120	3140	188	5160	1090	2650	3020	282	3920	4420	3490	127	39.2	2.72296	7.85216	1.30942	0.220611	0.708327	-5.25516	3.78059	8.80869	3.61197	0.00471241	0.0494165	-2.42378	2.25698	8.4909	1.47688	0.171386	0.55475	-5.72823
1525	LmxM.33.2820_T176*;S177*;S181*	286	426	699	531	875	1010	864	721	725	782	728	910	601	562	177	0.704	798	742	927	808	354	1000	1040	751	2.71191	898	722	1150	722	1080	-1.39713	8.33532	-0.722994	0.48678	0.833615	-5.81143	-1.7788	8.77895	-1.1791	0.265673	0.440873	-6.24906	0.775149	9.42173	1.47508	0.171665	0.55475	-5.73056
1032	LmxM.27.0790_S275	5519	6390	1645.8	6238	2601.37	6899	7151	4659	5645	6323	4147	7292	6618	8360	4913	65.7625	10902	9429	12832	6808.5	6870	6861	9219	7068	8040	9360	11270	10120	11390	3726.7	-0.134664	11.8743	-0.0971335	0.924601	0.97895	-6.07248	0.31794	12.7252	2.00761	0.0723037	0.199783	-5.11465	0.492554	12.813	1.47343	0.172294	0.555807	-5.73274
796	LmxM.22.0530_S26	43.8	98.2	1.21	273	14.2668	634	26.8	6.63	8.7	87.7	4.03	99.7	198	571	188	166	1940	24.4202	34.6	188	3220	51	352	616	213	4920	6850	592	950	9.28058	2.26026	5.9847	1.36636	0.202713	0.703355	-5.18852	3.28583	6.91432	2.24746	0.0482549	0.155939	-4.73301	2.86604	8.03134	1.47133	0.172849	0.556622	-5.73549
1699	LmxM.36.1630_S339	81.1	94.3	0.0723	256	6.14994	58.2404	26.7208	235	58.4	11.5412	135	541	1020	1680	660	27	1870	81.4	298	835	1620	57.7	1290	1100	417	6620	7800	2370	3010	101	4.03279	5.9627	1.80929	0.101502	0.608738	-4.61417	3.55513	7.35296	3.18356	0.00969761	0.0714127	-3.15422	1.76302	10.1278	1.46848	0.173604	0.557728	-5.73921
1341	LmxM.31.2270_T1396	4696.6	4834.65	950.107	4195.47	4628.87	7364.98	7901.97	6465.59	5644.2	7696.99	7128.6	8333.2	7467.7	8408.8	7221.69	4147.5	7188.7	7463.35	7950.82	6573.87	8935.7	8282.8	9284.55	8162.09	9761.51	7244.65	7570.76	10530.7	10518	9058.52	0.958993	12.1874	1.94792	0.0809731	0.573244	-4.41819	0.348767	12.9395	2.62938	0.0250798	0.112959	-4.09926	0.206113	13.0123	1.46666	0.173897	0.557728	-5.74158
1234	LmxM.30.1370_S937	3384.7	2486.7	2133.3	2807.86	3735	4111.2	4877	2528.4	2860.3	4658	3491.4	2956.9	3751	4557.81	1413	3772.2	3276.42	2690.11	3969.9	2078	3774.3	2181.44	3948.44	5194.95	975	3563.8	3833.9	4332.8	3452	6272	0.108512	11.5314	0.3181	0.757047	0.926946	-6.02484	-0.407259	11.6421	-0.934914	0.371865	0.556288	-6.50164	0.472323	11.7944	1.46641	0.174155	0.557728	-5.74191
703	LmxM.20.0700_S641*;T642*;S644*;S645*;T646*;S648*;T649*;S656*;T657*;S659*	6291.08	234.771	481.224	4533.98	4512.81	6635.45	6984.36	7178	4996.44	6748.11	8994.94	449.128	6687.68	8249.07	26.9702	8307.57	463.652	949.114	9423.88	64.8868	9780.89	431.096	7413.43	8142.14	15020	6001.6	7519.57	7318.32	6016.25	6101.35	-0.540327	10.4681	-0.34791	0.735352	0.921326	-6.0145	-0.310575	12.5012	-0.373584	0.716556	0.831154	-6.88268	2.19559	11.5811	1.46548	0.174404	0.557728	-5.74313
1466	LmxM.33.0100_T293*;T294*;S295*;S297*;S300*;T302*	121	1760	144	922	1030	1190	1340	989	1290	1040	1150	1360	1450	1230	768	849	2040	1550	1600	833	936	1260	1570	932	1340	639	1080	893	1020	474	1.38817	9.63953	1.6038	0.140668	0.652341	-4.89163	0.0256424	10.1948	0.0988978	0.923163	0.950419	-6.95294	-0.56919	9.90102	-1.46255	0.174996	0.558651	-5.74695
777	LmxM.21.1830_S16	1100	1000	903	700	1200	1670	1720	1240	1460	1900	1860	1910	1600	2050	1560	3.91	1090	1440	1230	1220	1860	1090	1820	1640	2050	1350	1360	1740	1550	253	-1.30029	9.26339	-0.823509	0.430034	0.812899	-5.73509	0.0656649	10.6595	0.273919	0.789691	0.872454	-6.91754	-0.771797	10.4167	-1.46137	0.175335	0.558767	-5.74847
378	LmxM.11.0600_S151	6770	6530	6300	3720	5050	7180	10000	7290	6890	7130	9440	8630	5210	5920	7200	4270	4590	4730	3730	4190	5130	5500	6120	3670	6960	6510	6230	6410	3180	6210	-0.370496	12.2512	-1.36167	0.203619	0.703355	-5.19418	-0.508689	12.6415	-2.65081	0.0241717	0.111022	-4.06306	-0.363438	12.6127	-1.45879	0.176196	0.558944	-5.75184
1726	LmxM.36.2410_S1612	1020	977	42.3	2040	2630	2280	1850	2140	3520	3750	2770	4150	3210	5150	3620	21.5144	3690	3580	5280	3880	3230	3100	5430	4490	5070	2020	3060	2910	4190	172	0.937238	10.0055	0.541652	0.600298	0.851568	-5.92632	0.675364	11.6828	2.58034	0.0272868	0.117486	-4.18188	-1.14596	11.278	-1.4584	0.1763	0.558944	-5.75234
1418	LmxM.32.1490_T475	2680	3700	3830	2068	4440	3000	4680	3290	2650	4170	4430	4790	3490	4240	2028	950.99	3496	3253	2790	3617	3609	3928	3743	3951	3093.1	4150	4150	4680	4338	6750	-0.335172	11.4874	-0.721243	0.487518	0.833615	-5.81299	0.0690524	11.7994	0.372856	0.716994	0.831154	-6.88304	0.377993	12.0177	1.45789	0.176301	0.558944	-5.75301
1763	LmxM.36.4180_S302	50	3.41218	14.6617	185	40.2	334	7.75734	0.0509	2.76461	41.9	27.4624	240	571	411	220	0.0186	1360	13.1	45.7	100	1360	9.09222	655	583	46.4	3390	5110	498	1350	35.8	-0.723745	4.46793	-0.274845	0.78921	0.937244	-6.03805	4.75475	5.15718	2.06153	0.0663761	0.189298	-5.03178	2.05177	8.68748	1.45536	0.177121	0.56058	-5.7563
783	LmxM.22.0160_S187	117	319	48.8	898	884	1300	321	442	1230	1100	635	1350	1260	2000	1890	2240	1380	2250	1910	1030	1180	280	2040	1710	2040	175	507	1490	1330	0.0397	2.64163	9.39983	2.97803	0.0142259	0.300281	-2.84673	0.647197	9.88887	0.985873	0.347329	0.530938	-6.45296	-3.83158	8.45592	-1.45277	0.177821	0.56183	-5.75965
1764	LmxM.36.4230_S146	100.192	208	44.1	1820	88.1	559	72.9392	135	37.8	91	40.4	128	768	2340	597	43.2129	3610	177	1090	2380	6610	49.9	1380	2500	689	4170	6310	2340	3290	53	1.78501	8.31262	1.2196	0.251488	0.731411	-5.35628	3.06754	8.36182	2.41119	0.0364884	0.135781	-4.46443	2.18364	9.55885	1.44771	0.1792	0.56367	-5.76621
1041	LmxM.27.1190_S2*;S3*;S5*;S11*;T15*;S16*;S20*;S23*;S24*	5.57206	325	21.6077	817	7.37839	856	5.17175	102	0.011	42.8	11.7783	17.8103	395	631	108	25.948	3250	0.0032	221	7.33347	2140	0.138	780	4.63082	35.7594	3820	4710	963	213	13.6426	-1.815	4.65519	-0.541239	0.600572	0.851568	-5.92654	1.49745	4.28827	0.441128	0.668557	0.795539	-6.85317	2.62444	7.79118	1.44747	0.179265	0.56367	-5.76652
18	LmxM.01.0490_S502	411	472	26.4	2290	366	3000	32.4	824	495	1680	363	1510	2600	4480	2090	43.7	5120	886	3480	3740	5260	336	4200	3650	2500	7010	8570	5980	6740	501	1.84628	9.31613	1.1871	0.263495	0.745176	-5.39161	1.99801	10.1831	1.63771	0.132698	0.282195	-5.66464	1.30128	11.364	1.44726	0.179322	0.56367	-5.76679
1564	LmxM.34.1010_S19	8.68175	48.3	51.2163	89.3	14.8385	8.53457	25.8097	82.8	18.7597	42.7	29	56.2	78.4	295	32.3	18	47.8	8.44403	232	464	180	15.434	144	142	23.9	671	1370	433	629	6.59339	0.956086	5.43051	0.783004	0.45235	0.820914	-5.7669	1.30761	5.41389	1.38165	0.196999	0.363236	-6.00671	2.081	7.07676	1.44609	0.179642	0.563715	-5.76831
230	LmxM.08_29.1180_T837	2110	1970	1050	1160	1500	3160	2750	2090	1920	2220	4600	1840	2610	2010	19.0571	2980	3140	2220	3180	705	3450	3100	3430	3540	41.2556	3720	3740	4290	3250	3170	0.523289	10.8124	0.978435	0.351267	0.782208	-5.60137	-0.770594	10.8354	-0.666273	0.520395	0.688132	-6.72144	1.90104	10.8681	1.44336	0.18039	0.565099	-5.77183
581	LmxM.17.0500_T187	279	186	233	111	27.1541	261	439	62.0324	69.1	350	566	48.3	392	606	333	30.8	316	297	276	0.353	171	358	430	153	124	232	342	493	0.804	7.79906	-1.40315	6.31542	-0.752006	0.469932	0.828888	-5.79029	0.307737	7.61842	0.402486	0.695749	0.813695	-6.87071	-2.62121	6.88457	-1.44124	0.180975	0.565969	-5.77458
187	LmxM.08.0270_S472	283	474	27.9	399	13.3804	651	552	541	407	953	623	997	546	695	976	58.689	658	484	773	21.9159	882	854	1060	746	29.1	927	849	1170	4.34786	0.000603	0.797233	7.24219	0.549408	0.595168	0.851568	-5.92203	-0.424237	9.00783	-0.442479	0.667511	0.795313	-6.85262	-5.30116	6.8912	-1.4369	0.182174	0.568752	-5.78017
396	LmxM.11.1120_S247*;S248*;S249*	15955	14736	7374.5	12518	16249.1	17653	18119	14001	13077.3	18618	18337	20170	20325	23843	23765	15751.5	21195	18096	22156	18796.9	20443	15093	20631	18026.3	20187.4	16928	16275	22199	19657.6	19366.1	0.566948	13.9349	2.25084	0.0484838	0.491518	-3.96808	0.21743	14.0858	1.46239	0.174171	0.33413	-5.90274	-0.174289	14.2831	-1.43096	0.183632	0.570585	-5.78782
969	LmxM.26.1230_S2823*;T2834*;T2835*;S2836*;S2839*	2110	4370	17.9738	4920	2820	6150	1050	3970	2560	6380	2760	4390	5240	5590	4860	0.256	6890	4020	5520	3940	5410	2280	6450	4570	5880	3030	3750	3640	3960	155	-0.779655	9.81621	-0.262754	0.798246	0.940735	-6.04143	0.470431	11.943	0.9292	0.374793	0.559003	-6.50686	-1.21725	11.5076	-1.43095	0.183827	0.570585	-5.78782
19	LmxM.01.0530_T711	659	483	686	299	582	1060	898	474	342	1010	1910	336	1600	820	829	1190	1000	615	1100	1380	1030	1040	1690	593	474	939	1150	2220	1800	2220	0.973951	9.50917	1.8928	0.0880913	0.588182	-4.49527	0.341416	9.60014	0.690476	0.505518	0.676	-6.70453	0.755726	10.2399	1.43014	0.183863	0.570585	-5.78888
529	LmxM.16.0780_S2418	184	1380	14.4621	449	21.1041	254	16.8925	18.2691	218	362	62.8	27.432	426	278	300	46.6121	3100	790	1570	113	829	233	1640	1230	1110	745	1240	1270	1360	24.3587	1.83698	7.92214	1.12517	0.287635	0.759939	-5.45697	3.21867	8.1146	3.03861	0.0124202	0.078805	-3.40245	1.86213	8.09765	1.43033	0.184	0.570585	-5.78861
300	LmxM.09.0760_S5282*;S5283*;T5293*;S5302*	677	1550	31.4276	532	513	1230	92.5	684	329	1080	1290	1130	1760	1100	977	421	2190	1820	1630	1730	2490	2100	2380	1950	22.4157	1980	1330	2610	1780	1130	1.80764	9.51044	1.73769	0.113898	0.616231	-4.7128	0.859622	9.3603	0.626641	0.545012	0.708477	-6.74825	0.465195	10.491	1.42731	0.184654	0.571652	-5.79251
780	LmxM.22.0090_S213	9034.17	13140.6	1842.45	16429.5	12605.3	17860.5	8201.2	16179.4	14443.2	22531.1	13731.2	23437.9	26816.6	33438.6	27737.4	6442.85	24931.7	16125	25144.9	24265.7	27119.5	14159.2	30419.9	27923.9	28057.4	30888.5	34505	34642.2	41092.1	19566	1.02494	13.5717	1.60229	0.141172	0.652341	-4.89375	0.713763	14.234	2.42042	0.0360009	0.135058	-4.45018	0.378169	14.7414	1.42284	0.186101	0.574214	-5.79821
1339	LmxM.31.2120_S90	205	32.5702	7.60897	53.8	32.8922	709	3.43	48.7	45.6559	11.685	14.8745	98.8	42	212	96.5	3.5	684	55.0918	322	1180	255	42.9	87.4	5.08156	47.5	4210	13700	115	781	4.56172	1.82452	6.19663	1.1275	0.286693	0.75984	-5.45455	0.373787	5.3695	0.252006	0.806113	0.8807	-6.92377	2.83837	7.46596	1.42283	0.186105	0.574214	-5.79823
1100	LmxM.28.2040_S79	4000	6670	294	5820	5390	11900	5720	8980	7590	11000	8280	12300	12000	14900	12400	22	11100	6220	9700	9380	16500	6690	15100	13500	12800	17400	18100	15500	17200	8530	-0.166451	11.4711	-0.0936383	0.927306	0.97895	-6.07283	0.499337	13.3433	1.77035	0.106932	0.246872	-5.47377	0.333065	13.6893	1.41703	0.187746	0.57775	-5.80564
85	LmxM.04.0540_T422*;S424*;S425*;S427*	124.4	78.7	18.5732	594	41.0545	405.3	86.7579	367	65.5858	530	89.9	388	747	1090	550	74.86	1847	130.8	1779	2170	963	152.1	1015	1060	375.1	1967	2657	1402	2524	118.661	2.78851	7.80347	2.09831	0.0631492	0.536901	-4.19924	1.40839	8.44551	1.68146	0.123419	0.268086	-5.60238	1.42686	9.47914	1.41649	0.1879	0.57775	-5.80632
1441	LmxM.32.2440_S398*;T401*;S403*	55.3	74.7	8.72928	28.2	74.3	115	28.2	32.6	3.71811	18.5531	67.3	215	22.2	180	24.3164	24.1765	230	96	299	15.1545	34.5	33.3	85.5	199	32.3	292	154	192	120	79.3464	1.00013	5.73427	0.954956	0.362832	0.782789	-5.62254	1.28717	5.2032	1.3344	0.211499	0.382023	-6.0657	1.17393	6.66475	1.4148	0.188192	0.57775	-5.80851
561	LmxM.17.0010_T541	55566	57607.8	26728.8	35518	58981.5	62187.8	69537.7	56879.1	46042.4	65009.7	63686.8	79910.6	67239.8	80863	60345.4	13160	81615	80484	75435	64247.5	80232.8	79862.3	80824.4	81139.9	77283.1	76116.3	74732	80108	84537.6	72418	0.244979	15.5717	0.476891	0.644019	0.869355	-5.95988	0.428224	16.071	3.69989	0.00407037	0.0459539	-2.27479	0.14808	16.1672	1.41306	0.188688	0.578307	-5.81072
1670	LmxM.36.0550_Y34	5869.1	11562	112.159	17645	6326.9	20035	1842.7	10391	4702	10696.1	2920.3	12651	17250	25757	14977	355.84	45820	8556	24680	32268	34230	3995	33043	25149	15972	54850	65450	26229	34728	4029.8	1.40614	12.615	0.840495	0.4209	0.808319	-5.72134	1.31115	13.4685	1.75754	0.109512	0.251523	-5.49307	1.14884	14.1217	1.40572	0.190986	0.58261	-5.82004
1472	LmxM.33.0660_S703	526	1810	8.98524	2340	125	2590	149	1570	465	782	524	1130	2310	2460	2060	20.4	4880	1030	2830	3000	5690	860	3750	3240	2630	5000	6420	4770	5070	415	1.68852	9.08153	0.876407	0.402028	0.806582	-5.69149	1.89423	10.4764	2.42492	0.0357827	0.134789	-4.44343	1.1077	11.0783	1.40493	0.191212	0.58261	-5.82103
122	LmxM.06.0650_S18	19.376	636	490	16.6085	36.6358	18.0157	36.0676	38.6768	13.6706	42.0604	10.4264	1270	4.17566	35.2151	22.8252	74.7	1330	856	35.0797	102.197	43.4	968	26.2411	3.12577	27.0654	45.1	1.11	14.5104	3.86598	7.21399	1.27495	6.99242	0.855346	0.413024	0.808279	-5.70913	0.538044	5.02594	0.412578	0.688577	0.809936	-6.8663	-2.21984	3.97117	-1.40418	0.191429	0.58261	-5.82199
993	LmxM.26.2110_S558	27	346	20.5931	856	115	404	19.897	382	126	474	25.7	706	1060	1360	1070	14.3217	2430	564	1680	1860	1550	154	1340	1390	992	2290	3130	1920	2120	281	2.33224	7.99423	1.41717	0.187797	0.696873	-5.1275	2.24636	8.60641	2.20127	0.0521923	0.1635	-4.80772	1.63888	9.75341	1.40373	0.191559	0.58261	-5.82256
937	LmxM.25.1970_S748*;S750*;S754*;T762*	34.9108	231	2.79129	336	60.6	762	15.1604	86.3	119	161	5.87928	85.1	413	672	205	5.25461	1640	24.0781	592	833	787	59.8	682	1000	342	1800	2610	1010	1660	15.1786	1.5605	6.53462	0.817669	0.433205	0.812899	-5.73977	1.83333	7.74725	1.6213	0.135859	0.28633	-5.68734	2.40723	8.14932	1.40295	0.191785	0.58261	-5.82355
687	LmxM.20.0080_S278*;S280*;T287*;S289*;S299*;T302*	546	1390	14.9183	2380	3.05	1690	3.89817	26.3112	52.4	213	42.1	490	480	1600	731	17.8021	24400	225	1920	2560	8010	1.02044	2880	1680	671	26100	39700	5280	4460	11.8869	2.50259	8.50294	1.03978	0.323708	0.766558	-5.5427	2.74873	7.54425	1.10599	0.294772	0.474886	-6.3294	2.92244	10.1406	1.40225	0.191989	0.58261	-5.82444
603	LmxM.17.1320_S163	46.9102	7.06734	10.4325	10.4839	7.70138	31.4	90.9371	7.68414	12.8209	15.3491	1.81797	7.55848	6.94822	32.9	29.4	2710	18.4	6.18905	76.7	20.7515	45.9087	8.7121	42.8011	34.7939	11.1949	105.499	31.7463	30.27	4.69095	31.8	2.1561	4.6963	1.42674	0.185095	0.696873	-5.11585	0.125389	4.47107	0.148377	0.884979	0.928314	-6.94628	1.47108	4.03451	1.39171	0.194915	0.58811	-5.8378
354	LmxM.10.0830_T27	614	902	381	340	57.7	197	757	83.4	76.4	689	365	313	515	651	316	9.08132	326	996	827	10.1972	552	520	636	27.5297	40.8371	564	291	548	25.4357	50.8446	-1.47583	7.64461	-0.927312	0.3763	0.789459	-5.64736	-0.334707	7.68305	-0.282303	0.783438	0.87206	-6.91501	-1.34025	8.02198	-1.39127	0.195009	0.58811	-5.83836
1199	LmxM.30.0440_S33	2330	1970	1830	2070	2850	2490	3700	2880	2560	4290	3600	4890	4610	6200	4440	5.35	3910	3790	4780	2750	5450	4120	6920	4840	5910	4150	4520	7110	6670	7040	-1.11428	10.5348	-0.633405	0.54114	0.845047	-5.87196	0.786195	11.9963	3.77717	0.00358301	0.0433895	-2.14466	0.297424	12.3396	1.38999	0.195386	0.58811	-5.83997
1184	LmxM.29.2910_T212	6790	241	38.1685	1030	7.77	80.8	465	384	38.2	331	740	576	848	2330	1110	44.6	4740	339	1290	1720	2130	25.9575	2820	1830	434	8160	41000	5960	3240	98.2	1.66268	8.60389	0.854459	0.413491	0.808279	-5.70986	1.88137	8.42239	1.39572	0.192947	0.357554	-5.98886	1.88131	10.887	1.39052	0.195412	0.58811	-5.83926
1775	LmxM.36.4920_T370*;T375*;T376*;T377*;S378*;T380*	12802.7	12168.2	7874.45	10252.5	13907.9	14101.3	16641.5	13213	12648.7	16607.4	16710.6	17606.3	17111.3	19936.7	19618.5	12340.7	15923.7	14803.3	16101.8	14650.2	17852.8	14845.6	19325	17165.7	19109.1	17921.2	17623.1	21820.4	20614.4	24309	0.394396	13.6462	1.85477	0.0937506	0.598268	-4.54916	0.27341	13.9651	2.10861	0.0610328	0.177603	-4.95589	0.162101	14.2287	1.38895	0.195686	0.58811	-5.84128
308	LmxM.09.0980_T110*;S112*;T114*;T118*;T127*	595	1990	11.1	1200	5.89916	2450	658	1670	378	2520	943	2290	2130	2630	2690	16.9235	3680	2480	3510	12.5959	2690	1270	3610	51.7	221	2780	2420	3280	44.7	35.7	1.23952	7.90718	0.512486	0.619797	0.860599	-5.94193	-0.837162	9.81894	-0.711255	0.493274	0.668096	-6.6892	-1.97039	9.98543	-1.38948	0.195717	0.58811	-5.84057
1522	LmxM.33.2820_S328*;S330*;S331*	999	1200	162.2	1688	2034	2152	1777	1747.9	2916	2887	1399.7	3825	3294	4637	3116	79.7112	3983	2627	4002	2960	3577	2772	4960	4198	3751	3671	5053	4732	5646	2658	0.777489	10.2379	0.643337	0.534943	0.844073	-5.86561	0.756538	11.5069	3.35001	0.00730903	0.0611965	-2.86923	0.474006	11.8014	1.3872	0.19639	0.588628	-5.84344
555	LmxM.16.1470_S1027;T1031	998	648	1860	2200	3870	7440	2760	2690	2400	5130	2690	5930	4640	6070	2310	96.5	4150	3090	3830	6770	3940	1250	5350	765	4910	2390	2680	1640	4050	4150	0.329515	10.8018	0.290158	0.777814	0.935035	-6.03357	-0.556131	11.5696	-0.931324	0.373746	0.557894	-6.50487	-0.511076	11.7141	-1.38673	0.196529	0.588628	-5.84403
507	LmxM.15.1320_T228*;S241*;T243*	18.7422	30.2723	10.0361	35.7188	948	78.8	14.3601	56.6035	212	11.1914	11.3571	19.0655	5.68147	17.981	13.7562	25.0428	5.99571	23.4176	2.25424	2240	676	11.4831	11.5768	1360	1900	9.3745	31.1768	6.24295	2000	88.543	-0.688185	5.16043	-0.359484	0.726949	0.917779	-6.01027	2.1155	6.49358	1.23751	0.244175	0.416453	-6.18201	2.01047	4.64826	1.38527	0.196962	0.588968	-5.84588
112	LmxM.05.0940_T158	4290	9410	72.7	10600	3900	12900	3610	8820	4940	11500	5550	11700	13400	14700	12300	37.3	21800	13100	21000	19500	18400	7490	18600	19200	18300	16500	18600	20500	20400	6900	1.03361	11.8671	0.506243	0.624012	0.862288	-5.94517	1.0541	13.3949	2.59426	0.0268454	0.117362	-4.16216	0.498571	13.6678	1.38193	0.197952	0.59097	-5.85007
726	LmxM.21.0130_S800	2052.82	2491	73.337	15287	4301.82	38731	1338.96	8622.7	2475.5	7535	1628	8389	8125	21276	12094	62.9575	14705	3527.8	17424.8	63510.8	12790	1711.3	14150	10021.8	12427.6	26220	64520	15155	62640	2097.51	1.43907	11.6102	0.732434	0.481256	0.831463	-5.80463	0.441864	12.7919	0.483734	0.639051	0.77392	-6.83213	1.37647	13.6143	1.37808	0.199098	0.59282	-5.85489
368	LmxM.11.0210_S21*;S22*	4568.75	4027.92	1207.7	4891.77	4464.22	6382.5	5445.3	5694.81	6085.08	7698.74	5644.6	8091.8	7731.8	10982.7	10232	2159.51	10346.1	10070.2	13214.7	9620.37	9143.23	7293.7	14737	8778	10792.9	10298.1	10442	12173.2	11650.4	7168.87	1.17621	12.3385	2.00039	0.0742725	0.556568	-4.34248	0.66559	12.9343	3.40029	0.00671445	0.0580406	-2.78339	0.292402	13.1672	1.37769	0.199216	0.59282	-5.85538
1276	LmxM.30.2970_S1395	32576	68640	309.7	90070	13040	101070	16144	44980	22930	39220	14163	52240	51940	72540	33110	789.79	177200	43320	60490	69270	85160	23982	76560	77800	58190	202290	264200	91270	114500	9622	0.993003	14.389	0.541611	0.600326	0.851568	-5.92634	0.684574	15.5033	1.33931	0.210278	0.381607	-6.05952	1.17271	15.8441	1.37209	0.200895	0.593925	-5.86239
10	LmxM.01.0460_S1314*;S1317*;S1318*;T1320*;T1321*	9800	7060	9330	4620	6860	7960	10200	6830	5190	7590	10000	8790	6940	8350	1120	8320	8450	7510	9770	1960	10900	8130	10800	7590	1260	10600	9550	10800	7370	9620	-0.203374	12.7282	-0.436126	0.672308	0.882674	-5.97892	-0.250998	12.7233	-0.455207	0.658738	0.788431	-6.84642	0.75283	12.8378	1.37185	0.200968	0.593925	-5.86269
1349	LmxM.31.2540_S582*;T585*;T589*	48.1953	38.0598	20.1332	24.4885	19.0857	74.7	17.5959	14.9742	2.56086	6.34813	8.51629	8.68925	41.7571	2.83	2040	24.9011	64.9847	7.23686	7.49	119	16.304	42.5954	6.81412	40	206	3.24381	12.3801	2.15987	6.27038	13.2402	-0.145132	4.73563	-0.165074	0.872268	0.964498	-6.06318	1.38583	4.35043	1.23469	0.245027	0.417136	-6.18541	-2.25491	3.69026	-1.37178	0.200989	0.593925	-5.86277
1512	LmxM.33.2460_T319*;T322*;S327*;S329*;S330*	273	340	105	189	19.7	545	435	470	205	298	915	1080	767	912	993	0.166	967	778	855	19	953	855	1130	128	448	934	1180	1220	95.7	2.93	-0.83216	6.59967	-0.351312	0.732878	0.921326	-6.01327	0.591085	8.82157	0.890427	0.394041	0.575593	-6.5426	-2.16604	8.77419	-1.37134	0.20112	0.593925	-5.86332
720	LmxM.20.1470_T386*;T393*;S395*;S397*;T399*	2300	1680	619	1300	1290	2050	2390	1490	845	1570	2290	1840	1640	1580	1720	2740	3080	1550	2560	2260	2650	2100	1960	2060	79	2790	2190	2000	2280	1870	0.84757	10.7904	1.81247	0.10044	0.608738	-4.60852	-0.489572	10.3761	-0.537459	0.602771	0.746673	-6.80298	0.294437	10.9592	1.37046	0.201199	0.593925	-5.86447
380	LmxM.11.0600_S510*;S511*;S512*	10516.7	11015.1	9097.25	7624.5	10306.8	12817.4	14933	11046.7	9698.2	14826.8	9870.5	13523.8	8939.06	10300.6	10246.1	4895	10322.7	8785.79	10013.5	8200.1	13219.8	10919.6	11209.4	10491.2	10656	11817.8	11050.6	12766.3	10145.2	14910.1	-0.236774	13.1149	-0.894244	0.392508	0.802145	-5.67663	-0.14981	13.5337	-0.991689	0.344611	0.527658	-6.44726	0.200366	13.4544	1.36699	0.202248	0.596065	-5.8688
793	LmxM.22.0520_S144	4680	4130	3790	2910	4200	4940	5330	3000	3170	4400	4720	5430	3790	4050	3570	3930	7290	6450	6120	5720	5480	5040	6960	4890	5200	5140	5010	5310	3860	6000	0.570607	12.2123	2.01379	0.0721376	0.556568	-4.32081	0.429888	12.2018	2.14505	0.0573933	0.171534	-4.89787	0.234614	12.1742	1.3658	0.202611	0.596182	-5.87029
1731	LmxM.36.2440_S201	890	815	1080	484	600	1000	1240	937	733	1060	1300	1250	1010	1370	454	234	722	578	929	766	789	953	1620	1010	449	1240	2140	1760	928	1690	-0.342187	9.36747	-0.589557	0.568757	0.848308	-5.89915	-0.141726	9.8654	-0.374343	0.715922	0.831154	-6.88245	0.568602	10.256	1.36327	0.203379	0.597488	-5.87344
183	LmxM.08.0130_T710*;S712*;T713*;T714*;S720*;T721*	10.7643	162	3.86	27.9	129	202	178	26.1	67.8	87	32.5	63.6	150	106	15.6	8.52819	251	156	220	360	65.2	105	79.5	70	11.3956	115	46.5	272	63.7	324	2.01847	5.91524	1.47127	0.172954	0.69345	-5.06097	-0.734493	6.10597	-0.877393	0.400749	0.58308	-6.55424	1.17433	6.37387	1.3588	0.204745	0.59903	-5.879
975	LmxM.26.1420_S612*;S613*;T614*;S616*;S620*	74.7	327	11.0784	370	248	409	82.5	357	163	670	211	575	473	982	693	22.9746	1170	696	710	589	656	520	522	602	145	1080	866	919	874	567	1.65991	7.73624	1.21175	0.254348	0.734128	-5.36488	0.71251	8.40802	0.999392	0.341045	0.524657	-6.43966	0.68943	9.37482	1.35851	0.204833	0.59903	-5.87935
1611	LmxM.34.3310_S261*;S263*;S264*;S267*;S270*	46	497	20.6	2870	35.6	2380	25.6575	141	19.3928	208	7.93	498	1060	1600	414	94.3	15500	135	565	2180	13200	36.7	1720	3280	385	23400	30200	4760	5400	8.7603	2.46046	8.32741	1.36171	0.204127	0.703355	-5.19403	2.97737	8.49178	1.69575	0.120964	0.265161	-5.58236	3.16169	9.84775	1.35897	0.20488	0.59903	-5.87873
364	LmxM.10.1110_T236*;T237*;S238*;T247*;T251*;T252*;T254*;S255*	8082	6937.18	756.258	7895	10416.9	10519.9	9666.18	10019.4	6487.7	11941.1	10219.7	12757.4	11554.8	14538.1	11528.5	13230	13467.4	11726.9	12859.9	11747	11904.9	10424.5	17717.8	13177.8	16209	11056.4	12747.3	16106	15572	13806.6	1.30002	12.9694	1.97543	0.0773911	0.568642	-4.37858	0.514598	13.4767	2.52393	0.0300649	0.122128	-4.27655	0.190153	13.65	1.3554	0.205787	0.600456	-5.88321
544	LmxM.16.1190_S215	3096.85	4306.9	13.683	5553.23	5342.45	5416.7	4009.25	5724.67	6660.39	7264.8	5922.58	8857.8	9759.06	11108.9	8111.44	374.72	7870.69	7886.38	10532.2	7243.82	7492.32	7274.31	10105.4	9857.03	8568.14	8184.65	8652.44	11312.7	12865.6	11235.2	1.67128	11.2888	0.954084	0.363252	0.782789	-5.62333	0.590189	12.7718	3.17897	0.00976982	0.0714127	-3.16183	0.265554	13.1973	1.35499	0.20602	0.600456	-5.88369
346	LmxM.10.0380_S309*;S311*	11.4	43.09	0.556	13.2117	55.6305	2.75169	17.7548	22	9.8	23.6	1.77	21.488	23.8685	3.33	23.6319	55.6361	20.0251	24.1	13.3684	34.6056	7.41218	18.6	56.8517	6.36195	7880	58.1	18.2121	61.4528	16.5	7.52812	1.19028	4.11813	1.00222	0.340625	0.779631	-5.57873	2.12527	4.64731	1.16322	0.271754	0.448139	-6.26688	1.36419	3.90698	1.35338	0.206435	0.600715	-5.88571
1409	LmxM.32.1330_S397	478	376	505	597	669	532	857	796	647	789	819	679	761	727	503	728	1090	833	709	851	536	1150	1420	985	426	819	695	1010	828	3340	0.691938	9.35458	1.44122	0.180534	0.696873	-5.09807	0.197462	9.57804	0.470267	0.648197	0.781381	-6.83909	0.672176	9.76348	1.34845	0.207936	0.601762	-5.89182
620	LmxM.18.0850_S2166	2340	2210	2220	2050	2690	3340	4120	2770	3050	4130	3600	4430	3070	4180	1710	0.743	3110	3180	3470	3610	3660	3620	4260	3210	4690	4170	3630	5200	3280	4910	-1.88516	10.2201	-0.84234	0.419916	0.808319	-5.71984	0.164704	11.8296	0.942025	0.368259	0.552839	-6.49509	0.371381	11.8417	1.34353	0.209515	0.601762	-5.89786
133	LmxM.06.0830_T855*;S861*;S863*	39.2086	57.7	12.1976	1050	2190	131	22.4021	67.9	768	9.02	20.1	112	42.1	72.7	3870	19.933	121	44	14.4812	5260	121	24.1685	37.4	3470	3750	535	134	126	2700	1140	-0.594533	6.87974	-0.299939	0.770563	0.933718	-6.03058	2.00197	7.07347	1.12522	0.286785	0.466511	-6.30874	2.00522	7.92946	1.342	0.210127	0.601762	-5.89969
511	LmxM.15.1481_T76	158	803	239	957	151	149	119	1080	9.90887	312	525	1430	972	2080	518	862	331	207	1130	328	661	805	1200	74.4	2030	1150	181	418	307	1170	0.464139	8.63101	0.557913	0.589353	0.851218	-5.91748	2.13395	8.22396	1.64682	0.130456	0.279418	-5.65152	-0.93059	9.4311	-1.3414	0.210131	0.601762	-5.9005
1269	LmxM.30.2970_S1152	6630.16	6491.59	6248.54	3617.88	5560.03	6540.51	7500.7	5457.99	4338.57	4921.53	5523.34	5950.88	4640	4386.39	2969.9	4022.58	6610.01	5700.17	5641.25	4405.28	6337.6	5144.91	5750.23	4595.17	4708.2	6300.87	5966.5	5420.13	4316.77	5877.2	-0.104469	12.3938	-0.365489	0.722469	0.914631	-6.00813	-0.099026	12.4125	-0.549769	0.594476	0.741425	-6.79603	0.275925	12.295	1.34084	0.210307	0.601762	-5.90119
750	LmxM.21.0853_T1841	40.1	12.805	30.2528	50.3	4.42921	13.6168	57.0607	4.21142	18.6	43.1	19.829	16.6317	73.9	123	121	24.2502	1450	8.0599	71.3	21.4676	1080	12.3315	201	15.7524	8.46896	2960	4190	332	8.28	36.3629	1.39395	5.04151	1.01171	0.336291	0.778201	-5.56973	1.41779	4.97347	0.993522	0.343768	0.526805	-6.44545	2.34778	6.86075	1.3413	0.210348	0.601762	-5.90056
1377	LmxM.32.0400_S393*;S396*;S402*;T404*	8550	10100	13500	8410	10200	12100	14900	10200	13000	11400	14500	14700	15100	12600	8250	16700	14100	15700	16800	12300	16100	15300	17500	14700	782	17300	13300	15500	12600	17900	0.586674	13.5811	2.82419	0.0182763	0.343519	-3.08111	-0.491872	13.3311	-0.623043	0.54728	0.708676	-6.75061	0.253108	13.7627	1.34049	0.210588	0.601762	-5.90157
795	LmxM.22.0520_S697	993	1130	909	781	1130	1020	1560	1130	1250	1700	1810	2120	1690	2230	1790	0.0615	1970	1720	2010	1430	1920	1650	2020	1660	1920	1940	2010	2580	2370	2790	-2.1107	8.88009	-0.771729	0.458694	0.824889	-5.77551	0.483263	10.5942	2.19862	0.0524178	0.163928	-4.81192	0.272339	11.0408	1.33821	0.211131	0.601762	-5.90443
101	LmxM.05.0390_S725	41900	42200	37000	44200	54900	45500	51000	44700	43300	59600	46600	57500	57100	71000	58800	2100	67300	62300	72300	62400	55200	49700	67800	63900	68800	51400	60200	77400	69500	75800	-0.399746	15.2144	-0.437173	0.671575	0.882674	-5.97845	0.322221	15.7261	2.43533	0.0350023	0.133224	-4.4243	0.196412	15.9141	1.33789	0.211282	0.601762	-5.9048
1119	LmxM.29.0220_S179	4570.73	4234.75	3937.13	3754.93	5073.9	5306.93	5938	5297.8	4250.8	6122.8	6566.15	8714.91	8005.01	10710.6	9814.73	5798	6716.1	6900.11	7922.7	6922.5	6994.07	6204.2	10822.4	8928.42	10917.9	7279.19	9311.27	12728.4	11413.2	11806.5	0.668671	12.4009	2.84756	0.0175631	0.334778	-3.04453	0.679435	12.7225	3.48504	0.00582268	0.0542775	-2.63896	0.254303	13.204	1.33649	0.211723	0.601762	-5.90652
748	LmxM.21.0830_S255*;S256*;T258*;T264*;S265*;T266*;S267*;T268*	1620	2030	2310	1230	1360	1800	1900	1480	1770	1530	1730	1650	2220	1720	1240	1620	1960	2000	1500	1030	1740	2170	2270	2080	32.5	2360	1900	2350	1810	2070	-0.0746354	10.662	-0.180201	0.860647	0.964498	-6.06048	-0.912847	10.2647	-0.833832	0.423954	0.603169	-6.59184	0.309304	10.8717	1.33531	0.212044	0.601762	-5.90798
1691	LmxM.36.1440_T3993*;S3994*;S3995*;S4010*;T4016*;T4017*;S4021*;T4023*;S4026*;T3993*;S3994*;S3995*;S4010*;T4016*;T4017*;S4021*;T4023*;S4026*	13400	15700	18300	16100	16700	16200	18000	14200	16400	16300	13600	17500	14300	18000	17400	12800	15000	15600	18200	16200	17200	14100	14500	16300	17600	16700	17200	18600	16600	20900	-0.0458331	13.9391	-0.261104	0.799388	0.941479	-6.04193	-0.0267691	13.968	-0.231879	0.821283	0.891983	-6.92905	0.159637	14.0503	1.33486	0.212188	0.601762	-5.90855
410	LmxM.12.0380_T233*;T234*;T235*;S238*	1205.15	3161.5	100.871	3124.39	300.597	4463.6	32.025	2038.68	265.652	1534.8	332.094	3476.11	2569.16	4048.29	2544.52	77.6281	23106	1147.78	4507.7	4643.6	17780	438.775	5590.1	4704.53	2549.44	37249	50930	8525	7568.2	190.273	1.3799	10.3617	0.875619	0.402436	0.806582	-5.69215	2.4208	10.5616	1.73182	0.114154	0.257226	-5.53045	1.91485	11.9098	1.33363	0.212759	0.601762	-5.90998
596	LmxM.17.0990_S5463*;T5467*;S5468*;S5471*;T5472*;T5476*	3320	1250	1020	1580	1570	3200	3230	2590	1510	1860	2690	850	2860	2850	13.8283	3340	1720	1330	3330	969	3350	1420	3500	4440	13.6018	3900	4450	3890	1310	1890	0.246281	10.7674	0.459101	0.656121	0.875674	-5.96854	-1.2449	10.5898	-0.866598	0.406588	0.587671	-6.56353	1.86822	10.5087	1.33317	0.212906	0.601762	-5.91055
610	LmxM.17.1320_S58	6610	8070	1040	8070	7650	10700	8160	10200	7280	10900	6570	10100	9550	11200	9680	1420	9510	7380	10600	9340	9660	6680	11800	10100	11300	9510	11500	12500	13400	8590	0.305308	12.4668	0.408409	0.691858	0.894154	-5.99093	0.0596641	13.2174	0.313338	0.760426	0.859856	-6.90503	0.239114	13.299	1.33174	0.213197	0.601762	-5.91235
542	LmxM.16.1090_S463	885	838	368.923	623.968	1044.29	1046	1039.8	684.8	716.6	1051	1120	1532	1311	1599	943	405	1172	1368	1627	1116.4	1295	1107.1	1480	1360	1514	1376	1721	1617.3	1563.5	1987.6	0.545174	9.74082	0.939648	0.369859	0.787653	-5.63674	0.592272	10.0951	2.24745	0.048247	0.155939	-4.73296	0.362207	10.4993	1.33164	0.213204	0.601762	-5.91248
53	LmxM.03.0650_S881*;S884*	23.7313	251	48.6313	33.9	120.416	298	4.44897	7.11905	55.8745	45.5	32.4174	86.6	41.9	421	114	44.7	62.3	56.2	184	32.8301	282	69.9	190	48	65.6	1330	4290	68.3	311	30.9274	-0.0645599	5.99555	-0.0775022	0.939775	0.983001	-6.07428	1.78819	5.79735	1.5322	0.156317	0.311604	-5.80981	1.87499	7.41638	1.33203	0.213265	0.601762	-5.91193
477	LmxM.15.0040_T157*;S162*;S164*	1300	992	102	1470	1330	1360	1100	1360	1760	2100	940	1790	1400	2280	1630	472	2470	2070	3060	2040	1840	1770	2340	1750	1980	1840	1840	2410	2490	1660	1.17446	10.1612	1.33536	0.212298	0.703355	-5.22503	0.362427	10.7291	1.58423	0.144055	0.295906	-5.7388	0.38915	10.7864	1.33096	0.21342	0.601762	-5.91332
1508	LmxM.33.2430_T111*;S114*;T118*;S121*;T125*;S126*	63.8476	1872.59	1742.81	62.3384	45.8491	33.7825	27.7063	637.324	63.6358	19.9756	54.3691	2396.01	12.855	128.965	154.922	30.7796	2706.1	2691.32	47.5629	60.6361	92.2376	2196.46	45.9693	95.1161	2402.68	20.3669	338.128	9.21588	25.1666	26.536	0.0236835	7.83493	0.0131218	0.989797	0.998504	-6.07732	2.29095	7.04511	1.59566	0.141488	0.291957	-5.723	-1.92492	6.02987	-1.33114	0.213548	0.601762	-5.91303
1027	LmxM.27.0690_S8*;S9*;S13*;S15*	1160	191	130	226	11.7491	330	365	311	489	749	789	973	613	644	680	62.2	879	906	714	22.8305	519	688	821	288	1070	886	786	1250	41.5	27.5	0.680049	7.5709	0.454979	0.659154	0.875674	-5.97031	0.543811	9.00018	1.10978	0.292925	0.473305	-6.32557	-1.53931	8.74039	-1.32993	0.213932	0.601762	-5.91451
540	LmxM.16.0970_S419	2670	3940	112	4610	3100	4450	2050	3410	2180	3480	2490	4770	5250	6050	4340	49.2	8980	5420	7110	7020	6730	3530	6930	6580	5580	6140	6280	6870	6870	3340	0.565498	11.0633	0.348977	0.734575	0.921326	-6.01412	0.935773	12.0102	3.43138	0.00637493	0.0572053	-2.73066	0.378478	12.2904	1.32927	0.214141	0.601762	-5.91531
42	LmxM.03.0350_S144	1170	731	281	648	17.0311	1250	1210	811	166	1200	1320	1490	966	1160	1100	21	1410	1190	1460	30.7378	1880	1060	1570	190	415	1430	991	2050	185	15.9207	-0.149232	8.17946	-0.0880826	0.931606	0.980027	-6.07336	0.00276351	9.56057	0.00346833	0.997301	0.998628	-6.95826	-1.62927	9.40667	-1.32606	0.215163	0.601762	-5.91924
291	LmxM.09.0570_S98*;T99*;S101*;S107*;S112*	2580	3740	2490	3010	5140	4230	3810	3970	4900	5750	6420	6520	6110	7000	5150	3050	4600	6350	5870	4410	5790	7030	4930	6570	30.2283	4080	5960	5930	5220	6110	0.52665	11.9367	1.53286	0.156763	0.667688	-4.98315	-1.09986	11.579	-0.796352	0.444425	0.621116	-6.62305	-0.200682	12.4996	-1.32495	0.215332	0.601762	-5.92066
1461	LmxM.32.3050_T100*;T101*;S105*;S106*;T109*;T111*;S112*	913	764	44.7442	728	9.32	1350	1170	1270	968	1010	959	1940	1830	1830	1690	5.32364	943	864	1110	285	705	1240	2150	1650	1190	1050	833	1640	1700	10.9618	0.539185	7.79432	0.288107	0.779337	0.935035	-6.03418	0.182414	10.2513	0.560377	0.587489	0.73466	-6.78981	-1.72435	9.78288	-1.32528	0.215412	0.601762	-5.92019
865	LmxM.24.1560_T290	3994.86	13835.5	1010.85	19001.4	1771.5	27624	2688.4	12083	2984.66	15058.6	5163.48	24165	26827	40807	26565.3	402.302	73017	14921	35204	34291.3	75383.1	11638.5	48885	48703.8	31715.4	80095.3	85339.2	46371.8	57500.9	6839	1.62724	12.9548	1.13739	0.282738	0.756981	-5.44428	2.13636	14.0939	2.92661	0.0152152	0.0886427	-3.60021	1.02045	14.8342	1.32521	0.215433	0.601762	-5.92027
16	LmxM.01.0460_T1230	19600	20900	18800	15800	19700	25100	30300	21200	16600	24800	29500	29900	27400	21000	14400	26100	29100	27600	25400	19900	36000	30900	31700	30300	23600	30300	31500	30300	22900	28700	0.428825	14.4188	2.56829	0.0282748	0.40085	-3.48051	0.38512	14.6908	2.18354	0.0537752	0.166198	-4.83619	0.275778	14.6639	1.32491	0.215528	0.601762	-5.92063
1171	LmxM.29.2200_S84	330	202	59.9	18.7427	36.6874	341	387	167	504	853	184	417	371	724	545	25.5707	555	438	874	230	805	415	764	1080	1050	230	10.1	853	557	37.1901	1.76601	7.1539	1.48612	0.169063	0.687447	-5.04244	0.986605	9.11474	1.89197	0.087612	0.222523	-5.29233	-1.61923	7.86093	-1.32464	0.215615	0.601762	-5.92097
644	LmxM.18.1430_T461*;S464*;S466*;T468*;S469*;T470*;T471*	3080	3170	2770	2590	3850	3130	4320	3500	2660	3670	3180	3290	2500	3220	2990	54.5	3560	4060	4350	4610	3690	3670	4250	3770	4050	3020	3440	4180	3330	3580	-0.818714	11.1714	-0.695759	0.502936	0.839282	-5.83059	0.185519	11.8289	1.17696	0.266318	0.441547	-6.2516	0.207939	11.665	1.32227	0.216189	0.602451	-5.92393
94	LmxM.05.0100_S243*;S252*;S254*;T255*	230	231	33	229	0.0699	847	5.43832	202	47.2	179	155	429	233	732	275	31.51	8410	43.5	15.2	67.5	3960	302	506	38.4	104	32700	46200	1060	315	32.8	1.74382	5.82037	0.677744	0.513802	0.839282	-5.84291	1.65281	7.40083	1.06203	0.313076	0.49586	-6.37608	2.47463	9.53814	1.31981	0.217163	0.604251	-5.92685
1350	LmxM.31.2540_T585	2610	2260	3040	1420	2390	3770	4140	1820	2530	3060	4290	4900	3440	4460	1650	786	1530	1060	1200	496	1210	1660	2380	1760	107	1940	3040	3120	1390	3760	-1.26514	10.5187	-2.67686	0.0234954	0.380213	-3.31144	-1.58648	10.7287	-2.05849	0.0667139	0.189799	-5.03654	-0.493637	11.5301	-1.31612	0.218352	0.606643	-5.93134
957	LmxM.26.0720_S551*;T554*;S556*;S557*;S560*	117	21.1	105	5230	271	119	121	22.9	602	316	505	65.8	268	327	415	245	2150	267	2520000	245	304	169	133	129	1490	101	1310	9310	404	479	3.57011	9.46876	1.34244	0.210077	0.703355	-5.21675	0.877611	7.61248	0.854613	0.412662	0.593459	-6.57424	1.52477	8.78966	1.31357	0.219177	0.606653	-5.93443
392	LmxM.11.1010_T264*;S265*;S270*;S272*;S279*	2110	625	75.4	1540	1970	1370	1030	921	1640	2070	1130	580	1380	1630	129	1500	1860	800	2240	1090	1900	625	1500	1210	30.7	1290	1700	1420	1440	955	0.835032	10.0375	0.889925	0.395078	0.803239	-5.67997	-1.21183	9.78815	-1.17912	0.265652	0.440873	-6.24905	0.898601	9.93617	1.31305	0.2192	0.606653	-5.93512
67	LmxM.03.0890_S19	390	227	1390	557	635	628	1060	703	1390	1340	352	1260	604	1050	467	1190	1690	1540	1520	2350	1390	1330	1450	752	13.6	906	1120	842	914	1400	1.59793	9.86035	2.72742	0.0215541	0.364245	-3.23248	-0.998139	9.42708	-0.819185	0.431776	0.608983	-6.6043	0.611418	9.68581	1.31249	0.219343	0.606653	-5.93582
1110	LmxM.28.2520_S74	25.6803	8.2251	76.7733	15.8616	187	7.26533	8.65638	19.5922	7.24931	15.4794	5.63684	4.7269	4.19354	15.2945	62.5052	14.7294	70.3663	46.9428	33.6992	70.9	9.31311	41.9171	40.6849	9.82102	12.0199	26.67	5.43552	22.8433	21.4726	327	0.254621	5.23121	0.273056	0.790528	0.937244	-6.03857	0.75225	3.79155	1.10642	0.294308	0.474877	-6.32918	1.55321	4.11756	1.31177	0.219762	0.606694	-5.93662
1245	LmxM.30.1760_T362*;S364*;S371*	1637.05	3098.64	21.1405	4694.6	673.9	7216.52	753.128	3735.27	1804.71	3892.51	1148.21	4291	5612.23	6696.99	4460.24	46.341	8837.1	3444.57	5722.05	6895.95	11823.5	3372.4	8828.2	9634.31	7893.2	9259.6	11128.2	8902.48	9475.36	1643	1.47162	10.3897	0.798871	0.443519	0.817107	-5.75461	1.51046	12.1522	2.59028	0.027052	0.117486	-4.16924	0.822381	12.315	1.31045	0.220189	0.606694	-5.93821
1204	LmxM.30.0720_S656	5160	5300	3890	5890	645	6110	6950	6810	6690	9640	7860	10300	9340	11000	8810	90.7	7990	9880	10500	1200	10500	9470	12700	8380	2550	10400	10200	14100	2060	186	-0.432694	11.4812	-0.321121	0.754942	0.926946	-6.02376	0.106601	12.8565	0.27166	0.791411	0.872454	-6.91818	-1.39969	12.4982	-1.3092	0.220597	0.606694	-5.93973
157	LmxM.07.0280_T3457	1020	1290	670	673	838	984	1310	789	1070	658	2000	1460	1090	1400	68.4704	1930	2270	2220	1710	1060	1650	2460	2110	1240	52.1037	1870	1960	1880	1140	1930	1.02961	10.279	2.26722	0.0471612	0.491518	-3.94329	-0.0743857	9.83222	-0.076569	0.940477	0.960288	-6.95507	1.12698	10.1867	1.30804	0.220973	0.606694	-5.94112
309	LmxM.09.0990_S2133*;T2137*;T2138*;T2139*;S2141*;S2142*;T2143*	6080	6400	7100	3620	4910	4000	6790	3670	4470	4810	6400	5300	5620	4670	2610	6710	6900	6430	5700	3980	5680	5020	5770	4770	1180	6100	5590	5640	4660	8330	0.0919566	12.4641	0.313579	0.760378	0.926946	-6.02632	-0.242116	12.0578	-0.567207	0.583085	0.731636	-6.78567	0.336778	12.3706	1.30693	0.221335	0.606694	-5.94246
854	LmxM.24.1110_S1164	6080	6400	7100	3620	4910	4000	6790	3670	4470	4810	6400	5300	5620	4670	2610	6710	6900	6430	5700	3980	5680	5020	5770	4770	1180	6100	5590	5640	4660	8330	0.0919566	12.4641	0.313579	0.760378	0.926946	-6.02632	-0.242116	12.0578	-0.567207	0.583085	0.731636	-6.78567	0.336778	12.3706	1.30693	0.221335	0.606694	-5.94246
48	LmxM.03.0460_S30*;S31*;S33*;S36*	408	570	399	120	191	494	451	225	119	478	325	274	264	266	59.2	289	464	560	531	456	581	178	604	379	33.5	365	69.8	237	8.82024	60.2	0.619168	8.49995	0.959549	0.360233	0.782553	-5.61874	-0.369228	8.09035	-0.41657	0.685745	0.807382	-6.86453	-1.37027	7.00077	-1.30245	0.222645	0.608841	-5.94795
737	LmxM.21.0430_T328	1930	1660	1860	1200	1490	1470	2610	1870	1450	2140	3570	3670	3600	2190	2120	2610	2770	2370	3100	2070	3270	3210	3690	3160	232	4090	3680	5150	2400	3840	0.673458	10.9852	1.91045	0.0855733	0.58031	-4.47009	0.0702076	10.8962	0.0974335	0.924318	0.950639	-6.95309	0.341165	11.6913	1.29926	0.223669	0.608841	-5.9518
203	LmxM.08.1110_S480	1220	871	1090	792	1140	1220	1230	603	973	1220	1430	1110	739	765	0.713	2010	3720	2940	2230	1150	1300	2040	2120	1200	8.70185	1430	1760	1520	764	1360	1.15049	10.5539	2.52173	0.0306104	0.412438	-3.55276	-0.838689	9.56707	-0.60009	0.561872	0.717578	-6.76536	2.52019	9.10387	1.29702	0.224592	0.608841	-5.95441
219	LmxM.08_29.0420_S148*;S149*;T155*;T156*	26483	27130	6239.53	23980	23450	32180	25084	25860	20290	30440	23220	32660	30640	39030	35750	118.5	36560	28850	37340	33210	32890	22800	41230	33210	40870	32970	41750	45720	44810	26890	-0.804735	13.8165	-0.524028	0.612042	0.857325	-5.93585	0.340529	14.8601	1.78575	0.104279	0.243207	-5.45113	0.245162	15.0785	1.29599	0.224933	0.608841	-5.95565
829	LmxM.23.0542_S109*;T112*;T114*;S118*;S122*;S123*	227.805	3085.32	1996.9	7.20385	61.3409	24.1972	27.0961	234.829	26.6625	57.85	21.3428	2613.7	107.254	36.3661	29.6392	33.5685	4344.08	3680.06	24.8307	20.1107	53.8652	3190.23	51.139	27.6992	3158.37	28.7348	115.472	12.491	25.848	14.8005	-0.242125	7.71373	-0.107535	0.91656	0.977624	-6.07137	2.33212	6.73071	1.50474	0.163144	0.320169	-5.84669	-1.73358	5.65049	-1.2948	0.225325	0.608841	-5.95707
649	LmxM.18.1660_T220	2534.6	2644.3	661.46	2743.9	2565.9	3488	2947.1	2787.2	1946.13	3833.2	3624	5677.4	5149	6367	5875.1	3030.2	6554	5686.1	7591.4	6691.4	6091	3864.2	6650	5745.6	5751.1	5917.3	6388.7	6999.9	7226	4777.38	1.50437	11.7108	3.07014	0.0121108	0.282381	-2.70002	0.919366	11.9734	4.15973	0.0019262	0.0303254	-1.50895	0.240976	12.4767	1.29421	0.22534	0.608841	-5.95787
342	LmxM.10.0320_S891	156	28.5	19.1991	133	23.0743	494	34	85.8	21.7324	164	39.4	311	131	511	60.6	99.9	7370	106	229	37.6038	7320	86.6	492	53.9	11.8824	10100	13300	1450	42.3	27.9472	2.26501	6.72546	1.59059	0.143784	0.652341	-4.90902	1.05627	6.97975	0.638123	0.537715	0.70346	-6.74075	2.4355	8.3243	1.29449	0.22543	0.608841	-5.95745
275	LmxM.09.0220_S567*;T575*;S579*;T582*;S583*;S587*;T588*;T589*;S591*	36.7516	68.2	8.22163	57.7	7.71431	50.2	25.9414	2.01902	13.5	17.1023	56.5	126	15.8588	59.1976	23.7266	15.3939	2730	16.127	32.9354	28.3222	2900	23.1374	9.8691	10.9743	77.6274	6510	21400	50.9	6.51136	51.6364	1.22138	5.23647	0.821511	0.431118	0.812899	-5.7367	1.972	4.82829	1.24076	0.24297	0.415307	-6.17824	2.77521	6.83572	1.29284	0.225978	0.608841	-5.95943
27	LmxM.01.0720_S353*;S354*;T355*	503	2510	1380	2990	4000	1340	4500	1720	2620	5180	890	2360	2450	3760	5040	95.5	4710	3280	5670	6360	1460	2170	3230	3680	7930	2040	2730	4230	5860	6640	0.270462	10.9772	0.227596	0.824693	0.95123	-6.05039	0.217028	11.5017	0.422787	0.6814	0.805093	-6.86169	0.646522	11.6106	1.29281	0.225987	0.608841	-5.95947
404	LmxM.12.0320_T2877*;S2882*;S2883*;S2885*;T2886*	503	2510	1380	2990	4000	1340	4500	1720	2620	5180	890	2360	2450	3760	5040	95.5	4710	3280	5670	6360	1460	2170	3230	3680	7930	2040	2730	4230	5860	6640	0.270462	10.9772	0.227596	0.824693	0.95123	-6.05039	0.217028	11.5017	0.422787	0.6814	0.805093	-6.86169	0.646522	11.6106	1.29281	0.225987	0.608841	-5.95947
1757	LmxM.36.3600_S101	3620	3250	3500	2570	3880	3170	4100	3090	2910	4660	3310	4300	2800	3850	1820	7.96	3200	3600	3570	3330	3320	3310	3350	3040	1100	3800	3460	4570	3080	4690	-1.71142	10.8464	-1.05291	0.317949	0.766558	-5.52986	-0.429062	11.5691	-1.31427	0.217952	0.390913	-6.0904	0.327218	11.7545	1.29217	0.226018	0.608841	-5.96032
1479	LmxM.33.1070_T415*;S416*;T422*;S436*;S438*;T442*;T415*;S416*;T422*;S436*;S438*;T442*	2001000	1979000	1988000	1901000	1910000	1940000	2205000	1865000	1992000	1993000	2077000	2071000	1986000	1944000	2075000	2117000	1966000	1967000	2004000	1917000	2055000	1932000	1904000	1978000	1984000	1983000	1889000	1980000	2003000	1924000	0.0275745	20.9128	0.681965	0.510971	0.839282	-5.84034	-0.0188898	20.9192	-0.319951	0.755554	0.856869	-6.90277	-0.053951	20.926	-1.29192	0.2261	0.608841	-5.96062
1481	LmxM.33.1260_S565	1360	1340	1370	1080	109	1360	1700	1230	804	1440	1160	1470	1200	1540	1190	14.9219	1280	1270	1370	655	1120	1050	1660	1190	1210	867	965	1430	1200	36.4	-0.751031	9.23696	-0.542129	0.599982	0.851568	-5.92605	-0.0456192	10.2868	-0.164646	0.872485	0.921513	-6.94352	-1.23301	9.73065	-1.29152	0.226415	0.608841	-5.96101
885	LmxM.25.0670_S206*;S207*;T212*	13.1419	13.7	18.9776	5.05455	7.12	84.7664	23.9681	10.4478	13.8	40.0844	21.7593	6.38576	22.2474	33.5004	36.0115	509	9.23535	13.0202	16.8099	3.16	6.12426	20.8194	15.3908	5.33839	17.2	14.7048	23.9216	4.68928	0.257	28	0.944929	3.85404	0.768508	0.460518	0.825169	-5.77794	-1.20521	4.09443	-1.60222	0.140018	0.291427	-5.7139	-1.65909	3.53655	-1.28899	0.227258	0.610218	-5.96404
887	LmxM.25.0790_S825	6.51837	70.8528	9.47574	8.51145	333	23.3434	22.7067	7.66934	7.31444	18.5872	9.23868	53.3	9.64463	20.7736	31.6463	5.83818	8.25075	62.0129	6.93298	1930	40.1	40.1095	49.8811	38.9	987	13.077	45.7271	22.7	1570	41.8	0.337623	4.88167	0.186716	0.855737	0.96405	-6.05921	2.48887	5.05965	2.50878	0.0308575	0.123678	-4.3019	1.63128	5.13047	1.28676	0.228003	0.610364	-5.96671
617	LmxM.18.0830_S253	1030	3480	1090	6260	9590	5830	6030	4520	10300	12800	4470	8220	5500	10700	5530	156	12600	11100	12200	9570	7340	5170	9790	5060	6390	4150	5820	4670	5830	6070	0.688206	11.8846	0.532002	0.606714	0.855717	-5.93157	-0.160483	12.7565	-0.516919	0.616394	0.758448	-6.81459	-0.316584	12.5166	-1.28549	0.228429	0.610364	-5.96823
1324	LmxM.31.1560_S179	2800	3150	2630	2500	3420	3430	3970	3130	3610	4350	4110	4660	4090	4370	3540	8.26113	4820	3800	5100	3870	4450	4400	4650	4420	4340	3030	3320	4610	3840	139	-1.21067	10.8868	-0.721441	0.487692	0.833615	-5.81254	0.276751	11.9815	2.09726	0.0622112	0.179895	-4.97389	-1.12268	11.453	-1.28501	0.228589	0.610364	-5.9688
1397	LmxM.32.1050_S97	4310	4540	204	7720	4350	9540	5930	6630	8340	13000	6140	13500	15100	17800	9530	90.2	16300	11800	18600	16500	17300	8800	22100	14800	13300	15900	17200	14500	18900	10400	1.06235	11.9103	0.656123	0.527027	0.841964	-5.8573	0.805108	13.4306	2.86851	0.0166276	0.0934843	-3.69331	0.375243	13.6926	1.28487	0.228638	0.610364	-5.96897
366	LmxM.11.0140_S80	71.5	274	27.6296	807	10.4178	1600	14.8339	101	37.1477	79.9	47.4	654	1240	819	294	26.3	4820	40.8	327	251	2500	42.2	1380	274	493	6030	6760	2900	3990	25	1.30871	7.07104	0.786301	0.450505	0.818554	-5.76436	2.28652	7.6889	1.59647	0.141308	0.291957	-5.72189	2.06303	9.64621	1.28205	0.229584	0.611562	-5.97233
1456	LmxM.32.2810_S275	2040	2550	654	1980	2050	3140	3200	3220	2300	3200	3120	2990	3270	4020	2870	2970	2010	2580	2260	1650	3400	2160	2950	3250	2690	2760	1710	3570	2690	2920	0.411253	10.9289	0.870304	0.404835	0.806582	-5.697	-0.0660552	11.5119	-0.364661	0.722916	0.834866	-6.88629	-0.282213	11.5165	-1.28102	0.229751	0.611562	-5.97365
947	LmxM.26.0310_S277*;S278*;T280*;T283*	1080	3120	105	4310	1350	5840	386	2580	1360	3580	1050	4640	6110	8500	5140	13.9	12100	3850	8690	9660	9970	2340	10700	8720	7630	10300	13200	9790	11400	1770	0.944543	10.6464	0.492494	0.633345	0.865781	-5.95216	1.83921	11.8501	2.57176	0.0279234	0.117486	-4.20029	0.873628	12.4716	1.27701	0.231285	0.614124	-5.97833
1735	LmxM.36.2560_S552	461	811	921	304	838	1670	1600	1130	1400	1800	2040	2100	1750	2100	1100	140	1300	1010	1340	1250	1510	1900	2990	2140	2940	1920	2360	2890	2700	1650	0.362295	9.44474	0.469278	0.649081	0.871434	-5.96372	0.565291	10.834	2.24155	0.0487333	0.156433	-4.74253	0.350436	10.9638	1.2762	0.23138	0.614124	-5.97939
1827	LmxM.36.6340_S2364*;S2366*;S2367*;T2368*;T2376*	48.6	10.41	32.0004	18.8681	12.0858	15.9986	8.25112	8.74344	7.93701	6.8388	13.5011	148.88	178	32.2714	48.1	7.86695	106	56.08	9.51618	41.3	280	31.7164	123	2.8985	15.6371	240	453	169	431	12.2447	0.463133	4.59475	0.531959	0.606699	0.855717	-5.93164	1.92523	4.14962	1.69225	0.12131	0.265161	-5.58697	1.48957	6.55457	1.27523	0.231883	0.614574	-5.98045
965	LmxM.26.1120_T116	4120	4520	4240	3570	316	5190	6920	6050	4000	5790	5780	7460	5730	6280	5510	3340	6370	6080	6740	2330	7120	5940	7380	3520	5300	5650	5570	6400	4480	237	0.902268	11.7123	1.17092	0.26964	0.74576	-5.40894	0.0421047	12.4462	0.181516	0.859569	0.913857	-6.94034	-1.06423	12.046	-1.27326	0.232557	0.615475	-5.98278
1622	LmxM.34.4010_S352	18400	28850	3145	32570	28980	41050	19950	35300	31570	49580	28010	53120	59300	57200	54400	923.7	64400	36160	65900	54100	59410	38770	100400	63800	71400	56320	69600	72600	75400	38800	0.456584	14.3116	0.37263	0.71745	0.912038	-6.00531	0.908213	15.5062	3.13931	0.010526	0.0745106	-3.23391	0.320095	15.7323	1.27094	0.233351	0.616335	-5.98554
81	LmxM.04.0350_S1802	2500	7820	37.5	9630	4920	11800	1820	9270	5410	10600	5300	13200	16500	19500	15900	80	20200	10900	19400	18400	19000	7130	21300	20400	17400	19000	23200	24400	24500	8310	1.5	11.7394	0.764164	0.462984	0.825913	-5.78122	1.29746	13.3103	2.46706	0.0333979	0.129514	-4.37491	0.522628	13.9169	1.26957	0.233819	0.616335	-5.98716
1320	LmxM.31.1340_T255*;T257*;S261*;S269*;T274*;S276*;S277*	1730	3670	6.33261	4280	1670	3100	983	2730	1960	2990	1300	3630	4340	5580	3620	405	5770	2750	4050	5010	3990	2610	5390	6330	5500	5200	7480	7080	6380	1910	1.76514	10.4886	1.0055	0.339119	0.779631	-5.57562	1.06499	11.6198	2.93534	0.0148249	0.0875238	-3.57915	0.603999	12.0063	1.26937	0.233886	0.616335	-5.9874
217	LmxM.08_29.0350_S6	739	1070	159	675	39.6	564	905	735	324	990	663	1050	929	1150	1310	21.5517	1670	1320	1370	9.50644	1220	1050	1920	122	298	1250	1190	1320	148	33.2894	-0.488266	8.07824	-0.27591	0.788416	0.937244	-6.03775	-0.085685	9.31197	-0.111616	0.913325	0.947266	-6.95148	-1.33082	9.29286	-1.26823	0.234275	0.616477	-5.98874
1436	LmxM.32.2440_S233	21259.6	24415.2	11567	25627.6	27349.5	35388.4	39815.6	25097.3	28879.8	39182	21339.3	30518.6	23295	28500.4	19407.9	48450	52992.4	41856.6	45535.6	38706.1	40594.2	33571.3	45042.6	32146	25100.3	30698	31146.4	23779	30157.7	24030.4	1.09844	14.916	4.50886	0.00121842	0.0935138	-0.581452	0.0615489	15.0474	0.322453	0.753715	0.856869	-6.90191	0.194688	14.6632	1.26582	0.234946	0.617024	-5.99168
747	LmxM.21.0825_T501	39.5152	46.6	57.1486	255	15.8581	78.7	17.1053	106	29.4	48.6	64.6719	52.8	83.1	91.2	23.7	50.7	2760	5.67	28.4	405	737	12.1148	69.5	182	197	1970	6370	168	268	2.98174	0.884515	6.1752	0.551653	0.593687	0.851568	-5.92078	1.35396	6.19762	1.25466	0.23798	0.410924	-6.16198	2.28471	6.98077	1.26402	0.23572	0.617024	-5.99372
1754	LmxM.36.3300_T266	525	511	392	215	332	178	602	244	222	115	463	137	475	113	9.88711	481	583	273	240	239	481	605	236	172	323	266	376	433	280	260	-0.154707	8.47691	-0.257273	0.80226	0.943476	-6.04296	0.502997	8.1075	0.81268	0.435218	0.612899	-6.60984	1.30987	7.64902	1.26352	0.235738	0.617024	-5.9944
154	LmxM.07.0280_S3454*;T3457*;S3462*;S3463*;S3465*	13500	15100	9950	11500	16000	18700	19800	15300	15800	16700	22500	23100	22700	17800	18500	17400	17900	20600	18100	16500	22000	23200	25300	20900	14800	23000	23900	24300	20000	23700	0.472033	13.9037	2.47024	0.0334162	0.430438	-3.63243	0.283605	14.2099	1.78365	0.104634	0.243661	-5.45421	0.140915	14.4142	1.2632	0.235823	0.617024	-5.99479
1563	LmxM.34.0990_S614	840.917	1080.92	628.651	1123.83	406.819	1101.32	1260.84	1302.98	1073.09	1082.33	2319.59	2766.92	2319.61	2596.75	1902.14	1357.69	1375.21	1369.19	1773.62	808.434	1257.24	1235.01	2029.08	1451.98	1488.99	1509.43	1831.51	2675.37	2521.03	1189.4	0.762106	9.95954	1.50992	0.16244	0.673346	-5.01231	0.339322	10.3497	1.46077	0.174607	0.334331	-5.90487	-0.34587	11.0329	-1.26062	0.236714	0.618479	-5.99783
1650	LmxM.34.5170_S152	60.9	77.3	34.3266	149	42.1	2.71	27.5733	106	70.8999	25.5	31.5708	98.1	215	387	202	22.7587	186	34.6	172	425	216	22.4	126	365	12	741	1200	391	983	25.2	0.68017	6.32347	0.726947	0.484244	0.833376	-5.80882	1.50855	5.50859	1.19167	0.260765	0.437061	-6.23495	1.47406	7.85689	1.25739	0.238011	0.620985	-6.00153
566	LmxM.17.0260_T349	2050	1940	1930	1490	2490	2480	3230	2380	1700	2840	2990	3160	2420	2530	2190	61.8	3040	2810	2830	2250	3040	2730	3130	2850	3410	2770	2720	3620	2970	3390	-0.616524	10.6239	-0.583465	0.572919	0.848308	-5.90252	0.291121	11.4162	1.50188	0.163859	0.320753	-5.8505	0.223217	11.4744	1.25461	0.238796	0.621198	-6.0049
1516	LmxM.33.2560_T250	25600	24900	6230	21100	22200	27600	24700	23000	19200	27500	21300	27600	25800	33100	31300	86.7	31700	26500	33400	28800	28100	20300	37700	28100	35900	26200	34200	38300	37300	25400	-0.946151	13.6581	-0.598632	0.563159	0.848308	-5.89349	0.277963	14.701	1.50487	0.1631	0.320169	-5.84651	0.209805	14.8518	1.25396	0.239143	0.621198	-6.0056
1371	LmxM.32.0230_S391*;S394*;T401*;T402*	66.6412	5.50812	23.4792	12.5404	44.4	6.68032	25.6332	26.4442	31.1739	19.6885	15.9115	19.4887	44.7995	40.7045	9.03	42.5	43.8	13.2535	34.171	61.9	17.4083	6.55046	31.2296	462	331	21.0307	42.1	19.96	786	38.2648	0.688582	4.78313	0.864982	0.407685	0.806582	-5.70139	1.52286	5.04269	1.24832	0.240203	0.413357	-6.16943	1.34035	5.12694	1.25306	0.239383	0.621198	-6.00669
1654	LmxM.34.5390_S2504	3070	5590	5.21926	6360	3490	7990	2090	5880	4070	7530	3700	7780	9260	10900	7260	27.5	12500	7510	13000	10900	11000	5220	12500	11900	10300	9400	11800	12800	13500	5010	1.50471	10.9164	0.628961	0.543926	0.845529	-5.87478	0.973921	12.7638	2.48934	0.0320323	0.126889	-4.3362	0.437322	13.0574	1.25319	0.23947	0.621198	-6.00646
494	LmxM.15.0730_T441*;T442*	30.197	168	81.5	225	14.8493	32.4	34.5	10.7723	243	644	570	92.4	410	852	674	24.9089	657	490	701	34.1587	255	124	693	606	37.3	323	593	931	8.10198	16.0429	1.42379	6.78459	1.10254	0.296876	0.762663	-5.4802	1.60762	6.9661	1.26266	0.235215	0.408742	-6.1525	-1.81268	7.79275	-1.2513	0.24013	0.621198	-6.00868
1382	LmxM.32.0650_T1117	2540	2770	1180	3570	3930	4280	2870	3600	2990	4110	3350	5200	4210	4440	6050	12.3	4970	2690	4500	3860	5530	3270	5250	6710	5960	6080	5210	5890	6110	4010	-1.06995	10.8036	-0.678827	0.513144	0.839282	-5.84218	0.560914	12.0634	2.57613	0.0274854	0.117486	-4.18897	0.242882	12.276	1.25014	0.240356	0.621198	-6.01014
440	LmxM.13.0950_S377*;S405*;T406*;S407*;S377*;S405*;T406*;S407*	1110	1090	491	342	551	593	718	705	549	438	3510	479	946	294	405	356	820	647	461	422	2190	220	239	550	739	791	10.1083	496	245	760	-0.321448	9.17324	-0.547101	0.59648	0.851568	-5.92352	-0.124999	9.14483	-0.195338	0.849019	0.908597	-6.93751	-1.60052	8.6854	-1.25037	0.240453	0.621198	-6.00977
546	LmxM.16.1240_S139	2000	1590	77.1	1870	1590	2360	1690	1870	1840	2570	2210	3470	3420	4320	3890	144	4120	3920	4880	4290	3790	2920	5200	5450	5360	4050	4660	6260	6240	2260	1.21231	10.4807	0.960313	0.360263	0.782553	-5.61766	1.11497	11.5513	4.97143	0.000551128	0.0142983	-0.21915	0.383701	11.9144	1.24549	0.242164	0.624743	-6.01547
1093	LmxM.28.1730_S889	21600	32300	18.9944	34100	26800	33400	16800	28200	30100	46300	17500	40100	43600	59600	46100	11100	61700	40000	45400	50000	60300	43900	57300	61300	56900	49600	64400	57300	59900	31300	2.46522	13.9112	1.25477	0.239001	0.726405	-5.31729	0.91689	15.3031	3.86144	0.00312221	0.0393912	-2.00378	0.405858	15.4337	1.24293	0.243065	0.626189	-6.01846
744	LmxM.21.0800_T777*;S778*;S785*;T787*;S788*;T790*;S791*;S797*	36800	41000	488	33900	38800	40000	32000	34300	32700	47600	41600	54400	47100	52100	44300	13400	76000	64800	69000	63600	59300	50000	52400	62900	51600	45800	55300	61600	57800	45900	1.64483	14.7653	1.34488	0.209315	0.703355	-5.21388	0.576685	15.4594	4.29254	0.00155974	0.0267296	-1.29204	0.150123	15.6157	1.24049	0.243752	0.627082	-6.02142
621	LmxM.18.0850_S728	1880	2860	51.3	2680	1580	2070	956	1720	2100	3460	723	1880	2860	4120	3790	13.7598	4660	3490	5290	4060	3640	1860	5230	3850	4150	4050	4860	4580	4690	1420	0.40818	10.2147	0.221015	0.829671	0.952443	-6.05193	0.903148	11.343	2.43705	0.0349069	0.133224	-4.42154	0.661209	11.4811	1.23923	0.244375	0.627809	-6.02278
55	LmxM.03.0780_S1133	329	650	3.80656	3310	40.8362	3850	81.2	713	49.1	309	12.7254	2140	4290	4490	1940	14.6897	8390	298	2230	4620	7770	143	6400	6230	3580	17000	19900	11700	12100	97.3	2.34955	8.5106	1.06276	0.313678	0.766558	-5.52015	3.10345	9.87591	2.18148	0.0542603	0.166579	-4.84149	2.43218	11.1869	1.23676	0.24525	0.62918	-6.02564
144	LmxM.06.0970_S450*;S451*;S453*;T454*;T455*	6930	6220	6080	4670	5140	6790	9710	6800	5920	6240	8850	5980	6290	5320	5940	5070	5870	4730	4370	3590	6480	6450	5720	4050	4900	6850	5270	5620	3770	5960	-0.302046	12.3386	-1.1642	0.271755	0.746263	-5.4164	-0.36071	12.5885	-1.90981	0.0850674	0.218541	-5.26523	-0.241284	12.5173	-1.23383	0.246118	0.630528	-6.02916
1570	LmxM.34.1270_S228	4980	5250	3680	3940	4820	4510	5310	3920	3420	4940	3940	4720	4050	5440	4420	23.8404	5260	4760	5200	4370	4590	4040	4630	4750	4930	4910	4110	5880	5420	5330	-1.41474	11.4255	-0.992346	0.345178	0.781956	-5.58802	0.0684353	12.1262	0.445612	0.665318	0.793549	-6.85114	0.18411	12.2224	1.23159	0.246918	0.63156	-6.03176
1544	LmxM.33.4530_S1407	50.453	26.1933	12.8821	20.5741	389	49.8756	41.038	11.7491	28	47.8	6.67164	25.4971	8.31	9.81595	25.6	17.9453	68.1045	86.0387	4.78796	127	6.60303	7.80195	20.7175	351	502	8.18172	44.9	10.4841	610	22.3	-0.21829	5.29519	-0.182616	0.858866	0.964065	-6.06	0.509338	5.24265	0.382924	0.709749	0.82509	-6.87895	1.44089	4.40812	1.23127	0.247207	0.63156	-6.03201
1295	LmxM.31.0310_S1645	10.5732	21.5773	28.8601	28.1058	6.58251	96	23.6385	55.9	16.9385	24.006	7.05122	33.3623	3.63573	20.5	29.1719	21.8237	74.2	25.3	135	244	73.369	21	210	62.5099	51.3	146	31.1	9.65517	77	10.764	2.02272	5.0546	2.40454	0.0375031	0.445682	-3.73527	0.86604	5.55709	1.11085	0.292487	0.473305	-6.32442	1.23011	4.40792	1.22462	0.249443	0.635057	-6.0398
1410	LmxM.32.1410_S229*;T240*;S242*;T244*;T246*;S249*;T256*;T257*;S259*	2020	17200	41.3	30500	456	38700	29.2	4710	1200	3460	315	8990	12600	18100	3430	113	89700	3490	8420	21700	91200	2130	28100	36200	96	66600	76200	24200	29800	453	1.66786	11.6635	0.765952	0.461968	0.825651	-5.77987	1.9491	11.8335	0.876286	0.401549	0.583783	-6.55498	1.90954	13.1432	1.22417	0.249758	0.635057	-6.04022
1842	sp|K2C1_HUMAN|_S8	0.286	255	22.8802	1720	10.6969	89.5	9.58173	31.1259	33.0456	28.9015	1.3	5.5809	24.894	9.15012	5.01786	240	24.5839	10.4346	5.11596	20.8	34	7.17142	36.6	44.7625	5.15	37.6	10.7965	34.1975	14.4739	2.75031	-0.445685	4.75151	-0.206581	0.840616	0.958081	-6.05514	-0.726264	4.55759	-0.835111	0.423052	0.603169	-6.59099	1.21167	3.20936	1.22361	0.24979	0.635057	-6.04098
917	LmxM.25.1490_S804	1819	1931.64	1571.98	1072.91	2111.73	2896.5	3459.28	1965.87	3078.9	3101.5	3607.38	4455.35	3960.5	4671.45	3216.89	33.9226	3149.75	2026.48	2190	2241.91	3448.4	3422.18	4381.4	4063.67	3210	2913.3	3320.9	4150	3779.24	3072.76	-0.711451	10.3392	-0.60002	0.56227	0.848308	-5.89265	0.368452	11.6611	1.96807	0.0772312	0.208287	-5.17593	-0.207348	11.8425	-1.22222	0.250286	0.635057	-6.04258
760	LmxM.21.1350_S937	8250	9800	819	6940	7390	8540	8180	6930	4410	8010	7360	10400	8360	9730	9050	8820	13500	12100	12000	10300	9710	7840	9430	9100	8510	8370	8020	8710	8450	6460	1.1425	12.883	1.79137	0.104483	0.608738	-4.63903	0.340167	12.9482	1.79125	0.103348	0.242882	-5.44301	-0.164018	13.0402	-1.22218	0.250299	0.635057	-6.04262
938	LmxM.25.2020_T201	40.5	174	5.48163	19.0365	61.9181	333	6.55577	109	48.7	13.5197	179.742	249	21.6	382	651	29.9524	1710	27.9	14.4915	7.31052	2350	81.5	1210	64.1	18.4052	6170	7460	826	116	46.6988	0.346659	5.26141	0.227075	0.825088	0.95123	-6.05051	2.15382	6.52154	1.37288	0.199636	0.366264	-6.01777	1.94852	8.5356	1.22056	0.251062	0.636115	-6.04438
1044	LmxM.27.1360_S295	1815.47	1736.96	1172.5	1408.92	2220.56	1860	2087.34	1511.48	1638.89	2433.4	2345.75	2981.82	2841.31	3740	3201.5	1725.6	2900.9	2737.53	3409.43	2486.06	2639.42	2724	3351.32	2830.01	3410.37	2619.12	3199.15	4359.62	3900.22	3852.86	0.66557	11.005	1.74865	0.111371	0.608738	-4.69688	0.662557	11.2068	3.54582	0.0052592	0.0521695	-2.53561	0.241173	11.6653	1.21698	0.252185	0.638029	-6.04861
337	LmxM.10.0280_T1674	1580	1690	1270	1400	2390	1770	2380	158	2000	3430	2230	65.4	2860	3090	3030	5.73841	3350	4520	5430	3340	3550	3010	4050	3460	3430	2170	2750	3280	3510	4010	-0.569612	10.3818	-0.322027	0.754276	0.926946	-6.02346	1.36271	11.0853	1.87741	0.0900748	0.223308	-5.31524	1.2281	10.9729	1.21657	0.25251	0.638029	-6.04897
450	LmxM.13.1470_S5492*;S5494*;S5498*;S5503*;T5507*	19.1205	23.9	3.24022	3.73007	17.977	20.7691	24.5956	32	26.6	3.00848	22.5631	74.6	14.1997	36.1743	16.1202	5110	1.24	7.20236	33.3	8.52202	46.4	27.1	33.9	5.17816	88.7	6.58006	32.5	4.56	4.06423	64.9	1.40544	4.02259	0.709463	0.494766	0.836877	-5.82103	0.780741	4.45419	0.829157	0.426259	0.604441	-6.59604	-1.15197	4.17051	-1.21401	0.253268	0.639069	-6.05202
1578	LmxM.34.2030_T176*;T177*;S178*;T185*	31.2	532	23.6074	351	57.2	28	32.4	372	34.6	77	76.8	333	246	558	533	18.4152	1040	661	1120	1430	745	151	285	1020	168	1200	1660	1400	1490	45.3	2.26632	7.7078	1.5651	0.149623	0.658733	-4.94205	2.51541	7.20649	2.72931	0.021118	0.104568	-3.93011	1.3305	8.81866	1.2132	0.253737	0.639376	-6.05283
663	LmxM.19.0520_T302*;S316*;T318*;T322*;T325*	13020.2	32611.5	41.4504	37872	8661.42	46406.7	2889.45	24308.5	11205.5	25809.3	9622.81	55209.8	49501.2	72053	34220	6126	266406	37905.6	84320.8	125000	157338	17950.7	98900.9	99625	35305.4	208256	227983	73187.7	104079	8336.35	3.35704	14.1433	1.80522	0.102171	0.608738	-4.61982	2.00509	14.9376	2.47712	0.0328286	0.128115	-4.35819	1.1078	15.7098	1.21132	0.254425	0.640234	-6.05498
1515	LmxM.33.2560_S1374	3136.85	3233.44	2647.07	3516.2	3783.7	4303.82	4877.88	4619.55	4010.62	5516.5	5261.8	6836.83	6081.83	6450.5	5125.2	3074	5219.3	4700.24	5627.75	5074.53	5627.42	4564.45	6703.61	5359.91	6543.82	5787.44	6042.41	8145.62	6419.72	7167.17	0.518388	11.9211	1.77126	0.10738	0.608738	-4.66575	0.298599	12.3285	1.93624	0.0814241	0.214337	-5.22486	0.171516	12.6156	1.20784	0.255529	0.640777	-6.05908
262	LmxM.08_29.2430_S284	2740	2260	1970	1810	2430	2680	2600	2100	1660	2350	1680	2210	1540	1830	1480	38.1	3460	2340	3400	3360	2670	1720	2640	2140	3060	2170	1760	2160	1780	2780	-0.785686	10.7221	-0.650153	0.530715	0.844073	-5.8612	0.0951901	11.1804	0.434977	0.672766	0.798045	-6.85614	0.279677	10.8962	1.20726	0.255742	0.640777	-6.05974
1268	LmxM.30.2890_S56*;T57*;T59*;S60*	2740	2260	1970	1810	2430	2680	2600	2100	1660	2350	1680	2210	1540	1830	1480	38.1	3460	2340	3400	3360	2670	1720	2640	2140	3060	2170	1760	2160	1780	2780	-0.785686	10.7221	-0.650153	0.530715	0.844073	-5.8612	0.0951901	11.1804	0.434977	0.672766	0.798045	-6.85614	0.279677	10.8962	1.20726	0.255742	0.640777	-6.05974
1364	LmxM.31.3450_S69	24600	24200	22400	17200	24300	23300	27200	21300	14400	24800	27800	29500	22600	26200	19000	26700	31300	27700	30400	26300	30000	24100	30800	25300	26800	28500	26200	32000	22100	34000	0.346299	14.621	2.18647	0.0540417	0.515777	-4.06508	0.329419	14.5707	1.88549	0.0885535	0.223049	-5.30215	0.192099	14.6893	1.20657	0.256032	0.640777	-6.06051
347	LmxM.10.0380_S311	3520	3720	5450	3110	3850	7390	9180	6480	8570	7330	9830	11200	8910	9920	6750	9010	6370	7510	10100	5100	12200	9930	15300	8350	169	12300	13100	12500	6670	11900	0.939901	12.3835	3.19697	0.0097145	0.271298	-2.49848	-0.680047	12.5764	-0.618499	0.550151	0.708726	-6.75357	0.256649	13.2948	1.20004	0.258581	0.645644	-6.06785
1433	LmxM.32.2410_T666	219	223	392	44.5	5.63429	341	31.5	7.6155	194	411	358	35.6338	489	743	578	19.6256	36.5	751	493	15.1204	57.2	481	470	44.1	584	240	302	539	33.2	7.70585	-0.0518672	6.40614	-0.033206	0.974185	0.996905	-6.07684	1.13483	7.08796	0.860307	0.409668	0.590842	-6.56927	-1.61326	7.45033	-1.19956	0.258759	0.645644	-6.06839
586	LmxM.17.0733_T42*;T43*;T47*;T48*;S54*	2520	2650	160	2210	3800	4350	3850	3610	2480	4260	5640	6830	6100	6670	7390	3260	4630	3910	4440	2940	4320	4820	5940	6040	7240	4750	6360	6970	6530	287	1.28476	11.2413	1.57698	0.146875	0.658108	-4.92669	0.6164	12.1378	3.00617	0.0131249	0.0811509	-3.45778	-0.975067	12.1782	-1.19883	0.259029	0.645644	-6.06922
799	LmxM.22.0730_S277	79.7	280	11.9479	1120	0.09	2260	64.3326	113	70.2048	225	38.2	545	991	667	468	6.57663	3630	250	644	246	3360	132	1760	1450	410	4850	4500	1840	2010	33.9	3.0205	6.44621	1.1686	0.270531	0.746263	-5.41141	2.16085	8.66384	1.82455	0.0978885	0.233866	-5.39367	1.74618	9.38314	1.19366	0.260953	0.649051	-6.07508
999	LmxM.26.2200_S294*;S296*;T299*	16.4758	353	8.55902	1290	24.6532	1380	37.7913	131	34.2	36.2	0.133	649	762	1310	392	18.1137	3280	167	286	31	3000	70.6	1440	291	130	3910	3940	2670	2190	21.2664	1.15923	6.69164	0.637148	0.5388	0.844655	-5.86958	2.08275	7.63691	1.52343	0.158469	0.313196	-5.82162	3.1583	8.57421	1.19327	0.2611	0.649051	-6.07552
643	LmxM.18.1410_S164	4130	4090	3140	3320	341	2060	3430	2230	1520	2610	3130	3210	2400	3040	2160	45.6	4420	5130	5790	91.1	2070	2460	2940	1810	20	2060	2230	3030	52.4	2940	-1.35654	10.4691	-0.856595	0.412366	0.808279	-5.70809	-1.36996	10.474	-1.09105	0.300982	0.482095	-6.34535	-1.24127	10.8065	-1.19054	0.262124	0.650717	-6.07862
836	LmxM.23.1290_T568*;S572*;S577*;T579*	3.53814	52.6974	30.1481	7.49187	977	15.7237	89.0663	15.8358	54.8804	36.7701	23.9	3.37639	48.6948	13.8967	40.9	21.5363	93.8421	12.8575	13.7662	15.1402	17.0102	95.6084	19.2209	7.4503	38.8	13.7951	11.427	106.968	29.6676	1180	-0.585084	4.7663	-0.410443	0.690416	0.894154	-5.99007	-0.46164	4.85228	-0.54972	0.594509	0.741425	-6.79606	1.60921	5.02277	1.18448	0.264401	0.653314	-6.08544
1101	LmxM.28.2170_S133	28472.1	50903.9	284.912	128106	30417.4	132579	8625.91	65120.9	34815.1	70714.6	15908	103057	128063	213208	114009	15447	252314	47217.4	136057	231166	168570	19611	204401	142010	109113	310130	467090	175157	265453	27271.7	2.36253	15.2706	1.51284	0.162253	0.673346	-5.00883	1.16711	16.0393	1.43262	0.182648	0.345049	-5.94152	1.03393	16.9325	1.18408	0.264553	0.653314	-6.08589
1325	LmxM.31.1635_S208	628	579	797	547	157	1130	1140	293	678	1210	854	720	877	927	693	45.6	446	493	678	356	908	703	1820	844	1490	487	759	1020	684	40.0604	-0.672463	8.56387	-0.759873	0.465121	0.828245	-5.78476	0.447647	9.85135	0.924303	0.376974	0.561802	-6.51166	-1.01349	9.15316	-1.1819	0.265244	0.653314	-6.08845
623	LmxM.18.0870_S103	1060	2120	3.91184	2500	1110	2490	652	1930	1240	2380	968	2400	3190	3410	2670	816	3880	1860	2860	3290	3810	1340	2990	3530	2470	4830	4740	4090	4720	1140	2.22988	10.0093	1.32957	0.214132	0.705603	-5.2318	0.769471	10.9923	1.79795	0.102236	0.241126	-5.43314	0.58011	11.4711	1.18163	0.26548	0.653314	-6.08865
839	LmxM.24.0210_S115*;T116*;S117*;T119*;S122*;S125*	2370	4270	30.3	3950	2060	4910	2130	3730	3120	5790	2330	3860	3300	3590	3480	138	3620	3260	3430	3430	3640	2480	2980	3230	2370	3140	2790	3260	2950	1670	0.588187	10.5237	0.386005	0.707838	0.906703	-6.00009	-0.35497	11.6805	-1.29459	0.224398	0.398209	-6.1143	-0.279601	11.5329	-1.1803	0.265814	0.653314	-6.09027
1141	LmxM.29.1200_T136	17148.5	30447.9	95.9431	38006.3	13120.9	49831.3	7396.75	27432	12337.4	33121.7	14328	45202.9	49445.7	64936.7	44331.2	7142.3	92918	25901.1	53905.7	65732	87524	17404.2	66773.3	69792.3	42217.6	119110	130265	66575	85072.7	14005.4	2.25031	14.0127	1.42609	0.185276	0.696873	-5.11663	1.23612	14.9795	2.10508	0.0617048	0.179275	-4.96315	0.74776	15.6313	1.18022	0.266014	0.653314	-6.09023
1651	LmxM.34.5220_T121	794	996	22	592	68.9	987	517	618	53.8	1030	771	1120	774	1240	916	28.4	1390	764	1060	107	1020	658	1220	343	484	957	1140	947	465	29.8	0.453824	8.10057	0.304276	0.767356	0.932368	-6.02922	0.591908	9.09402	0.713372	0.491844	0.667178	-6.68783	-1.14573	9.31341	-1.17951	0.266285	0.653314	-6.09104
1221	LmxM.30.0960_S73*;S75*	1050	1030	1140	819	1680	1650	1710	1460	1310	2040	2280	2960	3000	3810	2460	8.42454	1510	1370	1650	1230	1940	2150	2590	2510	2910	2790	2790	4410	3130	4320	-1.11676	9.5599	-0.786122	0.450605	0.818554	-5.7645	0.568297	10.942	2.84471	0.017316	0.0946473	-3.73373	0.258092	11.6084	1.17886	0.266362	0.653314	-6.09189
1214	LmxM.30.0930_S73*;S75*	1050	1030	1140	819	1680	1650	1710	1460	1310	2040	2280	2960	3000	3810	2460	18.8384	1510	1370	1650	1230	1940	2150	2590	2510	2910	2790	2790	4410	3130	4320	-0.884559	9.676	-0.725278	0.48544	0.833615	-5.80979	0.568297	10.942	2.84471	0.017316	0.0946473	-3.73373	0.258092	11.6084	1.17886	0.266362	0.653314	-6.09189
192	LmxM.08.0510_S63*;S68*;T70*;S71*;T72*;T74*	89.4	790	12.5465	1260	3.79336	1850	58.9	494	86.2	526	120	1810	2060	4100	1830	1.88	11000	309	1820	3710	8350	39.4	3720	4600	1050	15100	16900	5990	7890	110	2.66291	7.72741	1.04699	0.320534	0.766558	-5.53566	2.24839	9.35428	1.48188	0.169356	0.328027	-5.87712	1.72528	11.1779	1.17669	0.267356	0.654881	-6.09419
840	LmxM.24.0210_S122	1380	1060	1420	483	97.4	1670	2190	201	1190	1200	2180	489	1590	2000	1640	15	728	528	681	416	1190	1080	1500	935	1760	1080	1200	1430	1220	42.9	-1.18054	8.70447	-0.934378	0.372824	0.787779	-5.64108	0.319105	10.1393	0.532822	0.605734	0.748386	-6.80574	-1.16817	9.87669	-1.17488	0.268047	0.6557	-6.09622
314	LmxM.09.1220_S495	12600	11200	2020	5780	7130	10900	9710	7700	7460	16600	13200	9620	8050	8470	20500	8130	7520	6020	7160	4640	8580	8780	6890	7540	1090	10600	7620	9660	8010	10100	0.0115461	12.6756	0.0237394	0.981543	0.998504	-6.07712	-0.912856	12.8339	-1.63838	0.132555	0.282195	-5.66369	-0.298303	13.3041	-1.16865	0.270431	0.660103	-6.10317
730	LmxM.21.0330_S657	21.4732	1990	2460	2020	2.12	3390	4580	58.6	26.7	177	46.7	1800	1210	1280	81.4	69.7	2010	990	52.1	3530	22.5	2430	265	683	1910	6690	5440	5410	5130	18.1203	1.16487	8.32477	0.510334	0.621248	0.861324	-5.94305	0.427227	8.60709	0.239509	0.815576	0.887879	-6.92707	2.15081	9.72917	1.16831	0.270564	0.660103	-6.10356
1778	LmxM.36.5100_S967*;S970*;S973*;T975*;S976*;S979*;S980*	72612	73163	31454.6	64988	82521.6	69006	77999.8	70601	79434.8	91036	66023	77713	77331	88843	73552	64065	97761	94396.6	104117	89735	87924	81954.4	102350	96610.1	89921	70325	73302	97237	91572	92719.4	0.524759	16.176	1.98066	0.0767273	0.568642	-4.37103	0.244252	16.3591	2.32758	0.0420892	0.145036	-4.6022	0.142996	16.2916	1.16626	0.271184	0.660742	-6.10597
868	LmxM.24.1930_S103	13.9133	117	20.6015	25.7	54.37	19.7	22.2	105	30.5	45.6	63.6	158	151	321	59.2	24.7	128	61.9	207	219	121	14.8991	172	81.9	21.3877	383	445	327	309	46.4418	1.51294	5.85285	1.74032	0.112955	0.615573	-4.70843	0.617646	5.49453	0.713274	0.491897	0.667178	-6.68791	0.958746	7.42879	1.16344	0.272271	0.66191	-6.1091
785	LmxM.22.0160_S278	245	478	28.6487	376	60.075	1440	20.6981	12.6887	22.7	78.3	20.2517	683	338	528	40.5	13.341	4870	202	485	356	1370	218	1190	813	125	8280	10300	1660	1170	3.57	0.980421	7.71845	0.644397	0.534285	0.844073	-5.86493	3.14269	7.43621	2.33953	0.0412464	0.144793	-4.58265	2.50602	8.56118	1.16332	0.272486	0.66191	-6.1091
106	LmxM.05.0750_S280	333	307	36.1	31.9803	13.4689	399	472	609	98.5	422	835	1070	1050	724	87.8	43.5399	687	584	819	15.2868	931	613	591	11.1949	410	771	749	1140	41.1	0.954	1.42082	6.82363	0.970915	0.355218	0.782208	-5.60794	-0.324539	8.261	-0.272285	0.790914	0.872454	-6.91802	-2.23477	8.03486	-1.16247	0.272816	0.66191	-6.11005
594	LmxM.17.0960_S904;Y906	261	427	17.3807	173	308	242	389	442	245	485	628	825	1110	1340	819	536	882	351	833	569	708	467	864	665	9.61689	781	1210	1810	1130	1490	1.91474	8.27473	2.05756	0.0671384	0.552093	-4.25701	-0.287264	8.29014	-0.242862	0.812996	0.886117	-6.92622	0.437999	10.052	1.16109	0.273184	0.66191	-6.11171
303	LmxM.09.0890_S229*;S232*;S233*;T238*;T241*	1760	2550	681	1720	1770	2460	2590	2340	1800	2760	2960	4440	2280	3480	159	2490	3210	2460	3140	931	3730	3660	3150	3760	11.9566	4060	2850	4060	2690	3550	0.525408	10.8721	0.992832	0.344544	0.781956	-5.58794	-1.05195	10.682	-0.707292	0.495628	0.669315	-6.69212	0.951594	11.2519	1.16029	0.27366	0.66191	-6.11247
1402	LmxM.32.1170_S116*;T117*;S119*;S128*;S131*	457	2390	14.1519	4130	5040	4210	2610	4180	5560	6670	2780	5670	5410	5790	5040	62	12300	9470	13000	10500	7610	5510	10400	8250	8140	4140	5510	6820	7000	5950	2.31623	10.7967	1.15468	0.275922	0.747424	-5.42615	0.820748	12.523	3.11803	0.0108439	0.0753752	-3.26645	0.27613	12.3601	1.15791	0.27453	0.66191	-6.11515
334	LmxM.10.0280_S1672*;T1674*;T1676*	42.3924	26.1591	48.8553	78.9648	53.0373	34.6284	62.4698	1844.46	25.2409	27.105	53.1003	2221.25	33.5686	11.5481	202.724	2374.5	45.918	33.9339	180.573	23.1249	43.9573	47.2528	31.8812	16.3121	49.4048	25.8278	14.617	30.1755	23.6143	144.416	1.21787	6.16044	0.992412	0.345148	0.781956	-5.58796	-1.13534	5.70156	-0.970499	0.354568	0.538873	-6.46791	-1.57968	5.83212	-1.15729	0.274827	0.66191	-6.11579
1212	LmxM.30.0930_S509	1700	3210	23.1	2580	1990	3580	1030	2870	1900	3200	3400	4780	4740	4900	4380	25	7080	4840	6010	6170	6040	4500	6520	5760	3740	5660	6110	6660	6340	2940	1.12344	10.402	0.586102	0.571215	0.848308	-5.90097	1.17815	11.7564	3.4518	0.00615987	0.055894	-2.69587	0.27533	12.2417	1.15582	0.275276	0.66191	-6.11751
1219	LmxM.30.0960_S509	1700	3210	23.1	2580	1990	3580	1030	2870	1900	3200	3400	4780	4740	4900	4380	25	7080	4840	6010	6170	6040	4500	6520	5760	3740	5660	6110	6660	6340	2940	1.12344	10.402	0.586102	0.571215	0.848308	-5.90097	1.17815	11.7564	3.4518	0.00615987	0.055894	-2.69587	0.27533	12.2417	1.15582	0.275276	0.66191	-6.11751
357	LmxM.10.0940_S160*;T162*;S166*;S169*;S170*;S172*	31.3601	7.55664	41.3	28.8623	56.783	69.7	8.92894	87.2	7.56835	4.21978	24.8098	53	21.0016	87.4	28.4194	11.4163	250	34.2948	12.1956	6.70251	392	7.24287	24.4256	11.5128	5.41888	1980	5820	16.3699	54.9	8.89383	-0.200693	4.68669	-0.192805	0.851096	0.960023	-6.05801	0.263955	4.27697	0.195418	0.848959	0.908597	-6.9375	2.07821	6.24542	1.15535	0.275582	0.66191	-6.11793
451	LmxM.13.1470_S5503	7950	9290	2600	4600	9220	9240	9700	7910	7510	10700	9010	11100	8630	10500	8520	80.5	9890	10700	9930	7360	11400	10500	11700	10800	11800	11900	12300	13300	13600	6610	-0.741881	12.1932	-0.566171	0.58416	0.850381	-5.91257	0.329497	13.2901	2.56336	0.0280952	0.117791	-4.21042	0.236094	13.3311	1.15526	0.275616	0.66191	-6.11803
1484	LmxM.33.1380_S204	2503.89	3619.42	227.053	2982.72	3097.44	4076.87	2272.86	2494.22	1642.23	3742.24	2599.79	4802.81	3567.76	5243.24	4551.93	3235	7598.91	5052.37	7731.37	7170.1	5730.45	3197.81	6625.92	5501.67	4939.24	5481.12	6586.58	5460.46	6024.14	2760.03	1.7001	11.6656	2.23309	0.0504188	0.501829	-3.99853	0.90758	11.8496	3.12785	0.0106637	0.0749715	-3.24963	0.324846	12.1391	1.15369	0.276229	0.662518	-6.11976
1589	LmxM.34.2200_S7	1320	713	133	2140	3480	3150	2300	1470	3490	4490	1690	3430	2340	3170	2590	280	3870	3740	4840	3680	3990	2430	6380	3690	4340	3030	2720	2790	3500	3360	1.25498	10.573	1.16518	0.271847	0.746263	-5.41504	0.513895	11.6993	1.51967	0.1594	0.314546	-5.82668	0.255966	11.4536	1.14995	0.277529	0.664366	-6.12402
272	LmxM.08_29.2670_S403	24.0659	33.1535	27.9065	26.9867	12.4638	12.5171	22.9521	9.85402	6.10006	26.3097	13.7497	86.2809	55.1868	10.5409	8.1064	37.7294	31.752	16.0461	4.81	5.83382	4.82724	101.751	11.0855	15.8075	6.11735	24.8114	32.6646	23.0832	38.1668	808	-0.759076	4.18774	-1.05261	0.317647	0.766558	-5.53053	0.0425392	3.77996	0.0475318	0.96302	0.974661	-6.95703	1.33766	5.15193	1.14922	0.277982	0.664366	-6.12469
1302	LmxM.31.0720_T477	32000	28000	29900	26400	32400	29400	33800	28000	25600	40100	27200	34800	34500	39300	37700	958	38400	38100	44300	37200	32300	32800	45300	39700	44500	31100	34300	48700	39600	42400	-0.6621	14.5247	-0.672511	0.516984	0.839282	-5.84643	0.313935	15.0763	1.98759	0.0747609	0.203712	-5.14575	0.170045	15.1564	1.14729	0.278595	0.664366	-6.12693
1166	LmxM.29.1990_S282*;T286*;S287*;S288*	735	688	202	1040	12.9773	1090	1040	198	1310	2380	535	1070	512	1300	1220	45.8872	2170	1320	1820	898	1580	584	2370	1080	582	371	658	1330	1010	0.632	1.45675	8.79365	0.981027	0.350455	0.782208	-5.59858	0.194792	9.96018	0.285722	0.780892	0.870177	-6.91396	-2.22624	8.63163	-1.14746	0.278674	0.664366	-6.12663
1232	LmxM.30.1320_S870	6.00832	8.34	2.09455	9.63934	8.66736	25	12.8622	31.0222	22.7332	20.8178	4.05508	0.713	80.8	5.88	6.64952	13400	89.4	22.1805	11.0528	21.714	40.4	1.76	37.1845	22.7588	39.2505	50.7	64.4	31.4755	16.6926	1.44	3.89442	4.56684	2.18599	0.0545575	0.518015	-4.0691	-0.199828	4.33421	-0.218325	0.831543	0.897832	-6.93236	1.61584	3.43933	1.14588	0.279296	0.664366	-6.12836
1352	LmxM.31.2640_S43	557	784	1.72666	1360	600	1640	159	160	167	236	333	818	753	1710	986	4.74	3260	863	945	554	1880	566	2380	1140	193	2330	3930	1530	915	399	0.700847	8.18291	0.312057	0.761613	0.927838	-6.02673	1.68091	8.95658	1.88667	0.0883912	0.223049	-5.30039	0.77731	10.0481	1.14509	0.279537	0.664366	-6.12929
904	LmxM.25.1210_S262*;T263*;S264*;S266*;T268*;S269*;S270*	1830	5440	347	5680	1630	3950	742	69.4	1120	2400	334	189	3480	5700	4110	27.3	6730	2170	4910	5570	4320	1450	3490	3410	3120	6420	5610	6110	6930	383	-0.310495	10.8104	-0.200184	0.845479	0.959133	-6.05649	1.74653	10.6648	1.83464	0.0966125	0.233239	-5.37936	1.36529	11.1211	1.14523	0.279555	0.664366	-6.12908
869	LmxM.24.2000_S589	228	969	38.8969	2640	175	244	0.765	715	130	1000	146	1940	2330	4060	1530	59.6	6140	230	2350	4180	5320	15.171	3890	4640	1310	7810	9580	6190	6240	189	1.54042	9.14068	0.973624	0.353937	0.782208	-5.60544	3.34941	8.47755	1.49498	0.165962	0.323495	-5.85975	1.41157	11.0787	1.14439	0.279885	0.664366	-6.13
851	LmxM.24.1070_S418	507.3	820	303.107	494	1096.9	627.7	1128.9	618.7	840	1113	1010.2	1914	1267	1938	1555	30.9623	1258	1473	1443	758	1424	1205.8	1967	1356	1147	1279	1225	1513	1558	75.9475	-0.0245272	9.17923	-0.0221479	0.98278	0.998504	-6.07716	0.735974	10.0764	2.4205	0.0359037	0.134968	-4.44892	-0.943616	10.0708	-1.14088	0.281273	0.666801	-6.13384
14	LmxM.01.0460_T1198*;S1206*;S1207*;S1210*;S1213*;T1215*;T1216*	36.8826	295	61.5598	165	54.8642	138	118	21.0773	21.8084	248	50.5	4.53619	88.9	211	171	22.5116	415	51	486	15.4401	358	195	446	8.80472	739	202	596	648	30.4028	52.4	-0.152413	6.42329	-0.129128	0.899899	0.97552	-6.0687	1.35399	6.83495	1.04636	0.319903	0.501926	-6.39228	1.48042	6.63076	1.13874	0.282122	0.66693	-6.13618
1501	LmxM.33.2270_T437*;S440*;T444*;S448*;T450*	834	413	27.346	458	43.3	1130	432	351	393	1490	934	1190	1570	1650	1520	2.26	757	1120	1090	2.01	1500	1130	2090	112	118	848	885	1750	1780	9.84539	-1.09512	6.94097	-0.492053	0.633645	0.865781	-5.95238	-0.219933	9.19239	-0.228253	0.824026	0.894388	-6.92995	-1.5142	9.63464	-1.13832	0.28229	0.66693	-6.13664
1235	LmxM.30.1380_S918	489	471	131	415	16.1917	147	338	11.6865	166	118	207	310	431	235	243	4.07777	390	600	668	229	267	94.4	219	242	284	375	146	238	255	8.7391	-0.0948011	7.46477	-0.0592647	0.953947	0.985513	-6.07558	1.01196	7.18698	1.11536	0.290641	0.470854	-6.31956	-1.15305	7.52797	-1.13765	0.282413	0.66693	-6.13749
1127	LmxM.29.0610_S11*;S12*	2253.89	2078.15	1584.73	1574.58	2254.27	2274.23	2225.03	1883.87	1800.37	2624.69	2887.37	2806.53	2476.18	3660.13	2597.89	2061.9	2995.15	2942.75	3371.4	2751.06	2877.98	2441.45	3028.37	2353.2	2296.7	3159.47	3009.3	3375.48	3434.74	3253.24	0.535504	11.1775	1.57696	0.146332	0.658108	-4.92634	0.270436	11.1997	1.5308	0.156648	0.311604	-5.81169	0.182077	11.572	1.13619	0.282974	0.667266	-6.13911
825	LmxM.23.0290_T194	809	773	653	635	531	1090	1199	794	441	1184	1270	1326	1432	1680	1664	49.2513	1422	1116	1445	538.3	1307	1314	1869	1458	1648	1886	2111	2702	1820	1088	-0.235881	9.27575	-0.248014	0.809288	0.945281	-6.04535	0.766262	10.1721	2.28881	0.0449669	0.150325	-4.66564	0.331969	10.6824	1.13542	0.28328	0.667266	-6.13994
1391	LmxM.32.1010_S474	1290	1260	1170	654	437	891	1260	592	648	894	996	958	1370	1740	1450	3.95	1670	1510	1120	1110	1320	1090	1700	1110	1380	1230	1410	1930	1900	1660	-1.09117	9.24427	-0.6746	0.515713	0.839282	-5.84503	0.656525	10.0186	2.15819	0.0561322	0.169358	-4.87685	0.335701	10.478	1.13433	0.283714	0.667434	-6.14113
373	LmxM.11.0420_S271	41900	40600	34000	30900	39200	38700	57200	43000	43700	52100	45900	63600	50500	59900	52000	264	58100	52500	54400	43600	61000	47900	65000	55200	64500	51000	51500	66600	64900	67100	-1.03939	14.6585	-0.745957	0.473414	0.831463	-5.79476	0.328328	15.6682	2.38268	0.038306	0.139446	-4.5115	0.14605	15.7937	1.13043	0.285275	0.66852	-6.14537
1257	LmxM.30.2230_T97	238	745	31.7836	478	38.6398	923	32.7	885	55.3	804	411	1110	1400	1410	1030	49.8	1880	493	1110	67.2	1250	211	1990	0.000795	115	1230	1840	1690	41.4	43.7606	1.00955	7.82458	0.731869	0.481586	0.831463	-5.80504	-2.91902	6.56273	-0.793326	0.446106	0.622992	-6.62552	-1.41292	9.23763	-1.1297	0.285736	0.66852	-6.14604
1400	LmxM.32.1150_S374	709	686	483	334	795	776	475	344	776	433	614	448	384	582	525	964	1340	770	839	626	792	920	966	560	31.2287	853	844	689	553	576	0.613213	9.47183	1.18794	0.262698	0.745176	-5.391	-0.358257	8.87609	-0.383413	0.709397	0.82509	-6.87875	0.458292	9.20424	1.12918	0.285778	0.66852	-6.14673
225	LmxM.08_29.1050_S331*;S332*;T334*;S335*;T341*;S343*;S344*;S345*;S348*;S349*	69.9	289	56	125	218	10.6048	59.3	105	127	168	422	81.5	125	167	324	0.00085	249	362	398	2.6	132	164	28.2	10.8725	13.0236	269	184	306	14.0061	15.1401	-3.71375	5.11182	-1.10845	0.294439	0.759939	-5.47416	-0.805324	5.67571	-0.749981	0.470448	0.647174	-6.66014	-1.23569	6.93399	-1.12433	0.28777	0.66852	-6.15195
478	LmxM.15.0060_S72	2137.38	5727.89	104.361	3692.49	375.503	11533.9	550.155	5285.96	1510.26	3343.38	1380.29	10907.4	4333.59	7884.47	7559.37	77.684	28515.8	2477.31	6440.11	5751.39	21704.4	2051.31	12616.8	8736.21	3865.07	73612.2	99511.9	20322.5	15741.4	372.057	1.36844	10.815	0.824791	0.42934	0.812899	-5.73406	1.36145	12.1273	1.55712	0.150672	0.303877	-5.77612	1.56174	13.1317	1.12203	0.288826	0.66852	-6.15434
691	LmxM.20.0190_T43*;S46*;S47*;S48*;S52*;S55*;S60*	4.68972	130	20.5587	34.3211	59.9287	85.0246	23.1564	68	4.24993	113	54.9438	264	560	511	127	18.9891	576	33.1685	206	21.7017	249	38.9075	404	979	54.3	16.8838	1.53234	1010	1190	11.831	1.19505	5.52147	0.96703	0.357061	0.782208	-5.61151	2.332	6.35365	1.95002	0.0795923	0.212477	-5.20375	-2.09695	6.73941	-1.12144	0.289063	0.66852	-6.15498
1163	LmxM.29.1960_T207	5660	5020	1310	4010	5200	7840	8470	7180	5910	8960	8880	10100	8650	11700	9930	40.9	7740	8610	8800	8300	10500	9500	12600	11200	13400	8580	9170	13800	12800	12200	-0.392593	11.6895	-0.268559	0.793903	0.937516	-6.03983	0.580266	13.1807	3.75515	0.00371534	0.0444393	-2.18169	0.182321	13.3489	1.12071	0.289197	0.66852	-6.1559
1809	LmxM.36.6140_S131	24.3246	1240	1030	1040	1620	1670	1440	1030	1280	1770	1470	1670	1010	1840	1490	0.658	2320	1820	2250	1800	2150	2100	2200	1460	1960	1880	1190	2700	1740	2070	-0.443553	8.89283	-0.185377	0.856758	0.96405	-6.05947	0.468119	10.6975	2.04631	0.06777	0.19205	-5.05419	0.335667	10.6866	1.12023	0.289393	0.66852	-6.15643
1819	LmxM.36.6320_S2454	114	365	11.4	390	100.02	306	245	84.1	184	344	211	293	505	761	480	7.74	662	506	582	15.4	441	444	617	200	48.5	561	717	693	32.0887	5.08232	0.0657325	6.85428	0.0406828	0.968375	0.99484	-6.07655	0.310812	7.86298	0.388308	0.705882	0.822412	-6.87673	-1.59415	7.87785	-1.1205	0.289445	0.66852	-6.15599
448	LmxM.13.1470_S4237*;S4238*;S4239*;S4242*;S4243*;T4245*;S4247*;T4255*;T4257*	1530	5430	455	6070	764	7890	820	2910	735	3120	884	5500	5640	6970	4590	203	11800	2560	6190	7630	11600	1940	6540	8220	3710	11700	12900	10300	9810	1170	0.809254	11.1968	0.671858	0.517383	0.839282	-5.84687	1.33997	11.7222	1.86891	0.0913409	0.224933	-5.32804	0.869234	12.3558	1.1198	0.28973	0.66852	-6.15675
1239	LmxM.30.1420_S675	840	721	607	210	599	748	998	784	318	824	1360	1040	825	1200	998	13.0745	1150	543	900	224	1260	892	1550	1140	10.1609	1420	1140	1730	1060	1540	-0.962454	8.59764	-0.793103	0.446716	0.817819	-5.7591	-0.58519	9.13218	-0.450007	0.662306	0.791383	-6.84898	0.341978	10.2333	1.11856	0.290071	0.66852	-6.15823
927	LmxM.25.1770_S47*;T48*;S50*	18.8871	15.865	34.3874	51.0311	1830	65.5	18.8392	47.6	18.8012	8.11303	8.97715	1.63261	26.4	14.9993	57.4821	10.5403	19.2921	6.92945	7.88889	291	32	18.6026	124.863	52.9	21.1957	9.54998	17.7922	21.3097	16.6256	6800	-1.64332	5.14671	-1.08226	0.305353	0.766558	-5.50071	0.643512	4.94075	0.806861	0.438413	0.616926	-6.61466	2.0522	4.69565	1.11706	0.290842	0.66852	-6.1597
877	LmxM.25.0390_Y9	17100	12100	23600	12600	21300	15600	15000	16000	2210	28100	18200	14600	11900	18400	18400	253	13500	17700	20300	16800	26300	11700	17800	16900	13800	15200	15100	22700	16300	29500	-1.19803	13.4311	-1.05985	0.314933	0.766558	-5.52302	0.491574	13.777	0.823958	0.429284	0.607328	-6.60018	0.245324	14.0944	1.11705	0.290847	0.66852	-6.15971
1510	LmxM.33.2450_S455	9535.95	3289.66	412.7	6901.7	4130	9399.8	10696	8844.22	7097.97	5359	12304.9	2225.69	9934.12	11093.4	3023.14	8802.75	5026.34	3124.03	10954.5	3815.19	12813.5	2171.3	11875.6	8957.8	5057.42	11050.3	11732.9	12457.7	5391.79	7889.1	0.793701	12.0681	0.969853	0.355721	0.782208	-5.60892	-0.235225	12.8573	-0.506032	0.623864	0.763559	-6.82039	0.582519	12.8881	1.117	0.290867	0.66852	-6.15977
249	LmxM.08_29.1790_S696	6.78856	28.8879	26.9673	9.40356	58.055	0.00583	65.2604	189	18.4121	37.6	30.2806	428	5.83081	19.223	16.0526	36.9	88.286	32.4771	22.1069	17.2683	11.9	16.0122	17.7349	2.77	9.1922	1.27	36.9565	44.3579	0.78	33.1317	0.761258	4.67287	1.00328	0.339737	0.779631	-5.57809	0.157894	3.19961	0.0634063	0.9507	0.96644	-6.95607	-1.75192	4.01904	-1.11615	0.291214	0.66852	-6.16068
193	LmxM.08.0510_S692	4671.11	3901.97	4894.2	3954.25	5678	2881.1	4254.8	3570.8	3240.09	4659.2	3777.3	4571.05	4032.75	5639.3	3031.91	5073.1	5770.92	6003.9	6060.5	5769.2	5133.24	4500.44	5322.8	4435.3	5335.56	4548.4	4343.5	5384.69	3910.32	6244	0.32351	12.3211	1.34223	0.209626	0.703355	-5.21712	0.427744	12.0533	2.60258	0.0262628	0.116349	-4.14444	0.22509	12.1218	1.11547	0.291327	0.66852	-6.16155
389	LmxM.11.0910_S75	331	295	10.1325	342	4.19166	950	751	289	590	713	650	978	617	997	938	18.6203	1150	743	1550	104	1330	1170	2160	1550	928	1830	2100	2990	2700	197	2.16408	7.16235	1.232	0.247029	0.731157	-5.34263	1.16013	9.84041	2.87942	0.0163133	0.0927444	-3.6745	0.811704	10.0823	1.11547	0.291492	0.66852	-6.16142
1657	LmxM.35.2500_S453	163	37.3274	15.0815	2850	74	1750	15.8	80.9	114	18.4525	47.8695	9.6892	973	893	14.2	23.2392	10.0209	23.5	25.9	37.5	2.5	51.2284	8.62	4.96	24.5712	11.7808	62.6	40.6	17.7	42.6	-2.36602	5.65135	-1.83671	0.0970926	0.606253	-4.5759	-3.01879	4.91694	-2.19687	0.0525825	0.164164	-4.8148	-1.59714	5.68424	-1.11456	0.291861	0.66852	-6.16239
591	LmxM.17.0920_S1324	5820	9440	81.6	8920	7280	13000	7010	10100	8190	11900	9940	13400	13700	16800	13700	652	12000	8830	10600	8830	12100	7210	14800	11800	11500	10800	13000	14700	13000	6070	0.894645	12.0502	0.631614	0.542262	0.845047	-5.8731	0.193169	13.3529	0.834799	0.423225	0.603169	-6.59125	-0.273345	13.5651	-1.11439	0.291931	0.66852	-6.16257
792	LmxM.22.0450_T280	13224	34000	35.6346	39759	12081	42317	6002	29638.7	13805	35620	15190	45804	57530	74480	54700	1443.76	97750	38210	66610	71190	102340	33800	95610	90440	73120	100030	110730	87910	97700	16890	2.33963	13.7176	1.17301	0.268838	0.74576	-5.4067	1.84132	15.2504	3.3902	0.00693888	0.0589005	-2.81066	0.660117	15.752	1.11389	0.292134	0.66852	-6.16311
1143	LmxM.29.1230_S397*;S400*;S406*;T407*;S408*	1010	1050	1570	607	734	1100	1470	740	1160	1100	1530	1460	878	739	385	1520	1640	1170	1660	803	1440	1210	1200	1240	423	1440	849	1600	978	1800	0.47796	10.1186	0.987923	0.346825	0.782208	-5.59254	-0.095473	10.0402	-0.244327	0.811891	0.885961	-6.92584	0.525102	10.06	1.11287	0.292391	0.66852	-6.16435
1807	LmxM.36.6040_T52	1270	1270	139	733	18.4	1540	1130	887	627	1120	1550	2410	2120	2800	2570	12.5897	2230	1330	1790	993	1780	1470	1990	1680	2780	1170	1950	2990	3050	33.6	0.891227	8.73751	0.516066	0.617386	0.860599	-5.94006	0.897543	10.4378	2.97466	0.0138532	0.0839394	-3.5117	-1.2698	10.4974	-1.11245	0.292724	0.66852	-6.16466
1260	LmxM.30.2560_S985*;S987*;T994*	227	975	870	571	1060	1150	1670	1070	1050	1050	1580	1180	1260	1560	1230	17.9	1730	1490	1640	1100	1700	1530	1390	1550	1900	1780	684	1770	1210	21.5	-0.0971131	9.29702	-0.0749882	0.941751	0.983951	-6.07447	0.44651	10.425	1.93757	0.0812454	0.214337	-5.22283	-1.26583	9.76734	-1.11211	0.292862	0.66852	-6.16502
289	LmxM.09.0500_T1179*;S1181*;T1184*;S1192*;T1201*;T1204*;T1205*;S1206*;T1179*;S1181*;T1184*;S1192*;T1201*;T1204*;T1205*;S1206*	723860	505080	475890	450410	444390	656120	551083	439780	482860	501303	530470	516870	486750	467326	497940	676390	504550	466300	496270	444720	625200	475860	423148	474760	484201	499197	448630	489770	478160	474430	0.00244352	18.964	0.0154066	0.988021	0.998504	-6.07729	-0.0822953	18.9506	-0.627243	0.544482	0.708288	-6.74802	-0.0639452	18.8978	-1.11166	0.292886	0.66852	-6.16565
1170	LmxM.29.2110_T327*;S330*;S336*	36.0312	32.1413	8.44253	24.9028	46.9	5.05168	53.8026	27.3118	65.5497	68.7727	0.00393	8.33917	55.1481	58.5561	61.5353	2340	3.90833	15.6039	16.3433	4.93929	15.5496	39.5	19.1	26.4343	9.4315	20.5537	78.0156	15.1	41.731	109	0.00253016	4.69026	0.00155461	0.998791	0.999099	-6.07741	-0.703239	4.6476	-0.840424	0.420204	0.601878	-6.58646	2.80915	3.93837	1.11104	0.293302	0.668641	-6.16617
76	LmxM.04.0120_S236	1170	1990	49.3	1690	25.3	1470	1150	1820	1340	2060	1120	1810	2180	3010	2550	44.2	1530	1470	1750	32.6	1400	1100	1970	1680	1850	1600	1740	2070	2460	13.4851	0.0417192	8.45251	0.0233244	0.981865	0.998504	-6.07713	0.0301693	10.5981	0.116899	0.909242	0.944627	-6.95082	-1.49422	10.2355	-1.1084	0.294384	0.669633	-6.169
706	LmxM.20.0700_T642	15600	9290	13700	7370	9130	13900	18100	11300	14600	17500	14200	14700	13000	14400	6850	16100	14600	12400	14500	9790	16500	12700	13000	12700	14	13200	13500	17900	11400	18300	0.326181	13.5344	1.22327	0.249673	0.731157	-5.35252	-2.11009	12.8048	-1.18005	0.265441	0.440873	-6.24789	0.262774	13.7032	1.10695	0.294979	0.669633	-6.17055
367	LmxM.11.0200_S49	1694.91	2103.63	65.4679	1197.7	2044.33	2406.6	1522.49	128.448	2465.2	3496.9	2658.25	38.6972	3043.49	3837.6	4031.76	67.2587	2807	1827.16	2250.73	1192	3282	2171.92	3587.1	2915.16	3585.42	2581.2	3182	4449.8	3592.08	3527.65	0.13907	9.8739	0.106072	0.91769	0.977624	-6.07153	1.20832	10.974	1.51768	0.160227	0.315656	-5.82944	1.31581	11.0789	1.1067	0.295084	0.669633	-6.17082
40	LmxM.03.0310_S1569	1770	1570	946	1130	1470	1040	1590	1320	1200	1660	1740	1940	1670	1960	1700	60.9	2530	2420	2690	2420	1940	1740	2460	2110	2430	1850	1520	3060	2510	2190	-0.169444	10.3064	-0.160894	0.875484	0.964498	-6.06389	0.658327	10.719	3.04866	0.0122041	0.078805	-3.38504	0.266473	10.9453	1.10504	0.295604	0.669633	-6.17273
688	LmxM.20.0090_S16	3050	3310	2900	1810	2340	3770	4660	2890	1730	2860	4780	3760	3030	2590	2160	3550	4040	3140	2890	2490	5040	3920	4150	3960	2420	5120	3960	4460	2360	4130	0.277193	11.4952	0.841607	0.419962	0.808319	-5.72079	0.329029	11.7248	1.13962	0.280868	0.459466	-6.29312	0.306514	11.7693	1.10443	0.295891	0.669633	-6.17335
921	LmxM.25.1570_S1174	187	1020	93.3	1440	26.4	1970	5.95	492	99	404	110	1100	1050	2190	687	77	14400	365	1690	441	9320	159	4100	4210	876	13200	14800	4040	5050	28.4	1.76008	8.73991	1.11263	0.292727	0.759939	-5.46989	3.31357	9.20617	2.05647	0.06694	0.18999	-5.03972	1.84198	10.4093	1.10467	0.295918	0.669633	-6.17298
1734	LmxM.36.2550_S148	167	74.3	39.2	4.38	25.1451	141	112	23.4	176	325	112	285	141	305	205	9.0166	116	220	420	175	234	138	266	262	231	103	24.1	401	343	18.5	1.66049	5.96523	1.30927	0.220657	0.708327	-5.25533	0.924055	7.32184	1.24105	0.242756	0.415307	-6.17797	-1.09549	7.05903	-1.10124	0.297176	0.671654	-6.17678
1523	LmxM.33.2820_S341	2130	2190	1860	1250	34	2530	3050	2600	1460	2390	2290	3390	2430	2920	2620	17.7	2240	2310	1850	88.7	3660	2510	2810	175	335	3400	2640	3160	1740	18.1039	-0.923361	9.21624	-0.528555	0.609014	0.857157	-5.93343	-1.10634	10.6385	-1.31625	0.217625	0.390706	-6.08785	-1.46712	10.6668	-1.10015	0.297791	0.672039	-6.17781
531	LmxM.16.0780_S5306	9440	2380	1770	499	669	4250	2810	1270	1140	236	3050	1430	1200	969	532	86.9	900	1900	973	886	2410	1780	804	633	477	1700	803	1150	805	100	-1.33906	10.0424	-1.28031	0.230257	0.716424	-5.28849	-0.394048	10.1745	-0.503299	0.625657	0.76428	-6.82191	-0.88323	9.81055	-1.09946	0.298076	0.672039	-6.17854
163	LmxM.07.0380_T2590*;S2596*;T2600*;T2602*;T2603*	82.6	566	54.8141	673	35.9292	558	60.8	27.2	200	160	69.3	399	517	744	98.1	3.99	2180	582	835	4.47	741	541	1440	381	24.6	1730	1960	1300	1060	28.7069	-0.342694	6.9988	-0.169582	0.868829	0.964498	-6.06239	1.50349	7.70803	1.2473	0.240564	0.413357	-6.17064	1.40125	8.68551	1.09789	0.298727	0.672684	-6.18021
630	LmxM.18.1020_S26*;S28*;S30*;S33*;T34*	1160	1090	1320	772	887	884	1590	1050	717	1100	897	518	929	789	41.2	1330	1630	871	1340	154	1130	998	1190	924	246	1130	765	922	522	936	-0.310478	9.84908	-0.436699	0.671743	0.882674	-5.9788	-0.386398	9.8164	-0.797159	0.443773	0.621116	-6.62263	0.958911	9.21421	1.09574	0.299505	0.673562	-6.18259
1777	LmxM.36.4960_T314	616	643	712	378	2.26	1240	1130	544	312	1200	1840	1890	1380	2450	2200	0.442	688	983	1170	228	1490	1330	1630	1360	2050	1330	1750	2720	1960	4.94	-0.319029	7.40244	-0.12821	0.900606	0.97552	-6.06882	0.995969	10.102	2.32895	0.0419905	0.145036	-4.59994	-1.74422	10.0323	-1.0952	0.299848	0.673562	-6.18307
675	LmxM.19.1010_S635*;S636*;S637*;T640*;S641*;S642*;T643*;S644*;S649*	8720	6960	9490	5990	6980	4750	6110	5180	4010	5870	4760	4170	3890	5240	7.6	9150	9410	7560	9320	66.7	5560	4870	4590	4350	3.59	5180	3560	5150	3240	5930	-1.17902	12.2874	-0.903859	0.388004	0.802145	-5.66795	-2.16646	11.2404	-1.15725	0.274214	0.450582	-6.27341	1.84257	11.2112	1.09274	0.300875	0.673918	-6.18567
1688	LmxM.36.1380_S233	1200	3920	54.8	14600	53.3	11600	132	4120	100	1420	76.9	6020	8360	15000	4200	54.9	42600	1800	8030	13800	37600	357	14400	19300	6490	46800	65700	20400	26200	180	2.23667	10.6206	1.0431	0.322243	0.766558	-5.53946	2.94443	11.4063	1.82972	0.0973906	0.233445	-5.38668	2.04893	12.5762	1.09255	0.300954	0.673918	-6.18587
1063	LmxM.27.2390_T223*;T224*;T225*;T226*;T227*;T229*;T231*;T232*;T233*	5510	6000	5648	3147	4120	6970	9310	6630	5964	4632.1	7340	7230	5930	7290	3180.79	7850	7160	6770	7290	7834.13	8750	8490	10140	7160	474.439	8790	10130	10120	3868	7225.3	0.633225	12.5307	2.40283	0.0374754	0.445682	-3.73626	-0.443122	12.4516	-0.573287	0.579184	0.729602	-6.78194	0.357419	12.7111	1.09219	0.301104	0.673918	-6.18625
960	LmxM.26.0750_T571*;S572*;T576*;S577*;S586*;T590*	0.943	41.5	70.8	276	9.29306	325	35.5	9.9547	11.6448	72	35.8	18.6639	151	215	109	10.8692	3470	14.5118	38.8	12.7172	1330	76.9636	168	26.5833	40.3	2190	1910	148	20.6841	45.3	1.0496	5.07695	0.535487	0.604393	0.853752	-5.92968	1.51597	6.06217	1.16761	0.26991	0.446296	-6.26208	1.58771	7.02163	1.08664	0.303431	0.675201	-6.19211
301	LmxM.09.0800_S725	6940	7830	749	6670	8120	8340	9340	8120	6370	10300	8410	11700	9170	11600	10900	1090	12000	10800	13500	10400	11500	8730	12300	12700	12000	9870	9630	14000	13800	11200	0.633899	12.504	0.712904	0.492727	0.834962	-5.81861	0.436207	13.2521	2.65434	0.0240255	0.111022	-4.0571	0.170038	13.4108	1.08623	0.303444	0.675201	-6.19269
278	LmxM.09.0290_S812*;T813*;S818*	564	589	692	314	425	211	594	144	178	533	399	485	132	328	86.6	23.8177	205	661	438	272	486	495	353	427	7.23271	311	215	201	5.58342	127	-1.26361	8.32864	-1.36449	0.202832	0.703355	-5.19082	-0.541364	7.85713	-0.449663	0.662494	0.791383	-6.8492	-1.2501	7.25502	-1.08598	0.303665	0.675201	-6.19284
1182	LmxM.29.2730_S236*;S245*;S247*;T250*;T253*	25200	5850	56.8	4800	2330	10700	4340	7130	4140	9330	7660	12400	12900	13400	12900	10000	12300	8680	11700	9870	15500	10500	15600	15000	13800	14900	17300	18300	19800	6900	2.0725	12.3119	1.52745	0.158631	0.670181	-4.9903	1.07217	13.2304	3.78921	0.00351484	0.0431622	-2.12484	0.321073	13.6648	1.08575	0.303804	0.675201	-6.19305
510	LmxM.15.1481_S41	2780	2700	2950	1810	5230	3720	4720	2380	3150	3070	3520	3320	3670	4430	3140	332	3930	3030	2820	4400	3820	3600	3800	4220	3360	4030	3490	3220	4270	7550	-0.419052	11.2986	-0.58066	0.574734	0.848308	-5.90417	0.174926	11.785	0.916338	0.380939	0.563606	-6.51903	0.258234	11.939	1.08465	0.30411	0.675201	-6.19435
539	LmxM.16.0890_S317	10671.4	9608.44	10744.8	6808.64	9745.7	13972.6	16071.4	12273.6	12616.3	13350.5	16943.9	15658	15631.8	14710.3	10866.7	11703	14535	12597.1	12744.2	10657.4	17125.5	15286.2	16913.1	15461.3	14080.3	16907.3	15781.1	17890.3	13153.6	18361	0.398631	13.3966	1.90516	0.0863219	0.58031	-4.47766	0.210802	13.8361	1.79962	0.101946	0.241059	-5.43064	0.159648	13.9133	1.08444	0.304197	0.675201	-6.19457
923	LmxM.25.1570_T845*;S854*;S855*;S859*	10800	9490	3790	8140	10900	13100	12900	11400	11300	18400	13000	14000	12900	16000	14500	11800	12500	11000	14200	11800	17300	12900	12100	15200	1950	15000	12000	15400	17200	19000	0.595937	13.2783	1.90828	0.0859585	0.58031	-4.47344	-0.464647	13.4558	-0.859357	0.410383	0.591029	-6.56986	0.14678	13.8502	1.0843	0.304259	0.675201	-6.19472
1737	LmxM.36.2580_S432	2700	2620	2100	2020	25.9	2950	3980	3380	1870	3300	3230	3760	3360	3730	3100	12.4658	3090	2180	2340	61.9	3200	2520	3120	306	1490	2630	2980	4600	3810	49.2	-1.19954	9.29329	-0.615248	0.552575	0.848308	-5.88334	-0.883211	11.1114	-1.45217	0.177234	0.337036	-5.91612	-1.22511	11.1297	-1.08368	0.304677	0.675201	-6.19523
1532	LmxM.33.3430_S563*;S564*	6.7529	3640	721	14.4483	9.84653	4.71096	31.6046	19.1	11.5627	34.9798	3.93154	5190	9.95871	24.0006	35.9347	7.49842	5090	3520	7.77323	11.7382	19.9472	3920	30.4179	19.3902	160.986	0.142	7.33326	90.697	50.0066	8.04418	0.456305	6.47446	0.172317	0.866737	0.964498	-6.0619	2.53124	5.29231	1.73795	0.112697	0.255337	-5.52106	-2.4343	4.25983	-1.08187	0.305444	0.675201	-6.19714
1419	LmxM.32.1710_T324	21.6	257	0.295	467	0.64	416	27.4	135	26.4	144	0.00835	444	533	1090	228	17.4452	1290	168	537	798	558	257	973	1230	635	821	1780	1020	1340	26.9	4.33169	5.946	1.9121	0.0858697	0.58031	-4.46941	2.83707	7.90768	3.22506	0.00903305	0.0700491	-3.08293	3.34788	7.44822	1.0803	0.306105	0.675201	-6.19878
1686	LmxM.36.1220_S226	554	620	639	450	15.7874	883	1210	816	778	1140	1380	1320	1380	1670	1870	43.5	760	984	1010	89.6	1570	1230	2340	1290	2200	1220	1290	1860	1640	30.1	0.183372	8.19249	0.133069	0.896863	0.97552	-6.06816	0.810359	10.2968	2.822	0.0180055	0.0969768	-3.77245	-1.15272	9.98398	-1.07979	0.306322	0.675201	-6.19931
148	LmxM.07.0120_S1786	294	201	276	27	294	276	370	339	307	402	602	649	505	502	557	7.80876	288	539	368	466	118	572	1020	294	816	464	465	808	452	12.4547	0.13662	7.45107	0.104152	0.919174	0.977624	-6.07174	0.390154	8.58672	0.615869	0.551665	0.709447	-6.75544	-1.16257	8.5485	-1.07916	0.306588	0.675201	-6.19997
312	LmxM.09.1220_S456*;S460*;T464*;S466*;T467*;T471*;S475*	2910	5620	35.1	4880	558	3830	1460	3510	3290	4060	1090	2730	3660	4330	3510	105	5830	3990	5400	1020	3920	1850	7000	3830	1180	2810	3050	3880	1340	139	0.62109	10.4052	0.378933	0.712914	0.909409	-6.00287	-0.0384972	11.5534	-0.0793583	0.938314	0.959827	-6.95483	-0.948017	10.966	-1.0784	0.306912	0.675201	-6.20077
536	LmxM.16.0850_S351*;S354*;T355*;S361*	5688	4901	1884.37	4077.82	3131.4	5712.87	5258.21	4537.12	2688.68	6005.86	4049.17	4736.63	4393.3	5637.55	5434.97	2103.1	7813.63	6313.11	8024.64	3112.43	6110.7	4082.12	6186.37	2919.73	3763.94	4927.04	5376.2	5021.7	3077.36	2664.31	0.38993	12.0387	0.793698	0.446326	0.817819	-5.7587	-0.0752015	12.149	-0.263846	0.797228	0.875696	-6.92047	-0.248638	12.1083	-1.07789	0.306974	0.675201	-6.20144
155	LmxM.07.0280_S3454*;T3457*;S3462*;S3463*;S3465*;S3454*;T3457*;S3462*;S3463*;S3465*	136	0.0458	523	91.3	1110	1120	239	263	599	1810	947	2120	1110	2230	79.8	22.2	1850	2330	952	1360	1790	568	2880	49.1382	138	150	423	43.2	765	1900	3.70352	7.51146	1.3837	0.197514	0.696974	-5.16786	-0.388523	9.02919	-0.335213	0.74438	0.850588	-6.89736	-1.32743	9.03519	-1.07692	0.307541	0.675201	-6.20232
1420	LmxM.32.1710_T324*;S328*;T329*;S331*;S337*;T339*;T340*;S341*	16.6	97.1	1.37	200	5.76	134	7.02	2.2	9.67	51.8	2.21	134	514	332	107	3.99	1040	115	630	720	596	1.60568	633	430	262	578	704	274	697	25.3	3.27534	5.89339	1.7595	0.109982	0.608738	-4.68295	3.20131	5.59735	1.77103	0.106982	0.246872	-5.47307	1.70124	7.31707	1.07692	0.307543	0.675201	-6.20233
639	LmxM.18.1310_S567*;S573*;T576*;T577*;T583*;T585*	37.6	288	17.8387	764	29.4	1050	52.2071	248	25.7871	192	84.5	604	1060	2140	622	40.8	5960	118	725	1920	5050	13.589	2250	1940	115	9960	13300	3130	3420	25.3	2.63365	7.71977	1.63912	0.133225	0.637998	-4.8453	1.79988	8.09396	1.05471	0.316379	0.498947	-6.38355	1.79211	10.1027	1.07549	0.308149	0.675238	-6.20382
1431	LmxM.32.2360_T342	1270	2370	81.8	2740	1990	3730	834	1500	1130	3430	3400	3220	6710	8380	4770	69.3	5640	3280	4290	5250	7460	3610	7270	7000	6670	7180	8420	7950	9040	2820	0.885356	10.4934	0.614855	0.552824	0.848308	-5.88358	1.79628	11.6993	4.08822	0.00218666	0.0330149	-1.63529	0.412186	12.4758	1.07324	0.309106	0.675238	-6.20616
741	LmxM.21.0800_S1088*;S1091*;T1103*;S1105*;S1111*	617	3030	10.2894	4840	9.04345	5070	51.2413	1290	69.6	193	11.1665	1700	2430	3020	689	27.281	13300	600	1730	2030	10100	117	6520	3760	3090	9280	11100	6760	6730	34.2838	1.96532	8.90566	0.863581	0.4087	0.806582	-5.70227	2.85587	9.83466	1.84383	0.0951719	0.232194	-5.36564	2.1418	10.3605	1.07308	0.309178	0.675238	-6.20634
805	LmxM.22.0880_S83;S84	10500	12000	542	15100	12300	13700	10000	13400	13900	19400	11400	21700	22700	25800	21500	142	22600	20900	26200	17400	20300	13800	25500	25200	16600	21300	26000	28700	22300	19800	0.253889	12.8189	0.162033	0.874611	0.964498	-6.0637	0.51874	14.0086	2.33453	0.0416002	0.145036	-4.59087	0.234366	14.3971	1.07251	0.309418	0.675238	-6.20693
1569	LmxM.34.1180_T6*;S7*;S9*	361	433	413	232	15.4343	279	374	180	192	357	326	253	211	488	125	15800	754	403	549	386	549	474	762	371	433	409	435	743	458	169	2.42074	8.76039	1.82656	0.0987039	0.608069	-4.5901	0.925788	8.50842	2.02032	0.0707839	0.197267	-5.09485	0.653758	8.31675	1.07175	0.309585	0.675238	-6.20786
73	LmxM.04.0045_T139*;S142*;S147*;T159*;T161*;S162*;S163*;S164*;T165*;T139*;S142*;S147*;T159*;T161*;S162*;S163*;S164*;T165*;T139*;S142*;S147*;T159*;T161*;S162*;S163*;S164*;T165*	62	14.308	21.2494	32.3	16.6	8.78	41.9	6.36575	20.0654	8.79668	67.9	27.5	81.2	47.1	2.12	157	1070	102	4.57	27.257	295	89.7	11.8	5.19	9.86471	7230	19300	62.3	51.0314	0.624	1.54446	5.42601	1.17193	0.269253	0.74576	-5.40786	1.05466	4.25874	0.905225	0.386527	0.569131	-6.5292	2.83167	6.1862	1.0713	0.309937	0.675238	-6.20819
480	LmxM.15.0200_S95	3303.82	3533.51	3734.67	3300.18	4133.03	4449.55	5712.55	4641.99	4163.19	5311.1	5600.4	5661.9	5856.94	6211.1	4581	4010.27	5113.2	4572.94	5682.61	5082.22	6096.14	4591.95	6629	5690.61	6323.27	5184	6198.84	6653.25	5725.31	7161.97	0.437421	12.0277	1.7098	0.118544	0.625665	-4.74989	0.271162	12.3712	1.7873	0.104016	0.243207	-5.44884	0.146071	12.5123	1.07039	0.310168	0.675238	-6.20928
20	LmxM.01.0540_S580	640	1110	1060	784	1540	897	1750	887	1440	1990	924	1020	1160	1350	1290	63.7	1310	1490	2080	1790	2210	1640	1990	1950	2140	1360	1240	1520	1560	1310	-0.194753	9.84093	-0.201215	0.844694	0.959133	-6.05628	0.583043	10.6566	2.06854	0.0652885	0.187323	-5.01924	0.292028	10.2976	1.06828	0.311074	0.675238	-6.21148
229	LmxM.08_29.1180_S301	752	900	2.07	579	84.5348	952	612	559	305	640	1160	1460	886	306	987	55.5338	1560	1070	887	1150	1140	706	1350	81.6	225	1460	1520	1590	26.7855	27.8	2.08587	8.24231	1.17504	0.268064	0.74576	-5.40454	-0.334428	9.00349	-0.418702	0.684236	0.807382	-6.86358	-1.48606	8.99439	-1.06788	0.311401	0.675238	-6.21175
1132	LmxM.29.0800_S427	288	335	6.63119	170	22.7836	485	174	26.798	174	833	743	111	843	1490	1410	10.0469	417	654	695	12.7885	728	779	1630	215	2.63794	618	1180	1440	62.3	9.87175	0.65937	6.57099	0.388295	0.706198	0.905861	-5.99917	0.135516	7.71855	0.0784755	0.938998	0.959827	-6.95491	-1.56425	8.6286	-1.0669	0.311823	0.675238	-6.21277
1640	LmxM.34.4330_T269*;T271*;S276*;S278*;T280*	1910	70.4	13.3304	10.9	24.4892	188	22.3	66.3	36.5	99.8	229	210	27.5	494	202	14.3375	875	35.8505	3.29301	74.2	372	0.769	316	61.7	6.73449	2530	4970	212	357	27.6	-0.42446	5.55454	-0.236594	0.817902	0.948725	-6.04822	-0.950506	5.50781	-0.570875	0.580689	0.730123	-6.78346	1.52737	8.15196	1.06605	0.312188	0.675238	-6.21366
1385	LmxM.32.0765_S103	22500	28400	3990	17300	20500	32900	34400	26000	22500	29400	35800	34400	22100	22600	26800	25800	38000	33600	32000	22500	38900	39700	39700	30200	2970	40100	36000	37200	23100	27900	0.942631	14.3944	1.92175	0.0845228	0.58031	-4.45564	-0.364723	14.6263	-0.546056	0.597066	0.74411	-6.79805	0.214018	14.8677	1.06489	0.312688	0.675238	-6.21486
267	LmxM.08_29.2570_S314*;S315*	70400	77200	72200	51600	61000	63000	75300	58600	58300	58500	107000	102000	82600	70000	46500	80900	94900	86500	80200	51900	85600	76700	75800	67900	1680	119000	106000	91100	63000	102000	0.232446	16.1224	1.25825	0.237795	0.725195	-5.31339	-0.812371	15.5237	-0.817907	0.432573	0.60964	-6.60525	0.266284	16.389	1.06322	0.313404	0.675238	-6.21659
1672	LmxM.36.0710_S166*;T167*;S171*;S172*;T177*;T180*;S182*;S183*;T184*;S189*;S191*;T192*;T194*	3030	4820	12.9935	3790	4360	4250	2050	3900	4250	4190	5070	6030	5410	7050	5440	21.2358	7180	6680	7160	5870	6010	3270	5230	4840	2380	6430	4580	6380	6240	167	0.754196	10.6726	0.349742	0.73402	0.921326	-6.01384	0.193692	11.9108	0.633678	0.54044	0.705022	-6.74377	-1.00356	11.9902	-1.06265	0.31365	0.675238	-6.21718
422	LmxM.12.1200_S508	1700	2040	348	2030	2690	3410	2770	2650	2140	3310	3530	5210	4230	5360	5280	5.96329	2940	2950	3110	4430	3260	2770	5450	4810	5400	4910	4770	7160	6240	4260	-0.641854	10.1889	-0.363004	0.724401	0.916022	-6.00896	0.569984	11.7448	2.38918	0.0378816	0.138588	-4.50075	0.203538	12.2884	1.062	0.313776	0.675238	-6.218
1478	LmxM.33.0880_T36*;S39*;T41*;S43*;T36*;S39*;T41*;S43*	1700	2040	348	2030	2690	3410	2770	2650	2140	3310	3530	5210	4230	5360	5280	55.5599	2940	2950	3110	4430	3260	2770	5450	4810	5400	4910	4770	7160	6240	4260	0.00211849	10.5109	0.00172354	0.99866	0.999099	-6.07741	0.569984	11.7448	2.38918	0.0378816	0.138588	-4.50075	0.203538	12.2884	1.062	0.313776	0.675238	-6.218
1488	LmxM.33.1390_S634	1050	945	161	956	1010	645	301	25.2	507	2020	376	941	923	1490	2030	69.2	1950	1120	1920	2020	1040	546	1350	1480	1710	1080	1420	1360	2060	1320	0.385201	9.61905	0.36278	0.724563	0.916022	-6.00905	1.71938	9.29731	1.69203	0.121352	0.265161	-5.58728	0.504289	10.2144	1.06196	0.313792	0.675238	-6.21804
616	LmxM.18.0650_S645	10305.1	8550.6	12609.3	10801.8	12249.7	12662.8	12614.2	8591.74	10397.9	14594.3	13710.3	16160.5	13495.3	16210.1	8673.79	16181.8	17518.3	17570.7	20869.7	12984	16652.7	13262.7	22710.8	17222.8	9501.98	13163	16157.4	16011.5	13642.8	17647.9	0.639715	13.7188	3.14098	0.0106763	0.271298	-2.5857	0.395753	13.6973	1.65437	0.128895	0.277041	-5.64087	0.19272	13.7984	1.06017	0.314654	0.676304	-6.21981
159	LmxM.07.0300_S449*;S450*	762	955	1020	700	776	1030	1290	986	869	1170	1310	1340	884	1170	860	667	1180	1250	1220	368	1150	1080	1530	859	1340	1040	1250	1450	774	3.68787	0.0263145	9.71685	0.0491208	0.961804	0.990298	-6.07615	0.14311	10.1201	0.537713	0.602471	0.746673	-6.80297	-1.63617	9.27627	-1.05842	0.31548	0.676831	-6.22155
1142	LmxM.29.1200_T325	2623.22	2042.91	1628.04	1661.19	1768.44	1466.69	1511.36	1193.67	405.918	2236.54	1985.21	2285.68	2287.24	2803.29	2166.2	72.42	2883.46	2621.04	3161.23	1619.71	2237.73	1719.93	2502.85	1678.63	1708.32	1959.9	1939.85	2533.81	1517.85	1988.1	-0.63862	10.5824	-0.63345	0.541112	0.845047	-5.87193	0.704695	10.571	1.66456	0.126813	0.274138	-5.62644	-0.223273	11.0497	-1.05686	0.316001	0.676831	-6.22331
928	LmxM.25.1770_S50	4890	8840	1145.15	11530	3208	15610	5270	10280	7040	10810	8900	17070	22080	26440	14800	1138	29970	13170	22480	22650	36000	12530	34200	33760	21030	35540	43760	35070	39640	5180	1.39295	12.8299	1.43731	0.182148	0.696873	-5.10291	1.48219	13.9016	4.03969	0.00236374	0.0343446	-1.71521	0.618575	14.3399	1.05691	0.316136	0.676831	-6.22312
554	LmxM.16.1425partial_S151	395	775	853	422	361	127	437	259	246	339	170	409	195	102	74.3	681	1080	1110	655	41.6	389	677	417	379	154	291	359	187	178	288	-0.167717	8.95157	-0.17477	0.86484	0.964498	-6.06147	0.483749	8.2668	0.842555	0.419065	0.600714	-6.58463	0.656975	7.64457	1.05602	0.316369	0.676831	-6.22418
186	LmxM.08.0170_S132	240	544	4.24228	1900	0.37	1410	3.07064	420	187	475	78.5	665	1440	2430	614	213	9120	344	1490	3070	6100	253	3360	3170	1280	9800	12300	3410	4820	26.6949	4.58087	7.99775	1.95159	0.0804854	0.573244	-4.41291	3.39822	9.1457	2.15083	0.0571369	0.171132	-4.89048	1.77626	10.2226	1.05486	0.317027	0.677251	-6.22523
1760	LmxM.36.3980_S162	764.2	2866	66.1	8490	122.6	151.7	192.521	3950	308	3077	153.5	3940	5700	13060	5740	8.84253	12380	455	2600	6700	10560	147.14	4122	6490	1394.9	28650	44860	11760	14500	318	0.505115	9.67227	0.237438	0.817265	0.948584	-6.04801	1.81015	10.2322	1.33802	0.210684	0.38164	-6.06111	1.61502	12.376	1.05369	0.317537	0.677251	-6.22643
1747	LmxM.36.2810_S371*;S373*;T376*	2400	1380	1230	1610	2300	1710	1690	1340	2160	3390	1140	2100	2010	2500	1920	879	2530	2610	2430	2420	1360	1970	2180	1880	3200	1330	1250	1910	2290	917	0.235606	10.8666	0.507373	0.623054	0.862258	-5.94477	0.0618732	10.9618	0.201616	0.844237	0.908103	-6.93616	-0.358477	10.6925	-1.05267	0.317824	0.677251	-6.22762
1311	LmxM.31.0985_T339*;S341*;S342*;T346*;T347*;S350*;T351*;T357*	3457	5314	762.3	3554	5060.5	3957	6310	4583	3952	6960	5370	5660	6610	8390	7440	3851	9030	8600	9890	7136	7460	9020	12400	9430	9910	6270	7290	11300	9630	5625	1.27778	12.2	2.28059	0.0465544	0.491518	-3.92697	0.926141	12.7529	4.41799	0.00128069	0.0245733	-1.08916	0.231535	12.8044	1.05254	0.318036	0.677251	-6.22761
285	LmxM.09.0460_S758	506.9	428.232	411.2	373	20.5128	553.301	966.829	312.3	342.046	531.589	420.636	708.607	880.8	1018	618.2	32.754	1188.4	1096.52	37.9553	612.574	795.713	565.7	1575.2	469.055	769.687	591.188	616	720	659	63.1599	0.107821	7.91651	0.0758309	0.941097	0.983826	-6.07441	0.615003	9.26511	1.27208	0.231972	0.405401	-6.1413	-0.784042	9.05426	-1.04989	0.319041	0.678606	-6.23048
288	LmxM.09.0470_S81	2700	2550	214	1910	36.8	2990	2110	1880	1900	1730	2960	3060	3150	4120	2720	508	5550	3600	4440	3100	3590	2720	4830	3730	3830	3560	2480	2820	3990	360	2.07953	10.3513	1.59683	0.142386	0.652341	-4.90089	0.822248	11.4339	3.88283	0.00301307	0.0382764	-1.9676	-0.632072	11.3139	-1.04686	0.320521	0.680969	-6.23344
827	LmxM.23.0490_T174	4310	3690	292	4120	2540	5530	2930	2090	2790	4630	3450	6220	5590	6750	6360	326	7550	5510	7110	6450	7150	4050	7410	7140	6860	7550	7810	7990	7870	3680	0.73556	11.4541	0.686396	0.508566	0.839282	-5.83703	0.917302	12.179	3.15059	0.0102582	0.0738167	-3.21069	0.281158	12.5724	1.04471	0.321465	0.682188	-6.23564
844	LmxM.24.0680_S523	4380	3010	4150	2840	3600	3920	4470	3560	3830	5250	3960	3720	3600	5140	2160	4990	4590	4590	5740	3710	5600	5550	5260	5010	3570	4240	3880	4440	3780	4780	0.400161	11.9914	1.42763	0.18431	0.696873	-5.11473	0.244209	12.1464	1.39828	0.1921	0.356567	-5.98562	0.232896	11.9226	1.0435	0.321842	0.682202	-6.23702
1135	LmxM.29.0910_S178	234	495	70.5484	315	32.4644	719	6.54	279	19.3228	277	74.9	1370	685	1260	745	3.67884	5460	291	1090	8.44	2990	91.9	1350	744	34.9	8960	10700	1910	2630	36.0781	-0.127203	7.19284	-0.0629788	0.951064	0.98465	-6.07534	2.08435	7.58402	1.26703	0.233864	0.407162	-6.14722	1.60815	9.9855	1.04261	0.322387	0.68257	-6.23778
710	LmxM.20.0960_T2795	497	783	552	474	39.5	1220	1730	1200	924	1860	1620	2120	1400	1270	1240	33.6	1410	1010	1130	559	1920	1660	2190	1730	1790	1920	1420	1790	1070	23.119	0.58196	8.66518	0.46765	0.650382	0.871481	-5.96434	0.462399	10.6214	1.87617	0.0899234	0.223308	-5.31623	-1.19417	9.95283	-1.04087	0.323157	0.683416	-6.23956
509	LmxM.15.1350_S143*;T144*;S145*;S152*;S154*;T156*	775	469	745	91.2	898	880	1000	903	508	840	1030	1210	1260	1020	590	1010	822	671	499	770	959	1160	1040	565	1700	1100	1390	1550	886	1620	0.654157	9.1939	0.890667	0.394333	0.802609	-5.6797	0.342487	9.82497	0.923573	0.377337	0.561802	-6.51234	0.36956	10.1343	1.03842	0.324088	0.684599	-6.2422
862	LmxM.24.1560_S477	73800	76300	78800	45900	54000	72100	84200	54500	60700	56100	88500	89000	78900	73400	40000	90900	86800	87300	71600	53700	80300	76400	84200	66500	70300	99400	90900	89500	56500	96100	0.253577	16.0995	1.21838	0.251934	0.731411	-5.35763	0.21998	16.0897	1.59357	0.141947	0.292468	-5.7259	0.253383	16.2455	1.03776	0.324532	0.684752	-6.24272
265	LmxM.08_29.2520_S358	8.0798	17.6919	19.8195	1.42009	112.745	765	75.9146	79.4	46.7	76.9	62	61	169	13.0098	31.3051	14.8352	338	378	19.327	44.584	34.9116	168	72	49.0714	331	168	259	59.2	82.5916	28.5057	2.3628	4.93962	1.72968	0.115368	0.616469	-4.7237	-0.254315	6.66223	-0.267058	0.794821	0.875111	-6.91954	0.908418	6.04534	1.03426	0.32593	0.686113	-6.24642
916	LmxM.25.1445_S11	10380	12840	10940	8150	9590	11040	13860	10140	8804	9990	18350	17610	18060	17140	10544.9	16020	16330	16370	15840	10808	15940	15250	16780	16660	11514.1	18080	16240	19140	15830	22140	0.537117	13.594	2.52511	0.0304343	0.412438	-3.54752	0.503896	13.6294	3.1503	0.010259	0.0738167	-3.21094	0.180194	14.0576	1.03331	0.326407	0.686113	-6.24733
535	LmxM.16.0820_T455*;S458*;S465*;S466*;S470*;T455*;S458*;S465*;S466*;S470*	17200	33000	77.4	46600	20200	45100	3900	35700	406	36100	21700	36500	41400	43000	28700	9770	88400	40800	57200	43200	74200	40400	43700	77100	19700	54400	70100	61900	56500	14000	2.208	14.1369	1.35224	0.207033	0.703355	-5.20522	2.21562	14.3716	1.80471	0.101443	0.240586	-5.42379	0.441206	15.2404	1.03349	0.326427	0.686113	-6.24706
575	LmxM.17.0480_S144	9829.26	20932.3	414.708	24617.9	10069.6	25878	3558.63	13615.1	11646.3	17220.2	9431.13	21008.5	22700.4	28856.8	20529	634.224	50085.4	19455.6	27006.6	31479.8	45929	14287.4	32709.4	33301	24586.2	32598.5	38288.1	25753.2	31411.4	10719.4	0.926924	13.3029	0.649169	0.531324	0.844073	-5.86184	1.22539	14.1665	2.41787	0.0363238	0.135717	-4.4564	0.404441	14.4371	1.03295	0.326667	0.686113	-6.2476
1738	LmxM.36.2580_S432*;T435*;S436*;S438*	11.1356	1.92	27.9182	2.29	12.7753	2.41	3.55	21.5	12.8581	8.02388	13.6937	13.9	19.8	216.953	12.2	4980	26.8	10.1	19.7297	4.03407	5.83	19.7002	8.83206	60	3.08	35.6	10.4	24.8	2.65	10.4107	2.51699	4.07689	1.38711	0.196504	0.696873	-5.16377	0.660835	3.17282	0.697918	0.501047	0.674586	-6.69916	-1.05987	4.12005	-1.03098	0.327415	0.686135	-6.24972
810	LmxM.22.1000_S278	22.8052	20.207	67.8093	69.2903	2923	25.7855	62.1244	22.8172	27.353	57.1373	10.8286	35.2085	22.6455	129.5	57.9168	72.2697	87.9923	18.426	29.8802	33.8414	81.1008	25.9779	296.395	24.1725	90.0167	31.1379	68.6047	65.5247	19.4372	3575	-1.14783	5.93794	-0.863495	0.408745	0.806582	-5.70234	0.914407	5.61073	1.1422	0.279839	0.458597	-6.2903	1.44616	5.91278	1.02916	0.328357	0.686135	-6.25144
1641	LmxM.34.4410_T294*;T299*;T305*;S307*;T308*;T313*;T314*;T318*;T319*;S320*	377	606	1080	753	652	698	1120	2030	461	389	602	1490	1020	936	799	861	1390	1530	663	1620	341	142	1490	816	1380	1310	369	999	887	170	0.804211	9.75883	1.51847	0.160304	0.673346	-5.00148	-0.361706	9.42232	-0.479786	0.641647	0.774878	-6.83427	-0.646427	9.53308	-1.02864	0.328437	0.686135	-6.25211
680	LmxM.19.1380_S476*;T480*;S481*;S482*;T485*;S493*;S497*;S498*;S500*;S502*	5.59385	2.66554	22.3858	16.0025	20.2761	45.1	14.4357	30.8684	27.0389	1.19	40.8256	7.82654	50.0904	9.19678	10.2228	54.6	26.6369	49.1	19.8135	59.5	39.8	12.8471	53.1	13.2771	5320	22.0921	25.4243	7.53486	1.63437	7.50878	1.92047	4.30518	2.60337	0.0266449	0.392639	-3.42619	2.30684	5.01394	1.33739	0.210727	0.38164	-6.06195	-0.971321	3.61856	-1.02857	0.328468	0.686135	-6.25218
638	LmxM.18.1180_S378	532	1230	334	1060	859	176	3550	1150	1310	2150	1400	3340	2180	3010	393	3040	3320	3600	2220	394	2250	3070	4090	3670	2420	90.2	798	1690	2240	1490	1.46384	10.2319	2.00093	0.0738588	0.556568	-4.34024	1.39081	10.8646	2.00664	0.0727424	0.200586	-5.11746	-0.97848	10.1949	-1.02796	0.32889	0.686135	-6.25264
497	LmxM.15.1000_S115	6034.59	4970.7	3582.02	4082.3	5685.2	9102.58	9659.19	6790.68	7272.38	8412	10690.6	9193.75	8758.83	10197.5	5527.9	9199.7	11696.7	8305.68	11273.3	5723.5	12221.5	10943.3	13462.1	10660.7	9764	10557	11540.3	10678	8270	8919	0.906276	12.6757	3.12083	0.0110458	0.271298	-2.61712	0.47185	13.233	3.24376	0.00875059	0.0685897	-3.05092	0.196708	13.1774	1.02741	0.329026	0.686135	-6.2533
1653	LmxM.34.5390_S2502*;T2503*;S2504*;T2507*;S2508*;S2510*	4786.2	12152.3	126.922	13812.1	5102	15351.8	2635	9388.7	4753.58	10026.1	5283.7	14234.1	15057.3	18808.6	12821.4	3145	29087.9	12042.4	22126.5	23421	23731.8	6768.1	19162.2	20590.4	16954.5	22614.7	23410	24541	25354.9	5010	2.01998	12.7804	1.60844	0.139815	0.652	-4.8857	1.17828	13.3837	2.34049	0.0414423	0.144868	-4.58371	0.519069	13.8371	1.02562	0.329938	0.686135	-6.255
652	LmxM.19.0090_T163	144	236	203	70.9	234	141	314	289	10.3883	357	615	477	799	273	178	4.45862	525	321	447	187	618	480	324	387	105	545	585	608	417	1050	-0.173151	7.26062	-0.132563	0.897253	0.97552	-6.06823	1.27257	7.72944	1.22448	0.248683	0.421411	-6.19729	0.579516	8.96432	1.02522	0.329966	0.686135	-6.25555
1836	sp|CAS1_BOVIN|_S11	237	7.79637	14.0852	491	66.7734	1180	18.9	37.7	11.8158	29.1	40.3	37.2	178	1870	5850	35.8541	2400	30.2	1410	422	593	63.3199	779	165	172	5510	33000	2040	2240	10.1567	2.1647	7.01604	1.30137	0.223241	0.712669	-5.26442	2.29751	6.77015	1.77154	0.106727	0.246872	-5.47203	2.29946	9.43147	1.02542	0.33003	0.686135	-6.25521
207	LmxM.08.1140_T431*;T432*;S437*;T439*;T444*	110	135	12.1355	321	334	1230	598	853	378	802	679	802	803	892	1070	8.22162	767	731	773	112	1330	1020	2520	1420	1660	343	590	1340	1440	36.4	0.873689	7.27074	0.582337	0.573648	0.848308	-5.90319	1.08097	10.0274	2.76775	0.0197662	0.10193	-3.86479	-0.975181	9.22607	-1.02022	0.332367	0.689215	-6.26043
1270	LmxM.30.2970_S1355*;S1359*;T1360*	2454.9	3112.1	3164.6	2439.75	4097.1	2439.2	3977.9	3249.9	2352.2	3964.2	3213.9	3954.9	3416.7	4246.2	4271.3	3883.78	4340.2	4530.7	5992	4231.7	3345.8	3389.2	5223	5037	5532.6	3127.4	3739.7	6177.64	3704.4	7006	0.600464	11.8494	2.03057	0.0701535	0.556568	-4.29629	0.497769	11.8546	2.14186	0.0577032	0.171989	-4.90296	0.250271	12.0152	1.01934	0.332633	0.689215	-6.26144
1506	LmxM.33.2380_S81	813	2170	10.9768	1370	892	2060	1180	2120	1450	1650	2250	3910	3420	3870	2930	17.8	3440	2270	3240	2790	2800	1690	3260	2870	2450	2770	2690	4350	3860	58.8	1.14609	9.45861	0.608324	0.556972	0.848308	-5.8876	0.627428	11.0043	2.51775	0.0303861	0.122961	-4.2869	-1.10705	11.0951	-1.01963	0.332634	0.689215	-6.26102
1467	LmxM.33.0250_S247	41.6	298	429	63.5	9.32266	45.6	110	208	7.91994	0.791	27.0771	48.9	40.057	34.1347	7.76792	110	581	144	75.8	2.37	59.2	115	132	127	16.1721	101	316	250	4.49687	27.2	-0.18585	6.21746	-0.117757	0.908667	0.977095	-6.07017	1.62831	5.34215	1.1102	0.292761	0.473305	-6.32511	1.22336	5.36077	1.01824	0.333258	0.689732	-6.26241
105	LmxM.05.0630_T84*;S88*;S90*;S93*;S94*;T100*	1760	2010	1160	819	1010	1770	1700	1270	1320	1330	2100	1600	1410	1550	453	1760	1700	1670	2000	1040	1360	1630	2170	1520	1040	2030	1720	1550	1240	2300	0.322871	10.4799	0.715046	0.491173	0.833863	-5.81739	0.0361503	10.5331	0.143043	0.889081	0.930521	-6.94713	0.442825	10.534	1.0159	0.334171	0.690845	-6.2649
447	LmxM.13.1470_S1286	16.6121	5.34	9.46	17.3	142	9.74	24.4	14	16.5	12	7.21	20.6	21.2	18.7	14.3	5.52	2.1	8.02	12.3	3.07	24.8	24.4856	19.8	61.1	35.9	12.1136	32.0709	7.06855	22.7	1660	-1.83956	3.27528	-2.00491	0.07372	0.556568	-4.33592	1.06463	4.3982	1.91544	0.0842787	0.217671	-5.25665	1.38826	4.63082	1.01506	0.334698	0.69116	-6.26559
255	LmxM.08_29.2020_S746*;S750*;S754*;T755*;S756*	189.359	610.602	33.5437	744.315	70.9001	665.052	45.8963	182.132	52.2929	263	58.3211	578.148	539.756	816.615	306.045	47.1404	1760	147.451	349.49	719.8	1437.89	295.6	631.7	576.173	359.245	1469.35	1702.12	1063.27	325.3	150.409	0.782076	7.90594	0.628195	0.544407	0.845529	-5.87526	1.90112	8.18135	2.24804	0.0481982	0.155939	-4.73199	0.967644	8.89353	1.01391	0.335136	0.691288	-6.26683
1393	LmxM.32.1035_S26	8114	10829	10075	9256.9	6485.9	9481.7	14425	11870	8335	12890.8	14645.7	17140	13979.7	8818.9	89	11191	18870	14570	12160.1	993.5	13498	16130	11458.3	14176	211.35	12360	18489.2	15619	4635.1	20140.6	-0.103178	13.0538	-0.140759	0.890945	0.97205	-6.06706	-0.908918	12.9938	-0.830811	0.42558	0.604067	-6.5944	1.38372	12.9431	1.0128	0.335723	0.691724	-6.26784
1192	LmxM.30.0170_S10	1292.1	1293	955.802	1108.5	230.8	1074.6	1310.2	982	875	1196	1362	1473.1	1406.9	1638	1440	35.0844	2068	2115	2461	773	1722	1505.5	2071.7	1460	1350	1088.8	1303	1895	1654	134.635	-0.0969794	9.659	-0.0802002	0.937711	0.982455	-6.07405	0.574223	10.3595	2.44044	0.0346971	0.13315	-4.41582	-0.69505	10.1653	-1.00895	0.337478	0.694564	-6.27168
1736	LmxM.36.2580_S199	774	1320	58.7	1080	51.5	676	447	612	349	777	509	770	997	1180	1150	28.1223	2140	1360	2110	210	1070	754	1430	537	1270	751	853	935	1110	10.6097	0.688517	8.66448	0.448913	0.663374	0.876567	-5.97312	0.794351	9.49943	1.93134	0.0820885	0.215088	-5.23237	-1.24643	9.15952	-1.0043	0.339604	0.697635	-6.27629
284	LmxM.09.0460_S2738	3133.86	2377.06	2284.82	2198.33	2572.26	2811.24	3347.5	2124.08	2064.68	2692.06	3396	4136.61	3365.48	3636.3	3079.18	2888	4342.6	3718.44	4152.5	3234.31	3124.01	2689.8	3350.7	3377.3	4003.2	3304.12	3086.08	4360.46	3592.1	556.023	0.540424	11.5537	1.79432	0.103445	0.608738	-4.63382	0.355327	11.5026	1.88603	0.0884749	0.223049	-5.30133	-0.51511	11.5179	-1.00402	0.339728	0.697635	-6.27656
374	LmxM.11.0420_T268*;S271*;S277*;S281*;S284*	59.7	38.7	59.6	35	1270	407	27.4	364	316	520	271	180	419	348	252	47200	385	351	340	1150	402	131	508	680	1070	197	216	353	669	2580	3.72726	8.36584	2.33478	0.0424983	0.472449	-3.84489	0.973403	8.34249	1.05854	0.314572	0.496948	-6.37971	0.77089	8.52645	1.00105	0.340947	0.699218	-6.27965
1107	LmxM.28.2500_T65*;T67*;T72*;T73*;S75*;T78*;S83*;S84*;S88*	23109	63190	71.2974	99750	2772	95490	722.6	35236	7081	21088	7335.69	74810	86240	138080	50885	87.7	621900	30990	69710	149040	577300	19472	135780	255030	74060	683900	828900	195830	248020	2490	1.85053	13.8537	0.697367	0.501973	0.839282	-5.82948	3.25539	15.2874	2.48007	0.032664	0.128115	-4.3533	1.53754	16.3963	1.00034	0.34142	0.699218	-6.28021
1702	LmxM.36.1730_T429*;T430*;S432*;S446*;T448*;T450*	11.1527	295	75.2891	956	21.7	192	42.8	175	62	121	77.1	233	597	783	445	6.3145	2490	214	566	57.5	1410	94.1	853	272	37.8	1840	3380	1310	1490	28.022	0.882693	6.8931	0.494224	0.632167	0.865781	-5.95129	1.3506	7.34106	1.28676	0.227009	0.400295	-6.12373	1.30165	9.00382	0.999866	0.341637	0.699218	-6.28067
464	LmxM.14.0320_S605	6.38739	28.7657	70.2127	20.195	0.65	3.62475	9.92	1.93	27.0564	10.2557	7.26958	27.5375	1.5	4.89035	13.3133	9.69313	11.3842	9.86748	39.1533	58.2	154.764	0.139	14.8352	16.0056	20.3601	17.7759	14.9981	0.876	26.1141	1060	0.774603	3.86122	0.628218	0.544392	0.845529	-5.87524	0.486627	3.08993	0.2932	0.775365	0.867166	-6.9116	1.67386	3.68791	0.998811	0.342123	0.699434	-6.28171
821	LmxM.23.0050_S230	24.7828	18.3027	22.1	39.3019	4.54353	23.4885	70.3	385	18.0538	37	3.21822	369	27.3	28.3	37	0.327	31.5	4.86	3.1	13.5107	16.2932	20.5786	18	8.98362	4.31861	0.581	38.5041	101	7.43613	8.65736	-1.94753	3.18055	-1.64832	0.131303	0.637998	-4.8331	-2.16494	4.64988	-2.36465	0.0395054	0.14185	-4.54124	-1.5733	4.2167	-0.997764	0.342606	0.699645	-6.28274
852	LmxM.24.1100_S1192*;S1195*;S1197*;S1199*;T1201*	22.3954	103.617	5.17446	92.2607	0.609	36.824	21.955	380	7.72917	28.6473	140	452	8.24409	12.5916	14.9108	59.2575	25.3131	63.1725	19.5677	26.6148	13.3168	54.1628	58.3035	4.72393	10.6562	110.86	10.3361	7.24487	87.9945	0.249	1.23854	4.49203	0.907978	0.38593	0.800544	-5.66437	-1.00121	4.70331	-0.885156	0.39675	0.579092	-6.54732	-1.81456	4.40182	-0.995193	0.343792	0.70129	-6.28527
83	LmxM.04.0540_S179*;S180*;T182*	1493.16	3617.4	99.9	14485	1363.9	15909	42.1498	4292	717.9	4734	588.5	8371	12300	20410	8862	43.0842	33690	3210.9	13521	24440	23811	422.639	17401	19807	9345.84	32140	50310	21060	30240	830	1.43493	11.3661	0.73796	0.478042	0.831463	-5.80062	2.33888	11.7932	1.41294	0.188203	0.352665	-5.96684	1.25703	13.2783	0.99162	0.345447	0.703157	-6.28878
1804	LmxM.36.5950_T156*;S158*;S161*;T170*;S179*;S180*;T182*	201	1590	57	2770	0.00316	5730	64.9	1710	10.5	301	223	2460	3140	5410	1790	259	11000	736	3070	4670	12100	407	7310	4910	2670	12700	15700	8340	10100	122	5.49805	8.19874	1.61193	0.139052	0.65174	-4.88113	3.56824	9.95816	2.15227	0.0569989	0.170997	-4.88819	1.38812	11.4719	0.991303	0.345594	0.703157	-6.28909
1562	LmxM.34.0950_S96*;S100*;S102*;S103*;T105*;S106*;S108*;S112*;S116*;T120*;S122*	62	57.2371	11.5789	32.3	16.6	8.78	41.9	12.6012	10.0486	6.3271	67.9	27.5	81.2	47.1	2.12	157	1070	102	4.57	4.80272	295	89.7	11.8	5.19	7.73842	7230	19300	62.3	27.2303	0.624	0.818682	5.28796	0.5393	0.601859	0.851568	-5.92761	1.08221	4.17491	0.921478	0.378385	0.561802	-6.51427	2.65044	6.09558	0.990747	0.345852	0.703157	-6.28963
525	LmxM.16.0770_T556	4670	8110	36.9	845	40.5	9030	6230	8550	1780	9210	8630	12300	10000	10500	1420	34.4	12300	8650	12000	82.9	11100	9890	13200	699	1130	12000	13600	11800	947	34.4091	1.25007	9.71361	0.539665	0.601616	0.851568	-5.92741	-0.55687	12.2763	-0.608484	0.556511	0.71286	-6.76003	-1.5957	11.958	-0.989302	0.346524	0.703745	-6.29105
662	LmxM.19.0510_S1548*;T1551*;T1552*;T1553*	14.6186	438	133	286	22.6	543	800	506	293	359	473	554	502	369	305	92.0832	583	346	198	18.7	658	805	345	422	401	653	501	1290	33.6	14.8	0.728648	6.83591	0.564827	0.585038	0.850545	-5.91333	0.0839088	8.92081	0.18248	0.858832	0.913857	-6.94015	-1.22809	8.13618	-0.986525	0.347816	0.704607	-6.29376
577	LmxM.17.0480_T220	1970	1060	1780	1100	1420	1150	1440	777	711	1170	1350	1460	1410	1710	832	1.16	2280	1590	2530	1310	980	1120	2160	994	250	1680	1690	1880	1110	1880	-1.74049	9.60305	-0.873284	0.403645	0.806582	-5.69412	-0.172284	9.89927	-0.318817	0.756389	0.856869	-6.90316	0.298847	10.5119	0.985274	0.348255	0.704607	-6.29513
738	LmxM.21.0470_S279;S285	1970	1060	1780	1100	1420	1150	1440	777	711	1170	1350	1460	1410	1710	832	1.16	2280	1590	2530	1310	980	1120	2160	994	250	1680	1690	1880	1110	1880	-1.74049	9.60305	-0.873284	0.403645	0.806582	-5.69412	-0.172284	9.89927	-0.318817	0.756389	0.856869	-6.90316	0.298847	10.5119	0.985274	0.348255	0.704607	-6.29513
1435	LmxM.32.2440_S228*;S233*	26425	24017	29200	27780	35071	41020	48040	27430	42960	46149.4	23249	33080	26910	33260	21005.8	15456.9	64190	50950	63240	48493.7	53010	37760	62350	37360	35945.7	41710	30883	30900	33108.7	21464.7	0.620412	15.0972	1.6691	0.127054	0.633652	-4.80542	0.129041	15.3654	0.62341	0.546898	0.708676	-6.75053	0.193628	14.8197	0.985107	0.348478	0.704607	-6.29514
1244	LmxM.30.1650_T2	294	1030	38.2488	1260	1520	2350	119	811	1170	2180	754	1550	2370	1860	1690	19.3921	4170	1780	3540	2420	2940	1110	3830	2840	115	2140	2800	1870	2290	1190	1.15934	9.44657	0.700073	0.500355	0.839282	-5.8276	0.563802	10.0897	0.506826	0.623327	0.763409	-6.81996	0.362053	10.7712	0.981416	0.35006	0.706761	-6.29888
1715	LmxM.36.2130_S539	1170	1010	775	631	1.05	2310	2360	639	1760	2240	1520	1230	1100	1760	1600	36.8453	1630	1360	1410	358	1510	1180	2230	1150	2040	1210	1490	2140	2200	0.139	1.21728	8.43711	0.589921	0.568753	0.848308	-5.8987	-0.111812	10.6658	-0.278453	0.786306	0.872454	-6.91618	-2.45221	9.24645	-0.98119	0.350311	0.706761	-6.29895
850	LmxM.24.1060_T146	11400	14500	3430	8090	10400	11900	12800	9340	5200	10900	14000	12500	9830	9800	10500	12800	17000	14400	17400	10400	16300	14500	14400	13000	8260	14700	15400	15700	8480	11400	0.714251	13.4313	1.86322	0.0929982	0.598268	-4.53866	0.436041	13.4436	1.59543	0.14154	0.291957	-5.72333	0.191364	13.5482	0.978525	0.351561	0.708338	-6.30154
1092	LmxM.28.1730_S882	6160	13300	28.6584	16000	9060	17200	1830	13900	12500	20900	4090	17100	24300	24100	16400	3910	34200	14400	20800	20000	36800	19800	28300	34400	12900	27600	37700	28800	26500	6440	2.24013	12.768	1.36217	0.203988	0.703355	-5.19349	1.26459	13.9586	2.0112	0.0721921	0.199783	-5.11038	0.585714	14.1301	0.977763	0.35192	0.708338	-6.30228
651	LmxM.19.0080_S87*;S88*;T94*;S95*;S96*;S104*	27044.8	36522.4	291.861	27112.2	15607.5	39110.7	35008.8	27613.5	29314.5	33907.7	26442	38361.3	33628.4	37702.9	25601.9	4434.3	50434.5	44107.8	40025.1	27011.6	29531.8	39532.3	51702.4	44348.5	41583	41213.2	42519	50826.1	48419	18964	1.28999	13.9901	0.969437	0.355918	0.782208	-5.6093	0.313306	15.1551	1.92759	0.0826012	0.216124	-5.23811	0.262506	15.0916	0.975438	0.353014	0.708338	-6.30453
702	LmxM.20.0700_S190	510	468	390	433	97.9	579	790	461	549	643	744	779	718	779	413	1.26	675	730	865	596	884	829	842	717	891	659	634	823	581	31.7	-0.724773	8.00632	-0.406276	0.693373	0.89502	-5.99182	0.480966	9.4567	1.52778	0.157389	0.311733	-5.81577	-0.880386	8.9454	-0.972825	0.354135	0.708338	-6.30717
1755	LmxM.36.3420_T331*;T338*;S339*;S340*;S341*;S350*;T355*	5790	6710	0.594	3680	5350	7210	5570	4500	6280	4840	7390	8200	6140	6430	5990	8060	7890	7170	9210	5180	6360	7420	8490	6840	424	7380	9160	7880	6350	6850	3.10941	11.2929	1.29174	0.226428	0.716424	-5.27546	-0.448206	12.2264	-0.595912	0.564552	0.720156	-6.76799	0.138643	12.7965	0.971588	0.354689	0.708338	-6.30839
1606	LmxM.34.3110_S347	9030	9010	8640	5930	7230	9660	11800	7810	6440	10500	13200	14300	12100	14300	5960	8950	10100	10200	7950	6220	13700	11500	12900	9100	8340	13800	13600	15700	10300	14800	0.119445	13.0014	0.490782	0.634325	0.865781	-5.95319	0.271488	13.277	1.30104	0.222265	0.395717	-6.10649	0.241264	13.6005	0.97129	0.354974	0.708338	-6.30853
297	LmxM.09.0750_S228*;S231*;T232*;S238*;S245*;S246*;T247*;S228*;S231*;T232*;S238*;S245*;S246*;T247*	4540	5820	2700	8750	11700	17300	11200	10300	10400	19300	14100	14400	15200	19700	9400	16300	24600	14200	19000	16100	22000	12000	19300	11800	935	15200	16700	11200	23800	18700	1.57955	13.3224	4.02738	0.00257186	0.139334	-1.26416	-0.566613	13.4048	-0.733671	0.480091	0.656516	-6.67242	0.229331	13.9053	0.970817	0.355198	0.708338	-6.30899
1746	LmxM.36.2760_S334	1954	7277	54.9758	26200	874.7	30340	762.323	11020	4155	10490	2456	29940	47300	70700	24360	18.83	80800	9805	35360	47700	72200	3164	60600	56300	28580	87700	155600	88200	105600	2899	2.09117	11.844	0.853054	0.414232	0.808279	-5.71102	2.19389	13.7506	1.99191	0.0745465	0.203429	-5.14029	1.18855	15.0629	0.970428	0.355382	0.708338	-6.30936
1535	LmxM.33.3760_T259*;T263*;S264*;S270*;S271*;T273*	2850	3300	26.3324	2060	3020	1440	2340	2080	2090	3420	2110	3300	2840	1860	2870	2540	3460	2370	2730	1980	2110	2770	1250	3560	2110	2640	2540	3440	3100	5.57064	1.23826	10.7096	0.970894	0.355228	0.782208	-5.60796	0.0263034	11.1083	0.0825494	0.93583	0.959265	-6.95455	-1.60997	10.5052	-0.969106	0.356008	0.708338	-6.31063
1727	LmxM.36.2410_S1827*;S1829*;S1834*;S1835*;T1837*;S1839*	1400	1690	3.92	1290	1020	2940	2050	2370	2170	3320	2100	3620	3260	4270	3160	36.786	3500	3660	4120	3080	4550	2650	5390	3560	3620	2510	3320	4630	4260	16.0136	1.78732	9.58814	0.897682	0.391129	0.802145	-5.6733	0.604961	11.6053	2.64841	0.0242719	0.111022	-4.06712	-1.39785	10.9439	-0.968999	0.356059	0.708338	-6.31074
1829	LmxM.36.6380_T235	476	587	332	543	676	561	902	827	244	648	921	1030	793	828	731	33.5	865	965	882	642	773	843	1150	1140	1010	951	1000	960	650	31.5	-0.220933	8.88009	-0.225496	0.826258	0.95123	-6.0509	0.740984	9.55273	1.7568	0.1093	0.251349	-5.49359	-0.921265	9.27814	-0.968428	0.35633	0.708338	-6.31129
757	LmxM.21.1230_S556*;T558*;S561*;T563*;T564*	8.77	20.8306	32.9	36.7	43.4	47.0413	1.76	5.03	35.5231	8.89	7.48286	19.934	44.1	21.4	1320	19.5	13.4	0.319	12.3	140	57.7	21.3015	10.1773	1.04	123	0.596	8.26761	13.3527	104	78.518	-1.2119	4.03216	-0.865197	0.407855	0.806582	-5.70092	0.72098	3.76146	0.517867	0.615755	0.758169	-6.81407	-1.6868	4.65046	-0.96801	0.356529	0.708338	-6.31169
889	LmxM.25.0910_S97	605.6	517.353	548.817	578.143	346	1055.9	1136.3	739.93	783.249	1195.4	1784.6	2196.52	2164.7	2628	2326.47	96.4	1863.01	1693.8	2053.16	1701.72	2128.57	1741.83	2597.14	2115.03	2413.24	2170.67	2370.42	2606.15	2766.28	2591.2	0.989903	9.48842	1.1098	0.293749	0.759939	-5.47289	1.17715	10.501	4.942	0.000575764	0.0145282	-0.264333	0.177934	11.1942	0.967514	0.356622	0.708338	-6.31231
1028	LmxM.27.0700_S377	2329	3369.1	3165.4	2410.5	263.183	3105.6	4483.3	2736.1	2370.9	88.035	3797.1	3631.3	3161.5	1855.4	785.6	2922.7	4112.5	3393	2467.2	1503	3259	4603.12	4056.84	4178.4	37.2228	3802	3987.9	4269.7	143.6	139.3	0.652533	11.0876	0.894397	0.392798	0.802145	-5.67613	0.0502935	10.5892	0.032709	0.974554	0.982018	-6.95768	-1.12333	10.602	-0.967464	0.356788	0.708338	-6.31221
66	LmxM.03.0800_T2048	145	2.18631	25.9347	189	167	250	83.1	57.3108	143	321	20.0331	249	147	295	402	21.2965	368	603	909	834	197	266	708	1130	1140	200	205	357	288	356	2.7506	6.96553	1.7936	0.104107	0.608738	-4.63594	1.95445	8.11115	2.58754	0.0269512	0.117362	-4.16977	0.821833	7.67884	0.965526	0.357567	0.708338	-6.31422
17	LmxM.01.0470_T281;T289	82.6	566	8.09223	673	11.4856	558	60.8	27.2	200	160	69.3	399	517	744	98.1	3.99	2180	582	835	4.47	741	541	1440	381	24.6	1730	1960	1300	1060	20.3845	0.538361	6.55828	0.24261	0.813369	0.945701	-6.04672	1.50349	7.70803	1.2473	0.240564	0.413357	-6.17064	1.30247	8.63611	0.964275	0.358305	0.708338	-6.31527
128	LmxM.06.0830_S863	6140	4520	375	4570	3860	8690	7000	4360	5830	6220	8130	10700	8100	8760	8020	107	10900	7790	8610	4930	10700	7680	11800	7480	9750	9670	11100	9390	5980	1890	0.214169	11.5769	0.159309	0.876699	0.964683	-6.06415	0.57567	12.8999	2.74729	0.0204745	0.103044	-3.89957	-0.423918	12.8729	-0.964207	0.358338	0.708338	-6.31534
1359	LmxM.31.3150_T1196	8680	8830	1540	6980	8060	10900	8950	8460	4090	10200	8710	10900	8930	10500	9870	0.023	13800	10700	12100	9050	12600	7750	16700	9570	12800	7710	9660	10600	9240	7880	-2.82481	11.0928	-0.812075	0.436258	0.812899	-5.74421	0.507303	13.2337	1.70172	0.119479	0.265161	-5.5734	-0.122424	13.1892	-0.963526	0.35852	0.708338	-6.31613
7	LmxM.01.0430_T369	1320	2380	29.6	2860	2070	3830	1340	2620	636	3560	2620	4530	5190	6750	5560	26.9	7050	3290	5920	5730	7890	2650	7450	5560	5280	7400	7210	5960	6940	3030	1.05294	10.32	0.575116	0.578331	0.84836	-5.90741	1.44615	11.6745	2.78987	0.0192059	0.100219	-3.83209	0.306461	12.354	0.963276	0.358782	0.708338	-6.31623
1473	LmxM.33.0660_T1003*;S1004*;S1005*;T1009*;T1010*;T1017*	729	208	7.84	858	623	915	740	1320	1300	2150	332	2520	1880	2310	2090	65.1	2380	2130	2490	1820	1720	1790	3160	3110	2800	581	1630	2460	2440	7.71705	2.24013	8.96186	1.44636	0.179657	0.696873	-5.09179	1.01676	10.7383	3.04818	0.012214	0.078805	-3.38585	-1.4871	9.80719	-0.962967	0.358929	0.708338	-6.31652
1721	LmxM.36.2300_T352	405	564	498	547	386	384	844	519	612	820	777	1120	923	1440	1220	81.2	988	1060	1060	369	249	1340	1270	618	466	641	1330	1810	228	576	0.0939527	8.93681	0.115374	0.910465	0.977624	-6.07047	0.106352	9.30568	0.195839	0.848637	0.908597	-6.93741	-0.559956	9.78517	-0.961548	0.359465	0.708338	-6.31802
1191	LmxM.30.0140_S359*;S360*;S365*	4710	9750	58.3	14900	5450	18900	2080	10200	4420	10600	5180	17200	23100	30400	19400	6.57	37700	8800	22900	29900	34800	5980	29200	24600	17400	45500	47000	27900	34700	5370	0.555838	11.7966	0.219525	0.8308	0.952443	-6.05227	1.42265	13.5166	2.19043	0.0534468	0.165739	-4.82713	0.639054	14.3275	0.961483	0.359638	0.708338	-6.31794
1084	LmxM.28.1240_S53	9500	10900	10700	6630	10800	12500	13500	9270	11300	10500	18300	19200	15900	15100	13500	14400	12500	12500	16700	9100	14500	16000	16500	13800	354	17600	25400	22500	11700	19200	0.421532	13.4317	1.7323	0.114339	0.616231	-4.71925	-0.662218	13.1351	-0.674824	0.515172	0.684172	-6.71546	0.197692	14.0885	0.960425	0.360144	0.708338	-6.31895
1326	LmxM.31.1635_S68	1143.12	1134.71	49.5381	1107.02	384.851	2240.61	1397	1049.39	1375.67	1744.44	1134.98	2083.77	2114.26	2670.84	2719.79	65.2911	920.45	675.155	1118.9	883.285	1341.42	596.104	3570.01	1925.52	2597.31	1617.9	2129.59	2166.99	2307.65	311.99	0.110145	8.98266	0.0956596	0.925742	0.97895	-6.07263	0.171384	10.6472	0.371552	0.717938	0.831724	-6.88356	-0.551283	10.7267	-0.960053	0.360322	0.708338	-6.31931
244	LmxM.08_29.1490_T833	123	252	12.0395	763	10.1433	4.25	54.6	507	6.35581	239	104	736	1090	1520	662	13	3770	81.3	435	1350	2660	4.13	2110	1670	336	7130	6950	2220	3010	33.4	1.93242	7.25171	1.07086	0.310198	0.766558	-5.5121	3.23025	7.09774	1.58074	0.145157	0.297646	-5.74377	1.4083	9.95508	0.958566	0.361034	0.70873	-6.32072
1271	LmxM.30.2970_S1355*;S1359*;T1360*;T1364*	220800	340000	2263	389400	120500	662100	121400	285700	105000	210600	126400	400200	287300	285100	229900	12350	1558000	263200	529000	795000	1046000	209600	545000	571000	316500	1862000	1448000	477300	688000	29750	1.61233	17.3504	0.963475	0.358753	0.782553	-5.61477	1.08204	18.2839	1.93701	0.08165	0.21455	-5.22476	0.957857	18.4033	0.957463	0.361563	0.70873	-6.32178
569	LmxM.17.0430_S1021*;T1023*	24	24.3	27.5282	17.4	7.81529	48.2	125	7.48346	63.4	46.9	38.3	48.1	78.2	39.7	22.9	22.7669	185	98.2	6.05853	9.91759	97.5	39.7	127	70.3	5.15897	205	127	148	67.5	9.53314	0.701771	4.56249	0.704232	0.497874	0.839	-5.8247	0.0822478	5.4408	0.0778109	0.939505	0.959827	-6.95497	0.848542	5.81721	0.956933	0.361676	0.70873	-6.32243
1421	LmxM.32.1920_S175	33604	34900	27600	32220	39870	29300	32630	30170	30320	34160	30360	39800	37880	48290	39280	296.183	43230	37620	49950	40600	32600	29410	44160	38200	39950	36050	39900	49140	45190	42620	-1.08233	14.4865	-0.824494	0.429501	0.812899	-5.7343	0.222579	15.0436	1.74971	0.110564	0.252317	-5.50394	0.129785	15.305	0.955466	0.36238	0.708891	-6.32382
1614	LmxM.34.3360_T2013*;T2017*;T2018*;S2020*;S2023*;S2024*;S2027*;S2028*;T2035*	548	1270	10.1969	848	8.54188	790	408	375	683	950	619	1370	1020	1380	790	8.95242	1280	1630	1620	22.633	800	653	1560	5.05646	277	861	838	1100	1550	13.5529	0.747164	7.48982	0.345989	0.73675	0.921353	-6.01519	-1.22048	8.62104	-0.878965	0.400053	0.582528	-6.55272	-1.16435	9.36668	-0.955454	0.362527	0.708891	-6.32369
1327	LmxM.31.1635_S68*;S71*	1350	2140	1.15	2320	18.2824	3530	1190	2630	1580	2800	1160	2470	2090	2680	2470	49.5499	2700	1220	2040	5.75588	2790	1000	3700	63.9	162	2400	2650	2210	2380	5.82	0.753109	7.78377	0.287462	0.779817	0.935035	-6.03437	-1.76745	10.2043	-1.63599	0.13306	0.282195	-5.66705	-1.53392	10.2606	-0.952514	0.363942	0.709192	-6.32648
71	LmxM.04.0030_S628	9990	6980	7640	3810	4690	7200	9730	5640	6800	7960	9530	7430	6220	7020	4590	9730	10500	8520	10800	7320	12300	9170	9420	7860	3270	9730	6180	7700	6390	9960	0.57075	12.8945	1.8498	0.0945147	0.598268	-4.55617	0.070524	12.8779	0.215069	0.834015	0.899447	-6.93312	0.21083	12.8297	0.951605	0.364381	0.709192	-6.32734
1340	LmxM.31.2200_T120*;S123*;S124*	5320	4600	3610	5150	5400	6180	6980	5320	6410	8170	4390	7060	7490	9500	8030	0.0798	5080	4230	5630	3780	4790	4430	8380	6160	7110	4680	5750	6920	7230	6450	-3.20777	10.6144	-1.10625	0.295346	0.759939	-5.47642	-0.125172	12.6138	-0.612949	0.553519	0.711005	-6.75733	-0.205609	12.6854	-0.950639	0.364786	0.709192	-6.32832
1664	LmxM.36.0180_T766	275	853	35.8638	1310	54.5	2640	29.8	794	58.6	309	161	1360	2010	3030	1170	0.0871	11100	351	1140	2670	12800	76.1	4540	4800	2030	28300	32600	5830	6780	21.3035	0.156435	7.90375	0.0535909	0.958351	0.987847	-6.07591	3.04348	9.52991	1.91986	0.0839955	0.217671	-5.25093	1.79196	10.9901	0.949891	0.365208	0.709192	-6.32896
1814	LmxM.36.6290_S558	60100	60500	61500	57500	71400	70500	82300	66900	63800	90700	82200	92600	88300	98700	68000	48790	75000	79300	89900	69500	87500	85100	91000	88700	89000	83600	84400	105100	86200	106200	0.196352	16.0188	1.18172	0.265243	0.74576	-5.39757	0.250373	16.3039	2.28426	0.0453169	0.151221	-4.67307	0.117938	16.4389	0.949001	0.365498	0.709192	-6.32995
1822	LmxM.36.6330_T244	1460	1180	1690	1050	2760	2520	2570	1980	1110	2360	3830	4250	4260	4600	3990	416	2650	2720	3000	2550	2730	3580	4780	4030	5850	3200	4430	6070	5380	5000	0.288576	10.7254	0.452422	0.660796	0.875674	-5.97162	1.00701	11.4833	3.48701	0.00580346	0.0542775	-2.6356	0.172585	12.1148	0.948751	0.365619	0.709192	-6.33018
1416	LmxM.32.1490_T2767*;S2769*	3160	2330	2570	3030	6870	4710	3090	2920	4210	7390	3500	5210	4600	6430	5230	1510	5370	5450	4830	7490	4780	4460	6550	4570	6960	4460	4850	5570	6170	7280	0.404213	11.8922	0.807675	0.438575	0.814111	-5.74779	0.349627	12.2143	1.30081	0.222349	0.395717	-6.10676	0.188003	12.3522	0.948451	0.365764	0.709192	-6.33047
520	LmxM.16.0300_S204*;T208*;T209*;S204*;T208*;T209*	181	795	36.7076	3610	11.2	2150	14.6785	329	34.1376	292	91.5	1140	1730	3710	625	5.35	13900	294	689	54	12500	52.5	2780	5930	174	17500	20300	6260	7070	15.7145	0.385876	7.72011	0.17162	0.867269	0.964498	-6.06203	2.83014	8.73323	1.55665	0.150784	0.303877	-5.77676	1.84115	10.635	0.948497	0.365882	0.709192	-6.33028
1511	LmxM.33.2460_S327	0.701	57.3104	4.54	0.884	24.3647	17.8	20.8	3.99351	1.2	0.0912	0.0146	1.97	0.082	0.296	32.6387	11.7183	33.5522	21.2205	3.33	26.6	13.8457	0.116	13.9073	0.254	0.279	0.00593	26.4	0.194	31.6493	1520	1.51111	3.1435	1.14354	0.280296	0.752633	-5.43785	-1.33512	0.800075	-0.697075	0.501728	0.674586	-6.69957	3.19371	0.505706	0.9477	0.366268	0.709192	-6.33103
1832	LmxM.36.6560_T131*;S134*;S137*;S138*;S143*	14.8235	34.948	21.5886	12.0577	23.9827	11.8924	31.9621	37.8704	4.94	61.0664	0.369	5.14	7.0153	28.8815	146	2.96	2.22	72.2251	0.661	199	41.2486	9.48956	31.342	21.2796	10700	16.3171	35.1634	18.6777	16.8	29.7486	-1.13901	3.75549	-0.756828	0.467169	0.828245	-5.78671	1.86586	5.34294	1.04708	0.319719	0.501926	-6.39142	1.31537	3.81286	0.94596	0.367111	0.709192	-6.33267
605	LmxM.17.1320_S296*;S298*;S300*	11800	11400	12600	9860	14100	12800	16200	13100	13400	16200	11300	13700	10900	12000	9710	3800	14000	14300	15600	13600	15000	12300	15400	13800	15500	12200	10300	13900	12100	14300	-0.109187	13.4804	-0.2794	0.785815	0.936466	-6.03675	0.00871128	13.8041	0.0696865	0.945809	0.96311	-6.95562	0.124046	13.5448	0.944821	0.367524	0.709192	-6.33389
397	LmxM.11.1220_S101	6.01662	89.6	49.901	35.8	64.0287	67.1	27.2984	44.7296	84.6	175	78	1.83	326	463	84	24.7595	171	116	71.3	50.5968	150	117	234	15.2179	25.0882	173	537	712	333	16.7	0.968927	5.66005	1.09451	0.299907	0.764079	-5.48859	0.0740492	6.07221	0.0804262	0.937476	0.959827	-6.95474	1.53343	6.91735	0.944041	0.368043	0.709192	-6.33448
198	LmxM.08.0860_S25	288	1040	10.6464	1140	742	1170	358	445	707	1010	602	841	531	596	954	297	2530	1310	1030	1070	1330	1030	1560	940	32.4	1830	1860	1120	750	325	1.73035	9.12411	1.31753	0.217984	0.708327	-5.24579	-0.206414	9.28069	-0.200979	0.844723	0.908103	-6.9363	0.520775	9.68422	0.942788	0.368513	0.709192	-6.3358
524	LmxM.16.0690_S27	10.6431	23.2811	33.1813	2.35578	8.51	4.52	150	7.23051	93.4	390	139	18.0922	87.9	286	150	13.7208	52.8	141	192	5.32492	12.5198	228	168	119	6.31563	8.65	30.5	361	186	8.628	1.86149	4.39686	1.61577	0.138216	0.649476	-4.87609	0.202635	5.5837	0.131791	0.89775	0.936915	-6.94881	-1.19105	6.03302	-0.942661	0.368713	0.709192	-6.33578
11	LmxM.01.0460_S1314*;S1317*;S1318*;T1320*;T1321*;T1327*	3990	393	52.2	7350	12.8207	4560	9910	4080	5460	13.6768	2790	423	7650	8600	29.1449	5100	733	440	13700	25.3684	165	289	7110	12500	22.6695	137	10900	9420	6.25371	4.41458	1.24234	9.18326	0.567392	0.583362	0.850121	-5.91187	-1.4326	10.0061	-0.648285	0.531486	0.695804	-6.7338	-2.5017	8.95057	-0.942448	0.368817	0.709192	-6.33598
165	LmxM.07.0580_S374*;S375*;T376*;S377*	3130	3040	1110	2220	3200	3580	3580	3160	3220	4600	2850	3580	2750	3110	2460	288	3010	3570	2930	2390	3230	2430	2290	2540	2820	2490	4560	2550	2650	583	-0.358337	11.0325	-0.486853	0.637194	0.866847	-5.95498	-0.444035	11.5895	-2.66267	0.0236838	0.110737	-4.04303	-0.452538	11.2887	-0.942399	0.368841	0.709192	-6.33602
1600	LmxM.34.3020_T450	5870.68	6108.59	3365.98	5179.08	6176.65	6082.68	6821.42	5646.75	3885.6	7320.94	6678.4	8902.97	8590.39	10887.6	9033.35	4856.2	9607.22	8173.25	9857.98	7490.72	8426.8	7331.25	9104.2	8308.09	7337.55	8815.16	9373.07	10636.4	10213.5	8827.72	0.573268	12.6354	1.90768	0.0859648	0.58031	-4.47405	0.472605	12.7426	2.61186	0.0258471	0.11584	-4.12881	0.1315	13.1548	0.940712	0.369524	0.709281	-6.33775
403	LmxM.12.0300_S931	317	1120	11.1013	1280	61.6	820	521	270	156	753	572	53.3	993	674	299	124	831	421	491	34.863	1080	241	1010	22.8	331	952	824	901	0.969	11.8639	0.251342	7.76109	0.16833	0.869787	0.964498	-6.06261	-0.55437	8.44748	-0.521652	0.613211	0.755542	-6.81198	-1.91048	7.5392	-0.940671	0.369683	0.709281	-6.33765
607	LmxM.17.1320_S39	1520	1570	30.1	2010	33.4	3060	1790	2550	1960	2790	1580	2620	2750	3440	3190	20.3973	3090	2000	3000	1600	2640	1950	4490	2620	3460	2340	3620	3360	2720	23.8	1.39425	9.12369	0.755235	0.46808	0.828245	-5.7879	0.291192	11.3624	1.125	0.286722	0.466511	-6.3091	-1.21664	10.7504	-0.939538	0.370235	0.709281	-6.33871
1334	LmxM.31.1802_S103	971	941	177	540	315	1260	1390	830	370	1470	855	1340	1210	1130	339	12.8	1070	823	1060	518	705	835	954	98.7	423	664	499	1360	570	337	-0.430427	8.71379	-0.336156	0.743924	0.922523	-6.01865	-1.01512	9.39045	-1.46183	0.174321	0.33413	-5.90348	-0.523418	9.52146	-0.938277	0.370713	0.709281	-6.34004
976	LmxM.26.1430_S930*;T931*;T934*;S935*;S936*;S939*;T943*;S946*;T953*;S957*;T962*;S966*;S930*;T931*;T934*;S935*;S936*;S939*;T943*;S946*;T953*;S957*;T962*;S966*	173000	167000	167000	173000	145000	167000	201000	150000	162000	155000	157000	178000	166000	167000	172000	185000	175000	157000	177000	160000	173000	157000	149000	148000	181000	149000	127000	183000	161000	172000	0.0500346	17.3541	0.573548	0.579127	0.84836	-5.90854	-0.0443665	17.3195	-0.429999	0.676265	0.80108	-6.85845	-0.0949256	17.3094	-0.935956	0.371848	0.709281	-6.34221
82	LmxM.04.0500_S1995	88.8	192	115	30.1	48.5	109	204	134	249	198	213	164	336	270	299	7.01627	398	447	396	284	319	495	366	314	12.3	156	180	227	127	227	1.1232	6.84451	0.906073	0.386888	0.801629	-5.66603	0.120709	7.47957	0.119513	0.907223	0.944127	-6.95049	-0.473272	7.72044	-0.934789	0.372421	0.709281	-6.3433
926	LmxM.25.1770_S42*;S47*;T48*;S50*	23.3	233	20.0451	309	20.3	301	59.8	83.8	54.8492	143	23.7	155	609	840	151	57.1308	2640	147	1020	1070	1420	24.3	1070	779	149	2200	2580	1220	1880	6.5013	3.02269	7.38064	2.2535	0.0487219	0.491518	-3.96783	1.70015	7.54244	1.47019	0.172102	0.331173	-5.8925	1.64409	8.43122	0.933931	0.372979	0.709281	-6.34395
1643	LmxM.34.4940_S129	5080	5170	3600	3280	3010	4190	3950	2770	2320	2420	3790	3230	1880	1520	1390	3220	4750	3360	3290	2350	3620	3040	2020	2010	203	4580	2820	2380	1910	2630	-0.24645	11.8158	-0.755907	0.467389	0.828245	-5.78772	-0.965331	11.0847	-1.36477	0.20241	0.370985	-6.02785	0.333404	11.2532	0.933611	0.373036	0.709281	-6.34436
1256	LmxM.30.2160_S410	8.9107	157	20.7174	232	392	1030	251	691	891	607	1610	1390	1220	970	1090	2.17	1200	525	1330	613	1210	1470	1360	1780	65.6	1290	1170	1100	1430	171	1.7448	7.13153	0.908101	0.385868	0.800544	-5.66426	0.309544	9.44624	0.341067	0.740074	0.848723	-6.89525	-0.565989	9.98867	-0.9334	0.373102	0.709281	-6.34459
530	LmxM.16.0780_S2905*;T2906*;T2908*;S2912*;T2919*;S2905*;T2906*;T2908*;S2912*;T2919*;S2905*;T2906*;T2908*;S2912*;T2919*	24.8497	157	11.316	232	392	1030	251	691	891	607	1610	1390	1220	970	1090	2.17	1200	525	1330	613	1210	1470	1360	1780	65.6	1290	1170	1100	1430	171	1.62338	7.19224	0.859416	0.410883	0.808279	-5.70574	0.309544	9.44624	0.341067	0.740074	0.848723	-6.89525	-0.565989	9.98867	-0.9334	0.373102	0.709281	-6.34459
1194	LmxM.30.0360_S289	37.8	244	48.3	523	21.2452	1500	57.2	129	8.61	382	88.1	206	1590	2630	934	26.041	2400	106	195	12.1801	4530	109	2440	2520	1840	4750	5980	4440	3820	27.2136	0.3337	6.6078	0.21935	0.830932	0.952443	-6.05231	3.4455	8.73942	2.37156	0.0391793	0.141322	-4.53134	1.50622	9.95521	0.932565	0.37365	0.709281	-6.34523
1301	LmxM.31.0680_S650*;S652*;S658*;T659*	103	6340	216	7450	46.2291	12000	4330	73.8	67.7035	237	52.2	5500	2880	2820	459	23.541	9670	3070	325	14900	150	4340	628	1390	6830	14200	13200	12200	12600	23.7351	1.22447	9.70532	0.572192	0.580232	0.84836	-5.9091	1.19582	9.75918	0.719026	0.488678	0.664805	-6.68344	1.86393	10.9173	0.932184	0.373837	0.709281	-6.34558
107	LmxM.05.0750_T297	743	911	290	617	33.1329	1450	1330	1160	978	1420	2460	2130	3000	3220	3110	18.7	2420	1630	1650	438	2670	1850	3260	2930	3370	2410	4330	3320	3030	14.897	0.74634	8.74672	0.498576	0.629208	0.865532	-5.94909	1.1355	10.8606	4.98798	0.000537767	0.014151	-0.193791	-1.33068	10.7601	-0.931398	0.374223	0.709281	-6.34631
1681	LmxM.36.1000_S1107	10645.4	10567.2	16773	13987.6	11496.1	28053.9	32279.2	8755.7	22322.1	25281	34048.2	13858.8	18830.6	28090.6	42.9794	21071.1	25777.1	32205.5	49056.3	45.2525	16035.9	17817.6	36183	42755.5	97.092	13054.1	18897.2	25092.4	17816.9	20527.5	-0.593189	13.3114	-0.343032	0.738905	0.921505	-6.01624	-1.3408	13.714	-0.894724	0.392078	0.573636	-6.53848	1.54426	13.4157	0.931285	0.374279	0.709281	-6.34642
1265	LmxM.30.2740_S118	468	306.8	273.9	300	222.5	266.983	371.196	13.1806	94.3338	741.1	797.407	34.48	805.835	890.72	815.85	45.906	724.98	878.4	743.177	54.2671	1022.14	695.3	838.09	542.693	759.33	639.192	712.3	828.199	560.8	1560.41	-0.230959	8.13562	-0.224289	0.827162	0.951675	-6.05118	2.27844	8.42126	2.2961	0.0444189	0.149034	-4.6538	0.871429	9.21015	0.928392	0.375704	0.71125	-6.34911
116	LmxM.06.0470_S486*;T498*	99.8	587	54.4	535	521	804	889	245	709	2500	736	382	1750	1950	2610	16.8	2920	2530	4580	2830	2760	2000	3180	3410	5460	2210	3060	5460	6260	222	2.16451	9.0207	1.35902	0.204951	0.703355	-5.19722	2.00804	10.6322	3.67433	0.00424879	0.0468639	-2.31831	0.871394	10.6663	0.927047	0.376367	0.711354	-6.35035
811	LmxM.22.1000_S462*;S465*;S467*;S472*;S474*;S479*;T480*;S482*;S483*	178	445	32.3	1200	171	856	21.3751	636	683	1210	295	831	2530	3160	1410	19.7	2470	720	1450	1760	1080	672	2700	2880	1360	1940	3580	3710	4380	368	1.48239	8.5279	1.00039	0.341465	0.779631	-5.58045	1.92808	9.58979	1.83182	0.0968953	0.233308	-5.3832	0.781936	10.65	0.926716	0.376531	0.711354	-6.35066
932	LmxM.25.1840_T257	12410.7	19124.3	172.891	14017	12101.2	15224.2	9791.39	15137.7	6579.1	16467.6	13334.8	18076.3	16516.9	18933.6	17574.6	11637.7	34416.4	20206.8	25640.4	23900	24727.7	16708.4	25328.3	19119.3	23300	21625	19437	23502.2	18714.6	12623.2	1.89537	13.4665	1.58698	0.144598	0.652819	-4.91371	0.850625	13.971	3.23363	0.00890627	0.0695142	-3.06852	0.163375	14.1149	0.924884	0.377378	0.712223	-6.35242
1040	LmxM.27.1130_T747*;S748*;T750*;T755*	31573	27121	24789	17590	17983	27038	27250	21610	18455	20002	27743	20310	20931	25206	13079	31400.5	32770	28810	31406	20190	32002	24604	27536	27554	14246	23990.8	23799	29906	18198	24483	0.297045	14.6501	1.31892	0.217107	0.708327	-5.24431	0.106819	14.5165	0.479351	0.641946	0.774878	-6.83449	0.193681	14.4407	0.920059	0.379829	0.716116	-6.35681
1538	LmxM.33.3940_S2486	521.885	519.934	382.215	475.098	645.498	818.557	932.998	878.835	636.482	781.493	1055.59	1289.28	863.894	1248.98	870.955	836	1244.69	966.739	1417.47	1156.92	977.959	1057.34	1488.79	1006.87	1281.16	769.285	1205.87	1448.05	1175.1	37.7	1.13935	9.54055	2.43392	0.0355463	0.445682	-3.68844	0.514499	9.90649	1.87526	0.0900586	0.223308	-5.3176	-0.885138	9.59421	-0.919275	0.380219	0.716118	-6.35753
1733	LmxM.36.2510_S15	934	1280	208	1030	1230	1200	1410	1160	885	1430	1000	1550	1180	1110	1060	170	1480	896	1070	818	984	759	705	1030	887	1200	1070	1400	1390	41.5	-0.135008	9.565	-0.17099	0.8677	0.964498	-6.06216	-0.473674	9.99147	-1.73624	0.112999	0.255705	-5.52353	-0.875053	9.74939	-0.917884	0.380911	0.716689	-6.35881
1183	LmxM.29.2740_T335	2126	1422	351	1908.4	1176	3330.8	3008	3115	1828.4	4004	3718	5255	6096	7622	5836	114.997	3839	3578	4703.2	3564.9	5673	3958	7519	5596.83	6761.4	4982	6168	6907.6	7656	6189	0.695041	10.5637	0.646301	0.533102	0.844073	-5.8637	0.961085	12.0135	3.93735	0.00275687	0.0365335	-1.87666	0.184956	12.5325	0.916004	0.381717	0.716798	-6.36068
180	LmxM.07.1160_S10	879	2380	16.6236	2309	210.498	4530	818.9	2733.7	1249.6	3266	1363	3392.1	4504	6970	4149	35.916	8760	3249	6690	5416	11390	2990	13720	8630	7550	12240	15400	12980	12870	423.888	2.2195	9.89822	1.19379	0.260987	0.743026	-5.38439	1.90455	11.9923	3.49903	0.00578522	0.0542775	-2.62618	0.894042	12.2596	0.916207	0.381747	0.716798	-6.36035
985	LmxM.26.1820_S1110*;T1112*;T1121*;T1122*;T1124*;S1126*;S1127*	874	1050	95.4	715	1470	2110	1850	1340	1130	1870	1850	2680	1360	2260	1950	364	1910	1930	2380	2020	3220	2630	3070	3560	3110	2820	3030	3880	3860	881	1.22629	9.89054	1.39994	0.192706	0.696873	-5.14836	0.940558	11.1293	4.39277	0.00133222	0.0248774	-1.12978	0.384745	11.1368	0.915248	0.382226	0.716878	-6.36123
1291	LmxM.31.0120_S666	35.6	55.5	17.7	113	3.62	402	41	145	2.72	218	148	515	313	330	95.5	57.9	480	192	330	3.53	617	202	648	40.3	6.39	482	536	531	2.89	12.6503	1.75265	5.63034	1.1967	0.259902	0.742488	-5.38125	0.775082	6.4676	0.461427	0.654368	0.785025	-6.84343	-1.44559	7.16754	-0.914562	0.382568	0.716878	-6.36186
1173	LmxM.29.2210_S187	1820	2400	56.0616	2900	2890	5160	2740	5010	3350	6890	7170	9670	9580	10600	8460	0.363	5570	4240	4690	3700	6500	6730	9030	7960	8210	8050	10100	10500	11200	522	-0.757228	9.79462	-0.280704	0.784844	0.936466	-6.03637	0.79618	12.4989	3.21092	0.00925647	0.0704086	-3.10737	-0.715405	12.7805	-0.913029	0.383335	0.716928	-6.36326
1476	LmxM.33.0670_S1952*;S1954*;S1956*;T1957*;S1959*;T1961*;S1962*;T1963*;T1968*	15.0259	2.87	5.0699	10.8	18.6826	3.49	42.1	55.3974	8.06205	52.3769	3.47	43.5	1.18	40.0054	2.92	29.6642	11.5513	26.8561	65.2	46.3	87.3	98.4	111	94.8	103	1.44	55	18.8	308	7.04812	1.85972	4.01565	2.58763	0.0273633	0.393776	-3.45056	2.2807	5.4829	2.64554	0.0243921	0.111022	-4.07198	1.45587	3.59689	0.912952	0.383373	0.716928	-6.36333
1313	LmxM.31.1020_S328*;S329*;S330*;S331*;S334*;T335*;T336*;S337*	2644	2922	1785	2072	3944	4615	5022	4018	3673	4592	5506	6758	4638	5175	4680	2464	5191	3904	4837	3931	5566	4764	6509	5659	5320	6318	6202	5258	5194	6108	0.614938	11.6365	1.6957	0.121249	0.628803	-4.76897	0.345214	12.2618	2.42749	0.0354758	0.134021	-4.43731	0.129018	12.4361	0.907932	0.385757	0.718836	-6.36806
961	LmxM.26.0830_S225*;S226*;S229*;S232*;S233*	822.545	19589	723.795	33247.4	131.28	52856.4	23194.3	1829.8	338.741	2947.1	157.585	31379.1	21456.1	25929.3	3495.8	4213	32583.8	10532.7	2991.62	59516.9	1261.28	21551.4	14205.8	13911	32176	112783	112671	87835.5	92480.7	103.601	2.46084	12.3301	1.54718	0.153852	0.667057	-4.9651	1.25403	12.8186	0.904599	0.387071	0.569476	-6.52953	2.02378	13.624	0.907412	0.386152	0.718836	-6.36839
797	LmxM.22.0590_S327*;S329*;T331*;S336*;S341*;T345*;S350*;T352*	4.0176	210	36.1	198	13.167	1000	1.48	13.6254	46.9852	55.2	49.1	119	324	282	15.091	7.91109	3050	25.1696	291	1.14	5120	58.4806	725	27.5116	71	4240	6210	1950	5.26	22.1355	0.268654	5.38287	0.126834	0.901667	0.97552	-6.06901	2.59701	6.42657	1.36141	0.203277	0.371798	-6.03211	1.90707	7.53503	0.906315	0.386704	0.718836	-6.36939
1202	LmxM.30.0580_S109	8170	26520	56.23	61600	4084	71000	477	19490	5575	16330	3523	39210	50610	83200	28230	335	230000	16690	63750	109300	209300	5090	116100	90500	40820	235300	273000	98200	136100	1689	2.30269	13.4335	1.04439	0.321677	0.766558	-5.53821	2.57849	14.43	1.87863	0.0898946	0.223308	-5.3134	1.2929	15.406	0.906257	0.386734	0.718836	-6.36944
269	LmxM.08_29.2580_S236	22300	26100	20000	22300	30200	21200	28900	22800	19700	29400	21500	23200	19400	23300	20100	265	20000	18100	19700	17000	15900	14200	16900	16800	18000	15200	15800	23200	20700	24300	-1.58617	13.7532	-1.40387	0.191608	0.696873	-5.14361	-0.561956	14.2744	-3.89998	0.00292989	0.0376078	-1.93896	-0.138667	14.3188	-0.905687	0.386888	0.718836	-6.3701
1438	LmxM.32.2440_S376	1620	1920	222	1760	462	2830	1680	2370	1420	2520	1720	2570	3120	4060	3110	742	3270	1740	2940	2720	3450	1150	4340	3220	3520	4460	4940	4400	5660	1220	1.182	10.3902	1.54889	0.153303	0.667057	-4.96282	0.455019	11.26	1.23168	0.246104	0.418582	-6.18892	0.388525	11.6489	0.905933	0.386896	0.718836	-6.36974
222	LmxM.08_29.0610_T389*;T391*	463	958	14.1205	270	79.1	569	144	603	143	1110	594	1560	1270	1650	1270	12.1165	1310	709	1360	997	1030	467	1440	1630	1300	725	886	1610	1790	152	1.36677	8.07556	0.848523	0.41663	0.808319	-5.71476	1.50961	9.3217	2.23214	0.0495194	0.158634	-4.75779	-0.626322	9.91306	-0.905269	0.387126	0.718836	-6.37045
282	LmxM.09.0460_S1714	1910	1390	1550	1140	1960	2520	2220	1750	1760	2520	2280	2710	2600	3180	2880	29.7	2430	2390	2720	2380	2100	2010	3530	3120	4060	2360	2610	3930	3310	3380	-0.608334	10.3018	-0.49688	0.63036	0.865532	-5.94995	0.423988	11.2658	1.71398	0.117133	0.262481	-5.55574	0.176057	11.494	0.904358	0.387557	0.718913	-6.37131
1185	LmxM.29.3090_S137	4010	11300	33.8393	13500	1330	15800	529	7530	3370	9790	2960	13900	16500	22500	16600	4.64	23100	6670	13100	13600	24700	6950	24300	24900	19200	35900	41900	30000	37100	2290	0.441973	11.1434	0.172889	0.866299	0.964498	-6.0618	1.98151	13.1605	2.36054	0.0400517	0.143253	-4.55082	0.783681	13.948	0.903815	0.387964	0.718943	-6.37166
558	LmxM.16.1470_T649	516	608	691	552	800	1020	1350	1150	976	1450	1010	1400	985	1390	1350	0.337	1220	1340	1200	775	1580	1080	2220	1960	2430	1140	1740	1840	1830	1030	-1.50914	8.53425	-0.69069	0.505979	0.839282	-5.83409	0.601831	10.4995	2.16249	0.0557255	0.168976	-4.86996	0.279259	10.3826	0.90179	0.388854	0.719869	-6.37364
1453	LmxM.32.2690_S40*;T51*;T53*;S55*;S56*;T61*;S64*	9050	13400	14500	16500	11500	6990	13800	12000	11600	12500	14800	14700	14200	11400	11400	11000	13000	11600	12800	12000	14200	13400	13100	12700	10400	11000	13000	13500	11200	12700	-0.0778115	13.5965	-0.368945	0.719972	0.913353	-6.00683	0.194397	13.5343	1.0192	0.332003	0.514845	-6.4199	-0.109614	13.634	-0.897666	0.390943	0.72301	-6.37737
1347	LmxM.31.2540_S570*;S571*;S576*;S582*;T585*;T589*	1511	8090	19.2667	9270	916.711	12760	379.66	6560	2648	5990	3149	6900	7100	7020	6650	354.602	7190	1932	3370	3670	7050	2307	4050	5750	1038.45	8680	8000	6640	5730	27.4349	0.985577	10.6588	0.598622	0.563165	0.848308	-5.89349	-0.0715862	11.7255	-0.0785829	0.938923	0.959827	-6.9549	-1.32691	11.8652	-0.896811	0.39151	0.723331	-6.378
1406	LmxM.32.1220_S642	1600	1350	61.4	1090	1360	1160	1060	1130	927	1480	1560	1690	1820	1870	1670	2250	2450	1950	2270	2250	2000	1590	1960	1830	2110	1250	1900	1790	1780	734	1.62509	10.309	1.82164	0.0994929	0.608738	-4.59696	0.731643	10.5178	3.41143	0.00658961	0.0580406	-2.76438	-0.286356	10.6037	-0.895009	0.392294	0.724053	-6.37976
264	LmxM.08_29.2490_S330*;T332*	5380	4610	2990	4310	5680	5620	6360	4880	4300	6420	5160	6650	5980	6550	5320	381	7580	6240	7650	5980	6720	5730	9080	6660	6940	6870	6560	6410	5000	1330	-0.227777	12.0171	-0.282253	0.78369	0.936466	-6.03591	0.349352	12.5871	2.04537	0.0678771	0.192058	-5.05567	-0.379221	12.3369	-0.892604	0.39365	0.725585	-6.38178
1545	LmxM.33.4560_S21*;S29*;T33*;S36*	2100	2970	14.6863	2870	3450	4970	2680	4180	4460	3890	4520	7260	5570	6720	6080	458	6780	5540	5130	5710	6970	4330	7350	7220	4780	6110	6760	7690	7550	82.9	1.82359	10.8494	1.16353	0.272485	0.746365	-5.41679	0.597297	12.2476	2.65953	0.0238121	0.110763	-4.04834	-1.04627	12.016	-0.892091	0.393912	0.725585	-6.38224
1189	LmxM.29.3420_S326*;T327*	1105.56	870.62	101.376	997.302	1112.6	2079.81	1346.81	2049.7	757.34	2372.3	2164.95	4014.24	4015.31	4852.47	3882	189	2734.19	2395.36	2961.67	1879.53	3931.57	2262.93	4888.68	3296.5	4174.6	3198.8	3400.39	4336.6	4162.56	794.3	1.19838	9.92352	1.20587	0.256506	0.735956	-5.37129	1.17172	11.225	3.39528	0.00677456	0.0580406	-2.79223	-0.415094	11.6303	-0.888107	0.395947	0.727025	-6.38581
1111	LmxM.28.2520_T72*;S74*;T80*;S84*	155	568	10.7123	303	21.4	522	276	414	564	822	526	445	1130	1500	1560	39.9538	315	665	624	65	552	528	1590	467	1120	725	1050	1040	982	42.9708	1.15893	7.08142	0.850449	0.415609	0.808319	-5.71317	0.626366	9.24368	1.25919	0.236403	0.410032	-6.15661	-0.842305	9.4062	-0.887739	0.396136	0.727025	-6.38614
91	LmxM.04.1080_S714*;S716*;S720*;T723*;S725*;S728*;S729*;T731*;S736*	55.4	353	642	307	1040	228	527	520	1270	1160	388	783	753	702	415	23.8473	1480	1430	1180	678	549	1210	1590	1040	38.6	295	863	995	960	1400	0.666483	8.70649	0.508903	0.622214	0.861743	-5.94379	-0.223655	9.16566	-0.220653	0.829779	0.896528	-6.9318	0.470572	9.4196	0.88732	0.39622	0.727025	-6.38665
279	LmxM.09.0350_S421*;S422*;T423*;T424*;T427*;T430*;T437*;S438*;T439*;S421*;S422*;T423*;T424*;T427*;T430*;T437*;S438*;T439*	1550	1790	1690	1250	1390	3590	3440	2340	33.9	2020	4470	3460	4210	4280	2870	2420	1890	2740	1010	1010	3240	3810	4370	4100	439	3840	2890	3920	3040	3490	0.130003	10.636	0.284614	0.781831	0.936367	-6.03529	1.12333	10.7244	0.870901	0.404344	0.586459	-6.55974	-0.15864	11.8152	-0.886279	0.396754	0.727025	-6.38758
57	LmxM.03.0780_T1236	1373.62	1407	1419.17	928.776	697.9	1488.2	2198.4	1488.25	1130.01	2267.45	2107.52	2371.6	2473.18	2834.43	2490.7	3530	3372.5	2867.15	3360.03	2699.3	3232.5	2905	3990.05	3467.02	4092.43	3150.1	3320	3911.65	3491.4	1442	1.48881	10.8762	3.84787	0.0033115	0.164859	-1.50421	1.08264	11.2353	4.67929	0.000855449	0.0189848	-0.673154	0.247769	11.3791	0.885614	0.397095	0.727025	-6.38818
1389	LmxM.32.0765_T187	387.206	307.3	253.217	405.427	430.039	630.733	406.41	239.593	408.553	645.02	736.721	993.47	737.657	962.332	1160.49	25.9	643.062	449.822	728.366	255	711.849	716.944	1309.48	958.842	1250.62	923.06	923.58	1467.76	1311.51	1030.69	-0.383306	8.25961	-0.400961	0.697039	0.898492	-5.99412	1.12596	9.33892	2.70291	0.0220992	0.106787	-3.97488	0.297632	9.96862	0.884596	0.397617	0.727025	-6.38908
853	LmxM.24.1100_S1199	2140	1680	1200	891	784	1640	1550	183	1010	1480	1270	71.1	1430	1530	1070	8.08	842	1870	2140	681	1630	793	1580	2080	1270	1250	1920	2160	2150	339	-1.46894	9.54962	-1.02356	0.330933	0.776534	-5.55838	0.591154	10.1565	0.965727	0.356838	0.540984	-6.47251	0.831956	9.93336	0.883909	0.3981	0.727025	-6.38955
659	LmxM.19.0360_S150	2564.62	2341.7	1250.92	2294.7	2404.76	4599.19	5919.07	4247.67	3317.46	4845.1	5467.72	6214.31	5535	5913.42	5734.36	2133.02	2913.79	2946.92	3502.92	3055.95	4041.61	4105.61	5586.5	5451.49	5285.9	5763.01	6161.98	8177.64	7302.75	4820.95	0.448339	11.2647	1.25227	0.239375	0.726405	-5.32032	0.104648	12.1901	0.565758	0.58396	0.731738	-6.78661	0.136183	12.5616	0.882231	0.398833	0.727025	-6.39119
1033	LmxM.27.0790_S65*;S66*;S67*;S72*;S73*	524	329	594	295	612	590	726	323	334	572	853	447	515	642	95.5	806	739	517	353	255	770	658	526	531	26.1346	518	715	611	598	624	0.116864	8.87276	0.195917	0.848656	0.959133	-6.05741	-0.567466	8.63374	-0.615472	0.551921	0.709447	-6.75569	0.562044	8.97159	0.881681	0.399116	0.727025	-6.39168
1378	LmxM.32.0460_S211	10600	11100	9570	6880	10500	11100	12400	9350	8910	11800	12400	13900	12000	12400	8230	13700	14300	14300	13700	12400	13400	11800	13100	11900	13400	12400	12400	14300	10500	15000	0.509728	13.483	2.54448	0.0294465	0.410912	-3.51749	0.257512	13.5037	1.99738	0.0735501	0.202208	-5.13057	0.142857	13.5747	0.88132	0.399302	0.727025	-6.392
1401	LmxM.32.1150_S60	227	750	74.2132	247	5.62257	926	745	33.9462	242	274	108	459	311	433	8.48742	9.58731	908	234	119	2.76297	275	424	379	372	65.4529	500	674	532	488	34.4636	-0.942284	6.33496	-0.513859	0.618872	0.860599	-5.94121	-0.105847	8.04668	-0.108858	0.915457	0.947364	-6.95181	1.14677	7.7177	0.881354	0.399414	0.727025	-6.39183
1164	LmxM.29.1990_S2066	272	241	202	202	20.6918	213	407	251	85.3	398	189	362	259	274	101	9.25084	266	329	470	2.63122	162	131	135	33.6705	16.1828	203	161	417	33.7446	101.92	-1.15774	6.55868	-0.719618	0.488764	0.833615	-5.81384	-1.77727	6.99661	-2.1199	0.0598824	0.17584	-4.93795	-0.67742	7.42832	-0.88091	0.399514	0.727025	-6.39236
1631	LmxM.34.4120_S780*;S781*;S783*;T786*;T790*;T799*	4200	468	33.3	707	32.8	1310	1.99	286	11.5767	166	209	550	1010	1350	288	31.9999	3170	71.9	1060	1190	3100	159	1810	2170	608	3780	5170	2880	2540	24.3	0.51992	8.353	0.294913	0.774286	0.934623	-6.03213	3.92959	8.04803	2.29657	0.0445206	0.149104	-4.65427	1.2532	9.69849	0.879939	0.400144	0.727025	-6.39308
84	LmxM.04.0540_S534*;S537*;T538*;T544*;S545*;S546*;S556*;T558*;T559*	78.9	631	57.0618	979	123	1360	6.03039	285	95.2	448	14.0562	836	798	1500	359	2.947	11100	8.38	318	4.7	6220	15.5	1050	115	10.8	11200	15500	1250	1600	8.65921	-1.94111	6.69256	-0.863235	0.408881	0.806582	-5.70256	0.0669625	7.34082	0.0330175	0.974313	0.982018	-6.95767	1.84353	9.36163	0.879428	0.400407	0.727025	-6.39354
1575	LmxM.34.1730_S9	4740	4400	5560	2650	4510	5210	6370	4500	4350	7090	6620	7060	6280	8070	4130	5470	4930	4250	5630	4410	6700	5610	5980	5620	4020	6540	5750	7990	6490	9400	0.207582	12.1569	0.715314	0.491015	0.833863	-5.8172	0.028154	12.4137	0.145185	0.887434	0.929837	-6.94679	0.181191	12.7076	0.878273	0.400901	0.727025	-6.39467
1125	LmxM.29.0460_S266	17.0749	273.1	65.6656	51.8093	32.6563	341.6	64.1	239	41.4186	240.1	76.4457	128.2	396.446	417	172.124	77.111	859	155.7	478.3	309.344	447.6	20.5696	649.134	343.633	371	846	642.6	611.699	777.3	26.9084	2.30485	6.94214	2.38149	0.0389286	0.45406	-3.76981	0.774379	7.50699	0.727315	0.483621	0.659386	-6.67744	0.928096	8.06821	0.878096	0.401008	0.727025	-6.39481
328	LmxM.10.0200_S395	1040	5540	9.80016	6020	3160	2350	1080	5150	2610	11300	1370	4600	6880	15800	11900	16.7221	7830	6710	13000	6410	10900	3710	8210	11400	8960	5140	7500	10500	9400	13500	1.21816	10.5955	0.531126	0.607298	0.855886	-5.93205	1.29179	12.3298	2.2107	0.0516477	0.162624	-4.79456	0.531113	12.8299	0.875292	0.402545	0.728496	-6.3972
1446	LmxM.32.2460_T473	4647.9	4286.79	4073.04	2517.39	2446.11	4024.79	4258.26	3244.69	2443.58	3634.4	4658.02	3525.5	3480.21	4385.85	2197.6	5077.65	7047.64	5277.59	6737.06	3515	5539.7	5524.1	5169.5	5229.09	4442	4512.95	4046	4985.56	2849.99	4422.84	0.632365	12.075	1.87905	0.0900992	0.592724	-4.5148	0.579074	12.0449	3.32892	0.00757433	0.0622853	-2.90526	0.211749	11.8928	0.874917	0.402611	0.728496	-6.39767
273	LmxM.08_29.2670_T396*;T399*;T400*;S403*;S404*	35.3614	165	73.9	9.66587	14.5361	17.9129	279	17.5022	108	2.36121	199	244	134	21.1266	10.0608	10.8838	105	47	19.0383	70.2	319	31.5	8.51124	240	82	226	5.91699	12.4031	42.1	44.6	0.0489578	5.19496	0.0502677	0.960931	0.989952	-6.07609	1.24751	5.50594	0.865214	0.407094	0.587671	-6.56498	-1.09455	5.52575	-0.87277	0.403852	0.729774	-6.39942
283	LmxM.09.0460_S1956	2760	3530	532	2690	3570	4600	3700	3370	2840	3520	4720	5040	4180	4940	4360	3090	6460	4890	6250	4120	5750	5080	5380	6100	4010	5980	5600	6390	4210	3950	1.13162	11.6591	2.00857	0.0732529	0.556568	-4.33051	0.549007	12.073	3.1594	0.0101011	0.0732531	-3.19536	0.146502	12.2519	0.871818	0.404219	0.729774	-6.4004
513	LmxM.16.0060_Y721	7.27	11.9874	12.9242	9.34144	285	83.1053	6.63645	10.2118	51.5715	2.72	12.185	25.6612	26.0425	12.1215	3.34447	15.614	27.5589	8.51205	35.4	52.9397	21.4983	8.32	10.3701	34.1	15.4455	11.8665	10.01	7.67	18.5556	1720	0.238962	4.42265	0.225588	0.826211	0.95123	-6.05086	0.0612708	3.94895	0.0618053	0.951929	0.967156	-6.95618	1.29215	4.3126	0.870888	0.40483	0.729774	-6.40108
826	LmxM.23.0310_S225*;S227*;S234*;S235*;S236*	435.825	361.16	133.517	198.621	19.2341	485.54	856.043	134.992	179.671	416.59	683.118	691.763	658.372	656.919	496.106	50.465	688.775	1244.28	558.519	132.151	1023.41	986.797	1078.31	456.7	974.9	508.011	507.321	1186.14	785.8	15.2436	1.06265	7.77622	0.900909	0.389494	0.802145	-5.67051	1.37023	9.0718	2.35027	0.0404887	0.143977	-4.56491	-0.958256	8.82626	-0.87075	0.404902	0.729774	-6.4012
870	LmxM.24.2190_T23	1140	458	179	704	792	1030	445	443	748	727	985	1290	1160	902	25.7755	359	715	739	825	677	660	688	579	885	14	1370	509	710	1140	1540	0.204741	9.2157	0.315738	0.758787	0.926946	-6.02562	-1.01661	8.82169	-0.933139	0.372618	0.55666	-6.50343	0.932947	9.45886	0.869302	0.405655	0.730416	-6.40247
1394	LmxM.32.1035_S59*;S62*;S64*;S66*;S69*	18900	21900	711	15200	9740	26200	20100	16100	15900	17600	19900	21900	19400	22800	9600	24900	37900	24700	32000	14700	23700	28400	31800	30100	10600	31800	26100	29500	23800	9440	1.59507	13.8455	1.83423	0.0974831	0.606617	-4.57937	0.305041	14.3539	1.0192	0.332136	0.514845	-6.41976	0.314343	14.2869	0.866558	0.407085	0.730918	-6.40488
641	LmxM.18.1380_S284*;S286*	57659	62680	53010	63370	93280	29762	41606	41780	58370	77000	28198	42349	54080	66540	72470	36600	70970	87150	99540	76270	46370	47700	58840	56150	63378.6	44132	47570	60340	65340	87650	0.120352	16.0413	0.440649	0.669142	0.88229	-5.97688	0.19882	15.6238	0.846622	0.416905	0.598549	-6.58113	0.244018	15.7306	0.866388	0.407174	0.730918	-6.40502
296	LmxM.09.0750_S228*;S231*;T232*;S238*;S245*;S246*;T247*	4.63	26.5	1.8	23	1.38	4.18	0.548	1.01	26.5	52.1	59.8	117	6.02	0.0386	161	6.5	9.7	31.4	0.635	0.0911	43.7	0.715	1.14	13.0469	8200	16.1	0.178	2.72	17.1331	1.69	-1.18712	1.96147	-0.726793	0.484552	0.833376	-5.8087	2.04408	3.35029	0.819865	0.431507	0.608983	-6.60362	-2.03592	2.58161	-0.866069	0.40734	0.730918	-6.4053
1358	LmxM.31.3130_S202	94.6	49.6	29.8	16.9	27	75.5	85	54.9	50.7	195	46.8	84.1	26.5	139	50.6	90.6	75.9	38.4	133	11.1597	107	46.5	92.2	0.598	76.9	25.3	65.9	113	69.7	2.01121	0.523779	5.44731	0.637175	0.538554	0.844655	-5.8698	-1.47346	5.60282	-1.06782	0.310573	0.492874	-6.37005	-0.959159	5.4105	-0.865637	0.407521	0.730918	-6.40573
24	LmxM.01.0620_S450	171	38.8443	16.2094	395	0.601	745	95.3	97.5	120	592	3.70855	46.6	510	403	182	21.2177	1050	7.13148	387	47.2	980	170	1420	325	52	224	782	960	1280	6.59077	1.36542	5.60419	0.696233	0.502652	0.839282	-5.83027	0.604653	8.07016	0.572011	0.579879	0.729602	-6.78285	1.55555	7.29575	0.864128	0.408355	0.731702	-6.407
1121	LmxM.29.0250_T1061	8851.52	14206.3	44.8172	17930.3	6400.54	24456.1	3129.4	13021.3	6905.4	14684.7	6363.6	22155.7	25184.4	27404.6	20000.7	284.124	41328.2	15876.2	29351.9	31660.2	30221	11934.7	32810.4	31933	24312.6	34579.3	39522.7	34157.4	36919.8	6369.34	1.61306	12.6397	0.842728	0.41971	0.808319	-5.71952	1.3013	13.9414	2.47254	0.0330867	0.128578	-4.36581	0.499161	14.3938	0.861857	0.409543	0.732016	-6.40898
924	LmxM.25.1630_T193*;T198*;T199*;S200*;T202*;T205*;T207*;S211*;S213*;T217*;S219*;S224*	120	49.8	35.9	146	20.2552	554	124	127	18.1797	187	141	55.4	50.8	403	360	36.111	5660	340	419	0.00186	478	136	349	42.2	151	18300	19200	704	88.5	2.68	-0.710051	5.49316	-0.205323	0.841572	0.958081	-6.05541	0.457043	7.18608	0.452894	0.660239	0.789715	-6.84764	1.99861	8.14823	0.861825	0.40956	0.732016	-6.40901
1748	LmxM.36.2940_S3352	19.0256	21.2	4.09258	7.55239	34.0518	27.4108	20.6	40.6	6.46017	80.3	29.2	72.8	102	29.7	26.5	9.85051	18.9	48.5	39.803	13.6224	103	30.3	77.4	23.4932	16.5398	10.4132	47.8	91.2	45.1	5.91147	0.705534	4.09186	0.93243	0.37348	0.787779	-5.64311	0.5961	4.99876	0.712705	0.492234	0.667178	-6.68833	-0.763538	5.08753	-0.861274	0.409722	0.732016	-6.40963
232	LmxM.08_29.1210_S334	3940	3810	870	2920	2990	4690	3380	3320	3810	4320	4640	6010	5070	5590	4410	833	7240	6640	7470	5190	6010	5560	7460	5710	986	7120	6790	6240	5460	3760	0.753443	11.7091	1.06934	0.310849	0.766558	-5.51361	0.139232	11.9871	0.279864	0.785318	0.872403	-6.91572	0.165873	12.4021	0.859737	0.410529	0.732747	-6.41097
1249	LmxM.30.1950_S187	1370	1310	1580	1110	1840	1580	1750	1140	1410	1750	1700	2040	1830	2180	2270	260	1610	1780	1900	1910	1930	1720	2830	2010	2410	1680	2170	2380	2560	2640	-0.219768	10.3627	-0.343954	0.738107	0.921353	-6.01601	0.509735	10.8125	2.32227	0.0424719	0.145415	-4.61089	0.180166	11.0505	0.857904	0.411492	0.733755	-6.41256
1290	LmxM.31.0060_S36	1053.02	1181.36	216.243	517	529.6	1325.39	1185.04	693.096	709.792	1642.59	875.508	1345.13	1424.98	1697.2	1685.68	40.8088	990.269	923.961	1164.05	1012.18	998.01	943.73	1517.32	1085.16	1453.43	1072.33	1026.1	1673.25	1535.26	507	-0.148697	9.13882	-0.143378	0.888931	0.971883	-6.06667	0.165707	10.1174	0.494347	0.631682	0.768533	-6.82672	-0.34885	10.244	-0.85416	0.413465	0.733896	-6.4158
462	LmxM.14.0310_S13	153	288	275	209	0.0045	252	589	363	313	257	278	211	351	178	71.5	2.32417	538	488	718	17.4152	331	392	561	77.4	612	80.5	372	424	96.2	8.4	1.87739	5.62711	0.578198	0.57633	0.848308	-5.90561	-0.0659938	8.36278	-0.100875	0.921633	0.949999	-6.95272	-0.934924	7.11873	-0.854082	0.413536	0.733896	-6.41584
1259	LmxM.30.2550_S547	507	467	9.16342	683	195	2180	452	731	914	1540	958	2170	1950	2640	2140	97.7	1800	1050	1850	2240	2550	970	3090	2270	2210	2450	3390	4060	4330	720	2.27415	8.75149	1.65428	0.130071	0.637998	-4.82518	1.04821	10.4939	2.20782	0.0516153	0.162624	-4.79715	0.439713	11.0891	0.85423	0.413553	0.733896	-6.4156
138	LmxM.06.0900_T123*;T128*;T132*;T134*;S141*;S146*	9.30265	9.9993	17.2534	8.10329	12.8593	36.8	33.1559	4.84297	12.7225	4.2583	45.1672	16.7107	4.56268	16.7905	24.7946	30.4738	145	37.2	4.52126	6.62138	185	52.5161	4.32596	10.0159	1.59	236	453	49.455	2.38308	8.40117	0.975795	3.9582	1.0523	0.318211	0.766558	-5.53045	0.212806	3.76406	0.160664	0.875541	0.923681	-6.94422	1.24123	4.71088	0.854145	0.413598	0.733896	-6.41568
365	LmxM.10.1160_S200	400	411	334	373	440	364	602	320	471	526	934	1080	970	1260	446	14.2512	584	760	761	191	629	510	673	342	688	965	913	1120	1020	21.4561	-0.658615	8.27768	-0.592591	0.567035	0.848308	-5.89711	0.309601	8.95117	0.75711	0.466353	0.643984	-6.6546	-0.934048	9.32618	-0.854092	0.413626	0.733896	-6.41572
824	LmxM.23.0210_S617*;S630*;S632*;S633*;S635*;S636*;S638*;S639*;S640*;S642*	12.947	9.56752	5.04153	3.88763	46.4035	9.14711	21.2753	62.7583	25	90.4891	21.3037	9.16091	94.734	45.1	3.62	10.3375	12.6364	35.3	29.4286	21.7937	17.6227	20.4	18.7059	49.3	25.7957	572	4370	0.904	61	11.655	0.942859	3.82775	1.24463	0.242214	0.727826	-5.32878	-0.338366	4.77475	-0.460377	0.65504	0.785025	-6.844	1.81118	5.21067	0.852984	0.414211	0.733896	-6.41668
979	LmxM.26.1530_S34	4920	3530	4630	3970	1430	4990	5850	4950	5090	87.6	5550	5490	3950	5050	39.1	5660	6710	5600	7690	57.1	5620	5950	4850	6240	6.69	5270	6520	6700	7.37791	8.79	-0.457867	11.5037	-0.352121	0.732291	0.921326	-6.01298	-0.650087	10.8427	-0.317752	0.757245	0.857311	-6.90348	-2.12728	9.81629	-0.851545	0.414972	0.733896	-6.41792
602	LmxM.17.1090_S589	1210	1570	590	1170	1940	1510	1240	820	1200	2440	1360	1880	1880	2560	2780	1030	2220	2030	2760	1750	1670	1670	1680	2300	2700	1260	1960	2440	2450	719	0.627917	10.5492	1.26906	0.233573	0.716424	-5.30144	0.53885	10.6689	1.72795	0.114524	0.25726	-5.53556	-0.337659	10.8162	-0.850958	0.415157	0.733896	-6.41857
1376	LmxM.32.0370_S300	1210	1570	590	1170	1940	1510	1240	820	1200	2440	1360	1880	1880	2560	2780	1030	2220	2030	2760	1750	1670	1670	1680	2300	2700	1260	1960	2440	2450	719	0.627917	10.5492	1.26906	0.233573	0.716424	-5.30144	0.53885	10.6689	1.72795	0.114524	0.25726	-5.53556	-0.337659	10.8162	-0.850958	0.415157	0.733896	-6.41857
1816	LmxM.36.6290_S560	72100	96609	100640	89596	126210	79624	105170	94732	94440	119230	84110	95170	102760	91130	67772	85585.7	119210	114070	137200	110925	100630	84233	126010	108220	101350	78903	80744	99220	99630	129150	0.231979	16.6586	1.35379	0.206556	0.703355	-5.2034	0.078246	16.6162	0.573247	0.57907	0.729602	-6.78211	0.135803	16.4821	0.848581	0.416541	0.734691	-6.42048
384	LmxM.11.0830_S141	905	737	68.6	804	2.92	1240	1130	388	761	1230	1020	2100	1450	1930	1520	29.4	1870	1520	1840	354	1360	1230	1960	1390	980	1280	1750	2330	2170	26.4	1.79701	8.2274	0.965156	0.357952	0.782208	-5.61323	0.626728	10.0842	1.61299	0.137652	0.287972	-5.69893	-0.985896	10.1104	-0.847758	0.416978	0.734691	-6.42118
949	LmxM.26.0330_T131	905	737	68.6	804	2.92	1240	1130	388	761	1230	1020	2100	1450	1930	1520	29.4	1870	1520	1840	354	1360	1230	1960	1390	980	1280	1750	2330	2170	26.4	1.79701	8.2274	0.965156	0.357952	0.782208	-5.61323	0.626728	10.0842	1.61299	0.137652	0.287972	-5.69893	-0.985896	10.1104	-0.847758	0.416978	0.734691	-6.42118
1504	LmxM.33.2360_T213	11.39	42.0029	7.23954	28.0695	25.645	41.1568	12.6229	6.29135	20.0365	58.3014	4.54893	23.9016	5.59304	58.2587	20.9142	6.1278	8.1553	8.86067	31.8974	9.92938	5.35471	11.6706	5.40103	7.37468	13.4252	318	569	3.64349	9.71394	10.6283	-0.830391	3.83471	-1.20845	0.255072	0.734128	-5.36876	-1.36722	3.68927	-1.89039	0.0878412	0.222523	-5.29473	1.30427	4.55194	0.846178	0.417816	0.734691	-6.42254
1152	LmxM.29.1560_T662*;S665*;T667*;T673*	7.41117	282	98.4	118	144	45.9	386	56.6	163	209	220	10.7395	256	226	4.01187	112	183	38.5	157	58.7	138	131	161	159	5040	312	7.98169	228	215	448	0.211469	6.44622	0.205357	0.841526	0.958081	-6.05541	1.21865	7.60767	1.06862	0.310231	0.492874	-6.36922	1.32797	6.47012	0.844405	0.418759	0.734691	-6.42406
333	LmxM.10.0280_S1420	80.5	87	19.6129	256	26.4519	35.6519	5.13322	194	16.0067	49.831	9.75254	44.4	216	320	25.5379	15.0676	506	270	595	848	77.3	9.65867	364	2.89647	199	295	513	193	130	9.64011	2.02499	6.97108	1.63283	0.134553	0.64209	-4.85362	0.493536	5.19782	0.332737	0.746168	0.852102	-6.89827	1.11632	6.46009	0.842774	0.419627	0.734691	-6.42545
329	LmxM.10.0200_T184*;T190*;T194*	50	87.5	25.5	37.9219	6650	22.9	113	49.1	118	7910	144	18.6	57.9	75.4	7.16	49.4	102	40.8	1.64	3570	91.4	55.6	18.7	33.9	6.64497	0.151	117	137	5660	25100	-0.909365	6.48764	-0.423648	0.681079	0.887861	-5.98442	-2.48713	6.11388	-1.6527	0.129237	0.27737	-5.64322	2.40078	6.46421	0.842249	0.419907	0.734691	-6.4259
28	LmxM.01.0760_S92	5750	4390	5650	3330	4670	5230	5740	4600	4070	5650	6030	5130	5590	5590	3640	6750	7010	4980	7800	6320	6680	4900	6310	6210	990	5530	6230	5680	4330	7120	0.477774	12.4277	1.78494	0.105029	0.608738	-4.64683	-0.264482	12.1601	-0.540578	0.600697	0.746112	-6.8012	0.155579	12.3997	0.841709	0.420072	0.734691	-6.4265
60	LmxM.03.0800_S1591*;S1593*;S1594*;S1595*;T1597*;T1599*	6150	5650	1540	4290	7050	7150	6850	5820	5140	8370	7350	8680	7480	9260	9140	0.288	7510	8220	9140	7830	8990	9050	10100	9460	12600	9050	9380	11400	10900	150	-2.06257	11.0666	-0.755653	0.467841	0.828245	-5.78758	0.59953	12.982	3.6267	0.0045958	0.0494165	-2.39847	-0.934785	12.5587	-0.841832	0.420129	0.734691	-6.42626
1181	LmxM.29.2640_S627*;S629*;S631*;S635*;T637*;S638*	1662.21	2539.19	37.5326	2101.36	715	4209.06	950.074	820.672	1319.58	3339.6	1285.67	3244.72	2786.49	2907.26	3190	7.86725	4098.4	2790.27	3615.83	2403	4854	2089.07	5593.54	3987.11	3974.74	3783.7	4333.3	5376.8	5164.1	986.1	0.343121	9.72316	0.178399	0.862087	0.964498	-6.06079	1.19155	11.3324	2.39361	0.0377317	0.138588	-4.49499	0.41161	11.522	0.841662	0.42022	0.734691	-6.42641
488	LmxM.15.0540_S282	1460	2240	8.00822	1770	12.5	1900	887	916	787	1900	989	1800	1560	2150	1710	6.90633	3590	1990	3750	2900	2270	737	2490	2740	2580	1460	1870	2260	2370	14.4804	1.97097	8.80067	0.8353	0.42368	0.811245	-5.72557	0.734652	10.5745	1.66284	0.127162	0.274278	-5.62888	-1.11829	10.077	-0.841344	0.42039	0.734691	-6.42668
481	LmxM.15.0320_S647	2676.3	2555.39	3546.04	2209.4	2774.6	3553.77	3805.7	2749.2	3192.88	2793.89	5006.83	5023.7	4622.54	4667.9	2338.6	4001.6	4987.77	4207.76	3216.33	2103.5	4653.86	3982.39	5396	4344.58	4547	5380.29	5244.47	4408	3720.4	5485.28	0.386861	11.6024	1.11887	0.289728	0.759939	-5.46382	0.514886	11.898	3.38384	0.00690329	0.0588697	-2.81146	0.199976	12.1277	0.839792	0.421116	0.734691	-6.42811
713	LmxM.20.1120_T653*;S654*;S656*	3218.36	3234.03	3022.74	3068.2	4386.94	3039.29	4287.14	3211.83	2738.87	3891.36	3212	2966.28	2906.41	3688.45	3740.11	3456.21	4248.38	4391.17	4165.2	3981	3126.27	2593.66	4104.26	3286.8	3799.7	3108.61	2986.1	3986.48	3946	4263.7	0.26722	11.8446	0.983785	0.348758	0.782208	-5.5964	-0.0203739	11.7158	-0.108832	0.915477	0.947364	-6.95182	0.140938	11.7517	0.838956	0.421542	0.734691	-6.42885
1666	LmxM.36.0240_S20	1030	1700	7.71488	1480	31.3	2240	1270	472	1410	2080	1580	2450	2230	3230	2920	23.6	3310	3000	3960	3610	2700	2130	3590	3070	3200	2590	2450	3760	4220	7.30724	2.47726	9.076	1.22539	0.249397	0.731157	-5.34991	1.13733	10.9299	2.80993	0.0183889	0.0978971	-3.79318	-1.358	10.5562	-0.838878	0.421707	0.734691	-6.42878
1794	LmxM.36.5850_S376	25900	25400	22500	17900	20800	26500	30000	22300	22800	24800	30200	27000	24100	28300	16800	27900	34000	29100	33900	21700	30400	28700	29900	30300	1310	27400	26300	34100	22900	27500	0.37631	14.6327	2.02638	0.0706432	0.556568	-4.30241	-0.65503	14.2897	-0.802628	0.440952	0.61945	-6.61792	0.145597	14.6697	0.838323	0.421994	0.734691	-6.42926
1740	LmxM.36.2580_S603	8120	7960	8510	6630	9990	8530	9760	8420	8140	10400	10100	12300	11600	14700	13700	2000	9430	9370	10400	9320	8800	8800	12200	10600	12700	7940	9590	13200	11700	14500	-0.21775	12.8875	-0.474107	0.645933	0.869355	-5.96123	0.219956	13.2471	1.46964	0.172236	0.331173	-5.89322	-0.153443	13.5184	-0.838107	0.42203	0.734691	-6.42953
427	LmxM.13.0460_S237	509.5	28.0349	66.3547	455.288	10.8338	162.73	256.186	18.7437	348.829	830.03	246.293	816.525	1063.62	831.104	464.214	40.6537	205.15	662.175	627.725	143.2	263.7	332.994	642.455	353.3	313.391	71.1742	501.352	1648.4	927.688	89.0807	1.3461	7.09751	1.0276	0.329122	0.77327	-5.55449	0.957401	8.02253	1.02005	0.331618	0.514845	-6.41904	-0.817106	8.83742	-0.837506	0.422388	0.734691	-6.43
1620	LmxM.34.4000_S391*;S394*;S397*;S398*;T399*;T401*;T412*;T413*	80.7	370	13.3163	226	14.5463	611	22.1838	18.1259	126	516	11.0028	269	701	430	373	24.9181	1560	146	133	50.359	1510	256	2030	48.3259	5.82382	1050	1340	847	1620	15.731	0.972397	6.54295	0.706731	0.496388	0.837314	-5.82295	0.757867	7.15792	0.427587	0.678016	0.802638	-6.8595	1.30239	8.30635	0.835966	0.423266	0.735057	-6.43125
541	LmxM.16.1060_T42*;T48*;S49*;S52*;S53*;S54*;T42*;T48*;S49*;S52*;S53*;S54*;T42*;T48*;S49*;S52*;S53*;S54*	33.8	9.31356	32.1649	47.5	51	232	10.9627	11.1256	99.5	205	91.9	25.1572	72	4.99525	1.07318	55.5	367	92.4	199	166	421	8.41637	18.763	9.60924	10.1776	254	0.908016	76	41.6	221	2.26151	6.04035	2.98509	0.0139009	0.300281	-2.82924	-1.2944	5.17369	-0.942803	0.367887	0.552731	-6.49435	1.49931	4.70311	0.835723	0.423396	0.735057	-6.43146
1426	LmxM.32.2070_S880	53.5624	204	37.227	743	18.7412	447	21.9	359	8.29751	201	2.96	110	416	652	279	28.2815	1310	37.4	232	615	801	9.70217	538	871	212	2000	3520	1240	1780	1.38	1.02506	6.99237	0.728022	0.483833	0.833376	-5.80782	1.40826	7.19384	0.901134	0.388596	0.570808	-6.53292	1.95307	7.88058	0.83386	0.424395	0.736098	-6.43304
1097	LmxM.28.1980_S1318	6.82797	42.8	14.1297	52.8964	22.2538	53.3536	54.7997	19.921	3.5645	51.6134	14.2411	5.4	4.80438	25.3	131.736	22.4376	52.6	12.8088	299	1630	0.111	2.56951	145.423	4320	944	53.3	204	4.85094	114	8.96624	2.11317	5.49913	1.57644	0.146999	0.658108	-4.92739	0.796098	5.06869	0.300778	0.769779	0.86606	-6.90915	1.09046	4.5916	0.83151	0.425659	0.737156	-6.43503
1743	LmxM.36.2630_S2845*;S2847*;S2849*;S2855*	1575.07	1119.2	1929.06	1212.23	2162.15	1765.73	2515.22	2110.67	1963.05	2477.12	2247.39	2560.61	2408.93	2834.01	1264.23	2117.5	2500.48	2991.53	2880.6	3141.76	1898.72	2046.9	2794	2113.5	2765.81	1902.37	2651.44	3126.92	2203.56	3136.51	0.801494	10.9977	2.14751	0.0576988	0.518505	-4.12338	0.0955457	11.1156	0.491846	0.633387	0.769083	-6.82803	0.226813	11.206	0.831011	0.425805	0.737156	-6.43558
588	LmxM.17.0840_S358	176000	133000	134000	127000	126000	160000	147000	126000	127000	142000	146000	138000	127000	132000	143000	172000	141000	136000	133000	133000	151000	131000	130000	141000	130000	128000	135000	134000	135000	128000	0.0434152	17.0968	0.354005	0.73081	0.920532	-6.01238	-0.0362395	17.0751	-0.388687	0.70561	0.822412	-6.87657	-0.0543158	17.0369	-0.827567	0.427663	0.738567	-6.43849
352	LmxM.10.0660_S1044	355	176	18.6	38.6	25.1839	405	464	25.0079	280	637	194	599	493	549	489	57.3251	254	355	625	105	458	278	527	467	222	239	347	784	853	8.50364	1.64602	6.83767	1.54218	0.15491	0.667057	-4.97143	0.610599	8.227	0.693126	0.503923	0.676	-6.70262	-1.00545	8.2585	-0.827341	0.427906	0.738567	-6.43854
1741	LmxM.36.2580_S605	5.08	102.627	20.7	2.59	140	10.3	25	1.95855	20.0434	4.75	25.4	4.97371	6.88	21.7	44.6	7500	38.9	9.03831	31.5832	48.5	25.9	22.4	10.2741	18.2	43.4	4.48	160	55.5	75.1	7.50414	2.00231	5.38113	1.05699	0.316174	0.766558	-5.52585	1.32311	3.77179	1.63402	0.133131	0.282195	-5.66952	0.947237	4.41004	0.826534	0.428337	0.738567	-6.43923
235	LmxM.08_29.1230_T1652*;T1653*;S1657*;S1661*;S1666*;S1668*	2430	2200	130	1540	1310	714	1070	1040	1180	1370	1510	1970	1560	2080	1110	611	2980	3520	3770	1610	2240	1500	2740	2120	2070	1560	1830	2560	1920	28.7	0.958843	10.5427	1.05876	0.315407	0.766558	-5.5241	0.995036	10.5355	3.84992	0.00317967	0.039574	-2.02264	-0.94672	10.1767	-0.824877	0.429237	0.738567	-6.44061
1255	LmxM.30.2080_T268*;S269*	62.8	73.4	5.45904	6.82221	13.5572	141	52.2876	18.3919	30.9	102	48.9	300	162	528	252	27.4496	184	76.8	189	70.8	40.8	135	12.3876	376	27.3383	53.2	30.2	641	710	10.314	2.22459	5.34235	2.31496	0.0439048	0.481385	-3.87462	0.142935	5.80565	0.139619	0.891718	0.931676	-6.94765	-1.07798	7.10143	-0.824324	0.429537	0.738567	-6.44108
1174	LmxM.29.2210_T169*;S177*;S180*;S181*;S182*;S185*;S187*;T189*	43.4716	19.9608	16.2476	9.5908	14.5355	58.2	3.96026	35.2173	4.86834	29.5296	1.12	100.427	5.53603	9.34209	61.3008	43	18.7997	11.0995	105.343	62.7	27.5146	0.275	13.9574	14.6128	11.1184	3.44322	24.9938	13.1275	16.8779	7460	0.982853	4.67271	1.30631	0.221112	0.708327	-5.25892	-1.21753	3.42209	-0.903094	0.387604	0.569805	-6.53114	1.72797	4.55277	0.823942	0.429744	0.738567	-6.4414
358	LmxM.10.0940_S188	3636.61	4959.69	201.429	5984.12	3575.97	7509.01	3628.76	5101.51	6053.96	7420	6935.21	9655.82	10300.9	10800	8556.49	7207.9	16218.7	10905.3	13307.2	12128.6	16721.2	8520.62	14200	13265	10122.4	11620.5	13410.2	11309.7	13081.7	30.9029	2.27398	12.3589	2.62888	0.0258528	0.392639	-3.39323	1.08862	13.0318	4.32028	0.0014941	0.0264038	-1.24758	-1.29666	12.5095	-0.823293	0.430095	0.738567	-6.44194
1720	LmxM.36.2280_S34	1010	1550	3.43594	2150	20.9216	2950	478	522	1020	1810	733	2470	2940	4220	3370	16.7434	2700	864	3020	2490	2270	379	3530	2070	2090	3150	3630	2480	3620	4.82906	2.04909	8.58774	0.931814	0.374082	0.787779	-5.64336	0.654657	10.3816	0.937605	0.370546	0.555819	-6.49912	-1.45092	10.4888	-0.822786	0.43037	0.738567	-6.44237
833	LmxM.23.1165_T424*;S431*;S432*;S434*;S438*;S439*;T442*;S443*	9.00151	21.4037	7.12961	161	49.8	7.914	44.954	4.67865	16.3264	12.7992	5.72168	20.3002	16.6837	27.2335	98.8	5640	15.1626	7.53675	29.2985	10.0702	23.8241	27.7646	25.5457	9.6163	10.8865	11.2885	6.21366	54.8	8.45374	12.4541	0.821974	5.08954	0.449846	0.662724	0.876567	-5.97269	0.469299	3.91625	0.648677	0.53108	0.695768	-6.73371	-0.737503	4.09404	-0.82198	0.430687	0.738567	-6.44317
1262	LmxM.30.2590_S534*;S536*;S541*	47	11.0104	80.0702	29.09	40.6025	57.6	21.2622	56.2	40	84.9	9.0265	6.87499	18.8993	16.7037	17.4972	339	47.5	75.6	54.2	18.6204	7.48695	7.06706	88.1	14.2236	402	100	8.98341	4.76317	19.8055	52	0.929962	5.57389	1.05865	0.315158	0.766558	-5.52445	-0.626502	5.24682	-0.542962	0.598987	0.744993	-6.79996	0.736876	4.04582	0.821572	0.430908	0.738567	-6.44352
538	LmxM.16.0870_T85	1160	1630	966	994	1460	2260	2680	2690	1870	3300	2650	3220	2720	3310	3410	20.5	2430	2500	2810	2170	3170	3120	4160	3420	3850	2790	2860	3510	4080	3760	-0.360692	10.0667	-0.272842	0.790705	0.937244	-6.03862	0.48596	11.5391	2.6015	0.0263118	0.116349	-4.14627	0.142758	11.6438	0.821005	0.431216	0.738567	-6.44399
1450	LmxM.32.2560_T809	7.23626	134	16.2062	133	35.5	191	286	265	274	417	156	526	373	338	220	6.56796	529	440	254	142	531	306	290	148	628	480	206	333	375	6.70237	1.9075	6.18272	1.38507	0.197107	0.696873	-5.16621	0.280971	8.2583	0.515072	0.617634	0.759408	-6.81561	-0.956281	7.73178	-0.820828	0.431432	0.738567	-6.444
608	LmxM.17.1320_S458*;S459*;S463*;S469*	203	716	55.6132	777	53.8932	732	84.5	90.4	432	771	206	80.8	1140	1340	874	468	1890	660	1490	220	1450	574	1500	1070	1300	1280	1780	1660	1690	82.6	1.8286	8.57436	1.75657	0.110402	0.608738	-4.6868	1.97298	9.13855	2.64319	0.0244908	0.111113	-4.07594	0.914065	9.32445	0.817648	0.433161	0.740838	-6.44666
742	LmxM.21.0800_S1114*;S1115*;S1122*	282	546	25.9	230	12.5584	647	324	29	152	604	259	21.4499	702	851	740	25.7591	939	756	1060	23.5166	759	329	901	9.4545	48.3	449	416	898	14.3766	11.5782	1.06129	7.2153	0.665905	0.521019	0.839282	-5.85084	-0.48831	7.5602	-0.343519	0.738284	0.84783	-6.89435	-1.29177	7.586	-0.815055	0.434574	0.74129	-6.44881
1049	LmxM.27.1630_S554*;S555*;T560*;T564*	222	649	14.8624	850	11.4098	673	88.7	470	134	423	153	356	678	873	538	23.8851	1780	525	962	625	1040	179	979	731	271	1060	1470	1220	1190	90.6793	1.86717	7.78831	1.14046	0.281519	0.754814	-5.44108	0.900956	8.55697	1.15401	0.275183	0.451771	-6.27724	0.7128	9.15231	0.814136	0.434982	0.74129	-6.44968
1128	LmxM.29.0760_S805	10900	9460	9860	6690	10800	8910	11400	7660	7010	9460	12000	11700	9430	10400	5360	11500	15000	13800	14100	10700	13300	11500	9970	9100	1750	10300	11200	12000	7970	13000	0.457912	13.4277	2.09921	0.0625629	0.536004	-4.19519	-0.217451	12.9881	-0.434307	0.673339	0.798128	-6.85636	0.191716	13.2959	0.81427	0.435003	0.74129	-6.44947
420	LmxM.12.1200_S431*;S432*;S433*;S437*;T439*;S442*	384	684	214	124	2.94894	455	664	413	9.05495	205	546	869	473	284	19.4	14.1	812	822	686	59.9302	639	448	581	86.4	37.1797	734	315	444	17.7803	8.49846	0.846911	7.27519	0.484871	0.638549	0.86741	-5.95596	0.241175	7.67118	0.181966	0.859226	0.913857	-6.94025	-1.26335	7.40221	-0.814211	0.435035	0.74129	-6.44951
475	LmxM.14.1200_S85	10160	82714	14181	75724	595.8	128313	83256	5782	1199.6	5831	3110.41	69657	41661	40104	7838	25700	111168	37095.7	13841.9	143249	8073.28	67722	30456.2	33741.1	65222	241622	209461	170478	171368	335	1.72209	14.6341	1.30886	0.220791	0.708327	-5.2558	1.28124	14.3506	1.02357	0.330297	0.513424	-6.41524	1.48954	14.9978	0.809038	0.437865	0.742939	-6.45379
407	LmxM.12.0380_S264*;T270*;S272*;T274*;T276*;S277*;S278*;S281*;T284*	128	1100	8.89832	726	19.3	329	145	765	840	2360	847	406	1180	2330	2550	52.8	1460	2490	2340	527	2880	1470	2770	1950	1840	1110	945	2020	1070	87.6	2.74378	8.17813	1.66798	0.127281	0.633652	-4.80692	1.83678	10.1264	2.76823	0.0197558	0.10193	-3.86413	-0.720323	9.85954	-0.808263	0.438291	0.742939	-6.45443
[truncated: 759 more rows]
