# Supplementary material for: Bromodomain factor 5 is an essential regulator of transcription in Leishmania
Source: Nat Commun. 2022 Jul 13;13:4071. doi: 10.1038/s41467-022-31742-1 (PMC9279504; doi:10.1038/s41467-022-31742-1)
Supplement: Supplementary file 7 — Python Code for ChIP peak calling [file 41467_2022_31742_MOESM7_ESM.zip]

Archive with 2 entries (2 files):
- Python Code for ChIP-seq analysis.docx
- __MACOSX/._Python Code for ChIP-seq analysis.docx
