# Supplementary material for: Bromodomain factor 5 is an essential regulator of transcription in Leishmania
Source: Nat Commun. 2022 Jul 13;13:4071. doi: 10.1038/s41467-022-31742-1 (PMC9279504; doi:10.1038/s41467-022-31742-1)
Supplement: Supplementary file 9 — Source Data [file 41467_2022_31742_MOESM9_ESM.zip]

Archive with 4 entries (4 files):
- Uncropped Blots Flie BDF5 Nature Comms.pdf
- __MACOSX/._Uncropped Blots Flie BDF5 Nature Comms.pdf
- Underlying Data File.xlsx
- __MACOSX/._Underlying Data File.xlsx
