# Supplementary material for: Bromodomain factor 5 is an essential regulator of transcription in Leishmania
Source: Nat Commun. 2022 Jul 13;13:4071. doi: 10.1038/s41467-022-31742-1 (PMC9279504; doi:10.1038/s41467-022-31742-1)
Supplement: Supplementary file 9 — Source Data [file 41467_2022_31742_MOESM9_ESM.zip › Underlying Data File.xlsx]

## Sheet: Fig 1f
Day	T7/Cas9 parasites per ml			mNG::BDF5 parasites per ml			Median fluorescent intensity T7/Cas9			Median fluorescent intensity mNG::BDF5
0	200000	200000	200000	200000	200000	200000
1	800000	1000000	820000	980000	1000000	750000	12.09	11.66	11.25	35.72	35.72	35.72
2	6800000	7200000	9900000	6100000	5600000	4300000	9.73	10.09	9.72	20.04	20.03	21.54
3	14500000	15600000	13900000	10400000	10200000	10500000	7.84	7.56	7.56	15.57	15.57	16.14
4	19800000	17000000	16600000	16000000	14600000	15600000	6.78	6.78	6.78	13.97	13.47	13.98
5	16000000	18000000	20600000	11600000	16800000	11000000	6.54	6.54	6.54	12.53	12.09	12.53
6	17000000	20000000	18000000	13900000	12000000	16000000	6.31	6.31	6.31	11.66	11.66	11.66
7	19000000	22000000	22000000	15000000	16000000	12000000	6.09	6.09	6.09	11.25	11.25	11.66
							Arbitrary units

## Sheet: Fig 2a
Time h	L.mxDiCre DMSO			L.mxDiCre BDF5-/+flx C1 DMSO			L.mxDiCre BDF5-/+flx C2 DMSO			L.mxDiCre RAP			L.mxDiCre BDF5-/+flx C1 RAP			L.mxDiCre BDF5-/+flx C2 RAP
0	100000	100000		100000	100000	100000	100000	100000	100000	100000	100000		100000	100000	100000	100000	100000	100000
24	340000	160000		600000	400000	270000	320000	410000	650000	160000	480000		220000	480000	130000	140000	350000	420000
48	940000	1280000		2100000	2240000	1900000	880000	1450000	3300000	920000	1740000		780000	1290000	500000	500000	740000	1180000
48.1	100000	100000		100000	100000	100000	100000	100000	100000	100000	100000		100000	100000	100000	100000	100000	100000
72	440000	560000		720000	630000	810000	330000	330000	550000	310000	450000		300000	230000	260000	210000	170000	280000
96	1100000	3020000		2950000	2890000	3700000	1140000	1540000	2410000	1560000	2840000		430000	340000	510000	270000	420000	550000
120	5800000	7700000		7800000	7900000	8300000	5600000	7800000	11200000	7200000	9000000		440000	400000	600000	240000	400000	650000
144	8300000	12200000		12000000	11400000	10500000	7100000	10100000	13000000	8600000	17000000		520000	620000	330000	160000	470000	850000

## Sheet: Fig 2d
% of normalised DMSO control	DMSO			RAP
Lmx DC	95.7447	99.5745	104.681	122.553	103.404	93.1915
BDF5-/+flx	102.574	98.1618	99.2647	4.41176	2.20588	3.30882
BDF5-/+flx pNUS BDF5WT	97.5	99	103.5	54	55.5	48
BDF5-/+flx pNUS BDF5N90F	101.695	102.966	95.339	61.0169	50.8475	59.7458
BDF5-/+flx pNUS BDF5N257F	100.376	100.376	99.2481	62.0301	87.9699	76.6917

## Sheet: Fig 2e
Parasites per footpad
Mouse	Lmx DC	BDF5-/+flx DMSO	BDF5-/+flx RAP	BDF5-/+flx pNUS BDF5 DMSO	BDF5-/+flx pNUS BDF5 RAP
1	512000	262144	32768	262144	46341
2	2.96582e+06	2097152	16384	741455	8192
3	524288	2097152	4096	23170.5	2097152
4	81920	655360	10240	327680	81920
5	115852	231705	1310720	231705	28963.1

## Sheet: Fig 3, 4b
	Number of Peaks		SSR Covered by Peak
Divergent SSR TSS	56
Convergent SSR	31
PTU Internal	47
Subtelomeric TSS	30
Isolated tRNA	11
Peak			0.89
No Peak			0.11

## Sheet: Fig 4c
cSSR	dSSR	PTUint	subtelStart	subtelStop	tRNA
13500	13500	6000	7430	21500	6000
15000	10500	4500	6500	3000	12000
9000	12500	4500	6317	795	4500
1500	9000	7500	10500	859	6000
1500	13500	6000	12586	1000	6000
6000	13000	9000	6000	1500	6000
5500	12000	1500	7865	11000	3000
1500	10500	6000	7500	778	7500
1500	12000	4500	7000	1050	7500
26000	15000	1500	7000	500
7500	9000	28500	6000	500
1500	15000	10500	7000	1785
3000	18000	4500	6000	2111
1500	13500	13500	9000
1500	12717	9000	5555
1500	12000	7500
1500	9000	11000
13500	9000	6000
3000	12000	10500
1500	7500	7500
1500	10500	1500
1500	10500	6000
1500	10500	12000
1500	12000	1500
7500	10500	4500
1500	11000	9000
3000	7500	3000
1500	10000	12000
	13500	6000
	10500	4500
	12000	12000
	16500	4500
	13500	1500
	9000	4500
	9000	6000
	9000	1500
	9000	4500
	9000	9000
	9000	4500
	33000	3000
	9000	6000
	13500	5000
	18000	12500
	9000	7500
	7500	1500
	12000	4500
	13500	4500
	10500	1500
	10000	13500
	9000	6000
	11000	6000
	12000	10000
	9000
	11000

## Sheet: Fig 6b
DMSO_ERCC		Rap_ERCC		LmxM.01_DMSO_mRNA		LmxM.01_Rap_mRNA		LmxM.02_DMSO_mRNA		LmxM.02_Rap_mRNA		LmxM.03_DMSO_mRNA		LmxM.03_Rap_mRNA		LmxM.04_DMSO_mRNA		LmxM.04_Rap_mRNA		LmxM.05_DMSO_mRNA		LmxM.05_Rap_mRNA		LmxM.06_DMSO_mRNA		LmxM.06_Rap_mRNA		LmxM.07_DMSO_mRNA		LmxM.07_Rap_mRNA		LmxM.08_29_DMSO_mRNA		LmxM.08_29_Rap_mRNA		LmxM.09_DMSO_mRNA		LmxM.09_Rap_mRNA		LmxM.10_DMSO_mRNA		LmxM.10_Rap_mRNA		LmxM.11_DMSO_mRNA		LmxM.11_Rap_mRNA		LmxM.12_DMSO_mRNA
Rep 1	Rep2	Rep 1	Rep2	Rep 1	Rep2	Rep 1	Rep2	Rep 1	Rep2	Rep 1	Rep2	Rep 1	Rep2	Rep 1	Rep2	Rep 1	Rep2	Rep 1	Rep2	Rep 1	Rep2	Rep 1	Rep2	Rep 1	Rep2	Rep 1	Rep2	Rep 1	Rep2	Rep 1	Rep2	Rep 1	Rep2	Rep 1	Rep2	Rep 1	Rep2	Rep 1	Rep2	Rep 1	Rep2	Rep 1	Rep2	Rep 1	Rep2	Rep 1	Rep2	Rep 1	Rep2
123139	114081	154819	140381	166	98	16.17	58.8	321	265	145.53	154.35	3216	2362	570.36	1137.78	44238	41322	21079.8	23283.3	5310	4441	1647.87	1592.01	52619	35522	12871.3	20671.1	7586	6395	2662.17	3141.39	889	960	411.6	687.96	1504	1443	1117.2	926.1	5441	3687	1437.66	2870.91	1234	1175	535.08	398.37	4148	4139
9048	9999	7320.6	7660.17	1084	808	176.4	501.27	4712	4371	1439.13	1960.98	7420	8161	3317.79	3141.39	23	22	23.52	22.05	5404	5306	5384.61	4089.54	1220	1214	366.03	558.6	5854	6087	4233.6	3813.18	11602	16580	5181.75	5222.91	4390	4251	2147.67	2346.12	6416	5794	2018.31	2274.09	2370	2197	1156.89	1070.16	2217	2087
35466	33550	39077	35327	1198	960	170.52	517.44	279	193	179.34	145.53	12079	12973	4846.59	5128.83	4403	3035	815.85	1581.72	14249	15572	7147.14	6672.33	2357	1467	289.59	921.69	33619	33660	17091.7	16262.6	1317	1170	627.69	490.98	8262	9375	3336.9	3508.89	1015	771	217.56	463.05	2816	3129	984.9	906.99	15115	15600
4642	4005	5441.94	5384.61	731	709	617.4	658.56	2149	2083	1192.17	898.17	4927	3471	748.23	1728.72	1587	1648	1515.57	1174.53	7433	7098	1153.95	1806.63	586	337	74.97	196.98	2955	2915	1630.23	1596.42	3996	2784	1411.2	2010.96	7730	6915	4579.05	4123.35	1914	2068	898.17	1092.21	6114	6345	3545.64	3306.03	4271	4498
70	53	39.69	32.34	1647	1050	217.56	809.97	6304	6452	3820.53	3433.92	2178	1732	976.08	1005.48	3906	2436	696.78	1471.47	5275	4870	1447.95	2056.53	1871	1770	967.26	1048.11	1999	1878	887.88	968.73	2018	1813	482.16	861.42	2916	3054	1187.76	1098.09	84593	91187	85285	63562.8	3055	2556	861.42	1214.22	1497	1265
140	124	248.43	183.75	1369	1347	620.34	640.92	2426	2513	1253.91	1334.76	4792	4590	1702.26	1818.39	12323	11193	17.64	3650.01	6504	6858	2894.43	2641.59	6089	5255	2227.05	2745.96	4205	3254	1059.87	2082.99	652	546	598.29	714.42	52499	52517	28285.7	29526.4	2162	2180	589.47	832.02	5614	5653	1584.66	2037.42	3735	3537
778	817	658.56	565.95	1088	858	311.64	430.71	3670	3795	2757.72	2681.28	6475	5075	1292.13	2263.8	4683	4383	2413.74	2454.9	2352	2085	1478.82	1055.46	165	188	27.93	89.67	2939	2931	533.61	1165.71	4750	4799	1409.73	1875.72	294	255	82.32	192.57	1622	1526	692.37	1020.18	33417	28081	20940.2	16303.8	3070	3498
894	1011	776.16	887.88	393	378	223.44	210.21	1167	1319	1055.46	945.21	2675	2482	1051.05	1065.75	3090	3375	2817.99	2288.79	834	964	651.21	654.15	3022	2859	1020.18	38.22	4571	3441	30.87	1700.79	27241	21862	9360.96	15123.4	1264	910	199.92	715.89	821	755	476.28	685.02	3887	4304	1841.91	1755.18	4439	4808
38	26	32.34	38.22	953	904	507.15	632.1	2334	2329	633.57	1008.42	2064	1921	967.26	1362.69	59783	50611	20921	28078.5	479	297	166.11	364.56	2239	2064	16.17	945.21	36848	33257	13854.8	18016.3	7009	5270	1428.84	3479.49	5929	6313	1574.37	1815.45	4206	4407	3278.1	2690.1	2847	2883	1259.79	1055.46	1702	1701
38	22	58.8	16.17	1253	1788	1012.83	2162.37	23604	25136	11738	9356.55	4934	4965	1581.72	1818.39	11985	11990	7583.73	6232.8	5189	3076	783.51	2494.59	1318	1307	1758.12	1409.73	18	21	19.11	26.46	1062	895	135.24	410.13	671	649	271.95	385.14	1037	629	214.62	570.36	15215	12492	17.64	7232.4	1862	2008
48	55	58.8	48.51	1303	1657	1061.34	30.87	2657	2890	1844.85	1492.05	13040	13165	11973.1	10851.5	3706	3892	2096.22	1824.27	244	326	157.29	138.18	14406	14767	11383.7	8821.47	5990	5379	1333.29	2062.41	1784	1814	852.6	1086.33	4846	5139	2910.6	2900.31	2892	2950	1018.71	1259.79	469	270	85.26	192.57	2292	2402
311	311	260.19	338.1	502	593	70.56	213.15	1084	1145	202.86	417.48	1096	1087	470.4	702.66	2391	2431	1606.71	1245.09	720	763	348.39	432.18	3031	2844	964.32	1345.05	1853	1402	624.75	705.6	829	599	108.78	374.85	3284	2792	1078.98	1236.27	4776	5003	2747.43	2910.6	889	638	288.12	576.24	19508	19506
2887	3042	2973.81	2568.09	1848	1775	1004.01	733.53	9957	10830	3691.17	2678.34	9725	10655	8342.25	7125.09	1482	879	498.33	1293.6	1358	943	227.85	821.73	1134	963	252.84	349.86	2954	6350	2760.66	2219.7	4191	3628	1478.82	1965.39	994	732	244.02	627.69	1083	733	171.99	524.79	668	721	186.69	374.85	1328	1518
6384	5906	5716.83	5431.65	166	138	26.46	77.91	5530	4541	1586.13	2231.46	27446	24552	13951.8	16487.5	3982	2672	1008.42	2546.04	7003	6806	3336.9	3877.86	1829	1821	715.89	777.63	10370	11227	4317.39	4505.55	597	486	221.97	427.77	3718	3402	1539.09	2125.62	1878	1232	208.74	696.78	1510	1486	335.16	683.55	3343	3499
902	1098	930.51	858.48	384	405	192.57	244.02	1034	1071	565.95	527.73	1134	1032	405.72	442.47	607	475	188.16	435.12	2247	1865	605.64	946.68	1370	87	273.42	244.02	1333	1107	490.98	1001.07	2432	2378	667.38	921.69	4005	3712	1583.19	2379.93	5874	5824	1838.97	2146.2	3800	4126	1768.41	1715.49	1306	1159
11118	8515	9865.17	11260.2	434	521	249.9	399.84	1068	908	385.14	740.88	2108	360	157.29	1108.38	993	694	298.41	629.16	1994	1867	961.38	1248.03	5171	5059	2471.07	2479.89	6257	6818	3736.74	3683.82	5271	5063	1399.44	2075.64	2015	1735	317.52	79.38	1047	638	221.97	377.79	765	616	114.66	307.23	1542	1798
58	29	88.2	69.09	961	696	192.57	410.13	667	615	158.76	291.06	16033	15021	3826.41	5643.33	2641	1876	411.6	1043.7	2952	2883	1380.33	1340.64	14604	13491	4118.94	4386.48	4149	5048	2315.25	2541.63	13040	12822	6310.71	6273.96	9725	7946	2479.89	5261.13	481	311	316.05	335.16	1718	1752	1305.36	1193.64	2829	3004
293	303	336.63	298.41	3597	3404	135.24	169.05	5540	6727	1918.35	1643.46	2372	2046	1442.07	1750.77	4381	4295	1058.4	2012.43	3619	2850	16.17	2008.02	54	2534	939.33	1059.87	2637	2329	1871.31	1934.52	3866	3843	2404.92	2143.26	4612	5174	2826.81	2318.19	936	891	277.83	441	2124	2027	851.13	921.69	6481	6814
20	20	20.58	16.17	3056	3195	4268.88	3128.16	15777	13732	6631.17	5841.78	13902	10957	2644.53	4354.14	2035	1982	1608.18	1146.6	2285	1977	2412.27	1909.53	1538	1749	1374.45	1134.84	1248	1095	782.04	726.18	2745	2521	726.18	1437.66	2626	1865	1278.9	1217.16	1412	1489	482.16	701.19	1094	1051	836.43	793.8	2715	2568
56	42	54.39	85.26	16510	17219	13180	11210.2	2627	2789	1446.48	1190.7	2543	2741	1909.53	1612.59	5156	6251	3949.89	3248.7	5085	6451	3842.58	2637.18	4144	3097	896.7	1536.15	8061	8610	4683.42	4392.36	648	627	363.09	429.24	7412	7537	5024.46	4110.12	1407	835	142.59	486.57	2244	1635	399.84	1062.81	3244	2890
3511	3282	2669.52	2698.92	2885	2704	870.24	1375.92	14576	12503	4135.11	4013.1	3424	2229	1927.17	2396.1	13768	11480	3025.26	5192.04	4532	5844	3004.68	4424.7	19051	15395	5831.49	6638.52	637	573	402.78	521.85	5582	5567	3423.63	3488.31	1747	1853	1292.13	1143.66	8396	6936	2676.87	4302.69	1378	1304	1990.38	1518.51	7794	8846
594	621	426.3	404.25	1668	1816	749.7	861.42	8331	8261	1252.44	2194.71	13134	14589	2650.41	5743.29	3451	2718	798.21	1387.68	1817	1104	245.49	924.63	4052	3466	1127.49	1309.77	3196	3177	2055.06	1556.73	380	267	70.56	105.84	1608	1244	17.64	914.34	7311	6480	4615.8	4523.19	1650	1468	962.85	948.15	12933	5083
31	34	20.58	29.4	2947	3136	2327.01	1753.71	2008	2042	1161.3	1042.23	382	359	122.01	207.27	586	444	129.36	323.4	1882	2327	727.65	1017.24	6386	5775	1487.64	2155.02	6139	5457	1267.14	1900.71	16386	12150	952.56	3526.53	1917	1819	877.59	977.55	5542	3926	855.54	1362.69	5985	7168	2535.75	2394.63	933	961
343	326	285.18	338.1	837	893	601.23	474.81	5137	5210	3029.67	3022.32	4185	3393	961.38	2672.46	205	153	61.74	122.01	188	261	91.14	160.23	3800	3537	1412.67	1837.5	15	2599	16.17	1433.25	11744	12489	1912.47	2149.14	2549	2413	710.01	949.62	15738	10391	3059.07	6328.35	1257	963	289.59	629.16	666	462
111239	101250	126316	117431	1371	1215	748.23	865.83	11692	11320	6159.3	4943.61	13316	15333	4746.63	3478.02	62	55	26.46	47.04	5127	4685	2840.04	2897.37	6202	6235	1799.28	1847.79	10713	10224	5219.97	5578.65	180	164	33.81	94.08	2158	2074	1833.09	1361.22	2848	2262	552.72	1215.69	2235	16	20.58	1477.35	4800	4390
534	665	486.57	793.8	2470	2458	1126.02	1242.15	4312	4704	2362.29	1843.38	1636	1805	498.33	790.86	7173	6556	2285.85	3138.45	3077	3048	1553.79	1486.17	28669	31072	8436.33	8530.41	32108	30753	6716.43	9679.95	5123	3648	614.46	1237.74	2421	2340	990.78	1087.8	1518	1542	702.66	764.4	1843	1940	704.13	777.63	12385	13554
174	233	261.66	246.96	3297	3435	3539.76	3028.2	5737	5440	1996.26	2175.6	1965	2005	1027.53	1033.41	2149	1895	1014.3	1021.65	208	199	101.43	233.73	3316	3138	1644.93	1916.88	6882	7532	5416.95	1912.47	3404	3810	2128.56	2077.11	2435	1857	618.87	1328.88	541	541	85.26	182.28	881	899	636.51	624.75	1229	1136
250	285	304.29	285.18	4066	3853	2282.91	2235.87	2871	3208	1461.18	1536.15	9750	10567	2613.66	3217.83	2919	2237	538.02	1434.72	3554	3501	2152.08	2024.19	4735	4509	1737.54	2046.24	21	5520	1399.44	129.36	12007	20	7023.66	189.63	50	25	20.58	57.33	4898	4782	2246.16	2647.47	16245	15037	3222.24	3247.23	14189	13502
314	311	367.5	354.27	1118	1080	981.96	852.6	2637	2203	1525.86	1821.33	1747	1206	258.72	739.41	1290	1363	571.83	648.27	4904	4876	3238.41	2915.01	659	757	357.21	352.8	10337	8863	3354.54	4965.66	4901	5423	6866.37	7923.3	3563	1991	546.84	1500.87	12227	14336	4073.37	4105.71	2275	2201	36.75	1009.89	2385	2476
24	36	63.21	35.28	3545	3819	1471.47	1630.23	6673	6517	3979.29	5391.96	1580	1471	699.72	830.55	2363	2222	986.37	1364.16	5197	6012	4423.23	3697.05	65937	62558	48623.2	32950.1	2130	1906	482.16	865.83	1334	1361	542.43	621.81	2268	2345	1664.04	1264.2	8258	6171	1749.3	3766.14	1202	958	177.87	493.92	1456	1159
1774	1869	1949.22	2134.44	3401	3282	1395.03	1309.77	11285	12135	4161.57	4640.79	397	232	49.98	149.94	492	313	89.67	304.29	5067	5176	3958.71	3353.07	115	86	19.11	44.1	22469	23415	12039.3	11580.7	11915	10754	3570.63	4258.59	576	498	171.99	224.91	2521	2507	561.54	1029	13343	12583	5097.96	5787.39	1752	1230
572	531	564.48	582.12	3916	3603	1253.91	1459.71	26419	17818	12106.9	13981.2	3501	2095	690.9	1865.43	1241	930	24.99	401.31	20017	13217	3510.36	9034.62	52398	50719	32820.7	22645.3	2019	1926	458.64	623.28	2077	2180	1258.32	1158.36	5618	5611	3467.73	3497.13	2440	1918	364.56	1120.14	2302	2001	727.65	815.85	1525	1344
132666	130868	144946	132719	519	546	176.4	130.83	1872	1783	745.29	757.05	521	337	123.48	470.4	2802	2089	448.35	1256.85	3725	3919	1803.69	1811.04	53617	50439	39234.3	29383.8	531	565	279.3	377.79	3297	2490	864.36	1387.68	458	334	130.83	211.68	6765	2701	1300.95	1962.45	2699	2774	732.06	895.23	1219	1273
142	188	144.06	141.12	2665	2359	1006.95	990.78	3291	3401	1499.4	1627.29	10220	9576	2344.65	4507.02	11932	8425	3054.66	5465.46	2206	2418	608.58	736.47	4037	3944	1162.77	1605.24	397	320	41.16	201.39	4213	4195	1568.49	1445.01	504	491	210.21	327.81	2084	1384	360.15	786.45	1207	1306	291.06	539.49	3787	2539
3680	3415	4258.59	3845.52	2237	2335	1884.54	1641.99	289	245	74.97	127.89	41101	41538	23276	16852.1	1899	1460	239.61	745.29	2371	1351	211.68	576.24	3083	3340	458.64	1014.3	34274	35305	24040.4	21578.1	1642	1687	720.3	711.48	1542	1489	961.38	887.88	5471	6721	1977.15	2726.85	4872	2764	1040.76	2013.9	2058	1462
2984	3354	3031.14	2856.21	5287	5709	2610.72	2030.07	2142	2032	392.49	798.21	5618	4082	2322.6	2513.7	13351	11217	6257.79	7595.49	2325	1596	332.22	1164.24	2917	2751	1090.74	1036.35	3290	3217	1724.31	1788.99	1828	1887	1593.48	1536.15	854	650	374.85	485.1	1450	1322	3192.84	743.82	5339	6164	2393.16	2460.78	5222	3111
1110	991	1034.88	1171.59	6053	6413	2895.9	2141.79	8088	6753	1661.1	2625.42	9635	10218	6510.63	7422.03	2593	2638	883.47	1209.81	6770	6026	1684.62	3226.65	4783	6715	1559.67	1600.83	942	706	171.99	473.34	1116	1214	196.98	285.18	4651	3947	1134.84	1946.28	2508	1635	636.51	1600.83	1306	959	264.6	696.78	594	546
21896	24050	22164.7	22837.9	660	642	273.42	289.59	6864	6304	1181.88	1746.36	5391	5334	2503.41	2646	78217	80211	45843.4	42262.5	3869	4023	1165.71	1615.53	1100	1548	5071.5	4543.77	2699	2377	1164.24	1816.92	2799	2740	1568.49	1298.01	975	609	99.96	191.1	1130	981	277.83	829.08	1034	721	257.25	385.14	16375	15553
5275	5057	6112.26	5849.13	64924	61409	50884.1	42159.6	13051	12450	4111.59	4157.16	1984	1901	410.13	1006.95	316	232	105.84	161.7	3208	3508	1467.06	1315.65	2571	2770	1627.29	1652.28	9409	9357	3758.79	3886.68	10767	17074	7751.31	8277.57	1252	863	204.33	507.15	3655	481	185.22	2538.69	747	513	130.83	302.82	2979	3180
46	49	105.84	47.04	1972	1911	485.1	658.56	4148	3553	668.85	1308.3	564	465	210.21	363.09	2316	2494	1134.84	1074.57	1912	1664	1162.77	1325.94	3092	3138	1249.5	1330.35	2612	2773	1599.36	1340.64	1632	1226	258.72	649.74	3077	2237	441	1046.64	1495	1274	414.54	824.67	1236	815	242.55	610.05	3680	3418
211075	252019	169666	191888	8191	3372	2922.36	3505.95	35746	31570	15001.4	14914.6	10957	11892	4271.82	6544.44	23216	21841	7292.67	9571.17	3102	2961	1896.3	1669.92	3490	3148	1478.82	1897.77	36184	31691	8859.69	13357.9	813	610	119.07	261.66	727	554	149.94	464.52	1735	1208	351.33	640.92	4427	4043	1381.8	1813.98	693	508
872	922	1011.36	954.03	834	613	180.81	601.23	2071	2028	961.38	708.54	6246	6589	3914.61	3905.79	5606	5839	3347.19	3899.91	24879	26364	14256.1	11999.6	1750	1797	1342.11	1315.65	101890	106996	70417.4	57205.1	2139	2003	652.68	827.61	836	642	232.26	492.45	1118	1154	470.4	311.64	4444	4357	2920.89	2609.25	1132	802
10778	11144	10701.6	10978	6129	4132	879.06	2679.81	1047	911	931.98	646.8	16068	13849	7101.57	1053.99	1586	1213	396.9	571.83	6251	5615	2065.35	2850.33	3778	3868	1586.13	1534.68	34962	30982	40607.3	25229.6	892	655	67.62	198.45	3526	2624	588	1487.64	9685	11675	6869.31	15239.5	623	434	92.61	355.74	412	335
3896	4323	4186.56	4248.3	15963	14899	3001.74	3006.15	4165	4104	23.52	1481.76	21	1174	16.17	1096.62	22212	27739	13322.6	10281.2	1666	1611	714.42	799.68	7283	7508	3895.5	2712.15	2213	2410	1212.75	873.18	3588	2020	479.22	1253.91	10126	8774	2063.88	3122.28	11475	8707	8658.3	8205.54	10896	9233	4254.18	5780.04	298	188
34	32	32.34	39.69	7723	8049	3169.32	3461.85	3125	2354	2244.69	1978.62	4337	4829	1358.28	1681.68	1543	1901	2579.85	1977.15	2478	2200	745.29	1439.13	16818	15525	6103.44	9253.65	31393	32759	22211.7	16686	1374	994	418.95	682.08	2552	2064	604.17	1195.11	759	591	255.78	388.08	2218	2179	729.12	702.66	1421	1015
34	64	61.74	70.56	9743	10516	2359.35	4296.81	801	706	239.61	348.39	1700	1344	380.73	934.92	15585	6995	1418.55	10215	191	185	35.28	98.49	3477	3002	1443.54	2116.8	14890	7197	3451.56	3295.74	1354	1204	929.04	808.5	5529	5655	3320.73	3919.02	959	1540	1306.83	2547.51	1727	1709	615.93	692.37	2244	1940
118	123	70.56	97.02	204	215	120.54	142.59	5349	5124	2906.19	2720.97	24060	26727	19465.7	15890.7	15442	19	6590.01	6378.33	47	74	166.11	54.39	8419	7707	3877.86	5164.11	6334	7379	5159.7	3680.88	12024	11980	3204.6	4214.49	1196	1375	908.46	857.01	5068	4541	2623.95	4033.68	8952	7586	2453.43	3808.77	2950	3304
147	189	154.35	129.36	25253	20372	2917.95	5513.97	1678	2218	1240.68	930.51	4453	5547	5278.77	4268.88	16145	24778	11511.6	6244.56	57992	60267	35140.3	28226.9	11260	11169	4509.96	4151.28	27858	29312	15410	13252	3109	3592	2391.69	1631.7	2312	1943	277.83	945.21	2193	1565	311.64	761.46	1769	1710	72.03	735	9602	7800
55	69	108.78	60.27	1398	1169	246.96	607.11	4262	4658	2876.79	2404.92	2616	2488	927.57	954.03	3745	3855	2049.18	1777.23	5576	5796	3505.95	2835.63	2601	2172	620.34	1048.11	4216	3348	976.08	1924.23	1567	1148	294	543.9	3829	4202	2428.44	2256.45	34337	34741	7682.22	16578.7	4401	4446	2550.45	2319.66	931	831
243	297	313.11	314.58	2411	2046	504.21	976.08	2330	2823	1171.59	1228.92	1754	1419	413.07	824.67	10366	9671	3514.77	3942.54	17110	18781	7244.16	6287.19	633	488	148.47	213.15	3651	4082	2698.92	2150.61	984	846	366.03	442.47	1621	1244	254.31	1046.64	2981	2419	1612.59	2360.82	3466	2648	501.27	1283.31	1189	1107
104	86	74.97	63.21	1911	2269	1350.93	1011.36	3428	3211	1866.9	1484.7	2110	1866	799.68	1184.82	8985	9207	4111.59	4017.51	985	1137	787.92	827.61	7424	7344	4177.74	3882.27	1536	1479	1058.4	908.46	955	1053	273.42	430.71	1982	1565	276.36	679.14	23	17	45.57	17.64	24779	17903	7386.75	11210.2	38	54
16458	16058	19875.9	17344.5	2403	2494	1109.85	1387.68	9820	10468	3798.48	3225.18	2867	3186	1045.17	1117.2	25047	28185	10584	9283.05	1425	1020	286.65	680.61	860	944	285.18	329.28	4328	4994	2080.05	1900.71	2714	2480	1017.24	899.64	3107	2829	564.48	1077.51	6089	6376	2376.99	2521.05	4220	4353	3211.95	2637.18	5404	5767
				5126	5354	2341.71	2306.43	3958	4348	1706.67	1871.31	3160	2815	1306.83	1655.22	159	189	82.32	108.78	2516	2691	1001.07	1298.01	11251	10219	2913.54	4155.69	3359	3028	906.99	1530.27	3101	3098	1311.24	1356.81	2470	2804	1246.56	1202.46	1449	929	435.12	1430.31	42	7168	3373.65	3216.36	14068	14617
				1736	1632	336.63	543.9	149	149	126.42	132.3	1182	1013	277.83	502.74	7777	9427	4587.87	4095.42	5313	5722	3179.61	2738.61	9330	10203	3238.41	3269.28	5235	6101	4936.26	4399.71	4593	4586	1708.14	1866.9	1230	1310	371.91	448.35	1460	1661	784.98	732.06	8612	10589	1675.8	2817.99	3699	3198
				3180	3408	1183.35	1271.55	98	74	38.22	55.86	1055	893	263.13	552.72	367	361	113.19	270.48	3770	2652	711.48	1715.49	2056	1423	373.38	954.03	8750	9293	4354.14	5222.91	3349	3050	1664.04	1975.68	2530	2676	809.97	861.42	2429	2484	1161.3	1062.81	5365	3200	939.33	2800.35	2511	2539
				3931	4299	1345.05	1825.74	7134	5921	1330.35	2613.66	483	437	185.22	130.83	4222	3500	1649.34	2662.17	8013	8156	4549.65	3902.85	2485	1545	2053.59	3461.85	1412	1199	379.26	782.04	3652	3347	1437.66	2212.35	132	96	49.98	135.24	1800	1556	514.5	630.63	377	378	123.48	176.4	9097	10208
				7613	8444	2319.66	2350.53					27056	25302	7826.28	11588	3392	3780	883.47	1181.88	3728	3724	2234.4	1759.59	12884	14663	5425.77	4880.4	1854	2013	754.11	784.98	6812	4328	1336.23	4554.06	2173	2152	627.69	1009.89	3445	3362	1439.13	1411.2	16916	18670	7232.4	6542.97	8911	8961
				15315	15422	5249.37	5971.14					14477	13723	3749.97	5386.08	7991	4619	1530.27	1659.63	4423	4896	2077.11	2157.96	845	557	177.87	411.6	15477	17114	7344.12	7320.6	649	629	310.17	320.46	5339	6394	4282.11	3470.67	2717	2243	857.01	855.54	21932	19600	4227.72	10957.4	1195	857
				2796	2603	979.02	1522.92					2862	2874	1497.93	1461.18	92	8797	2820.93	2912.07	2384	2941	904.05	917.28	1421	1264	733.53	858.48	10228	9897	2820.93	3494.19	364	290	144.06	249.9	3336	2957	1139.25	1687.56	2877	2499	954.03	1196.58	234	141	58.8	552.72	2081	2142
				5231	5508	2726.85	3007.62					2788	2454	1042.23	1145.13	28	21	54.39	26.46	13579	15134	6732.6	6118.14	7767	8143	4201.26	4060.14	5310	6100	1931.58	2181.48	30	26	57.33	44.1	941	807	246.96	396.9	2803	2939	1530.27	1706.67	1411	1003	333.69	986.37	7141	5509
				43	31	20.58	23.52					2518	2478	726.18	996.66	2165	2465	811.44	915.81	12707	14234	4918.62	5075.91	1930	1564	254.31	786.45	1509	1428	548.31	592.41	10238	10286	3874.92	4301.22	684	465	126.42	294	1541	1177	195.51	793.8	333	233	69.09	133.77	20026	18239
				1539	2146	514.5	807.03					980	951	411.6	614.46	6572	7241	1927.17	2695.98	4845	5523	1464.12	1716.96	5999	6293	2815.05	1880.13	3233	3295	1475.88	1819.86	1744	1836	1537.62	1249.5	2191	2507	839.37	1089.27	1620	1026	199.92	648.27	62	32	20.58	19.11	1443	1839
				1627	1181	311.64	995.19					4990	5175	2526.93	2150.61	25788	22286	21700.1	17343.1	6265	5437	1123.08	2621.01	1664	1238	302.82	868.77	9145	9483	6328.35	5674.2	6097	6407	4633.44	3508.89	1840	1711	602.7	883.47	849	797	399.84	392.49	700	959	258.72	208.74	7866	8149
				776	719	189.63	299.88					1772	2113	624.75	557.13	79415	109668	102950	78231.9	18798	17684	7546.98	8290.8	1597	1554	583.59	817.32	2837	2456	723.24	1245.09	873	737	179.34	363.09	2953	2923	2365.23	2024.19	480	556	133.77	224.91	1245	3262	17.64	16.17	804	439
				617	556	117.6	298.41					1597	1266	552.72	679.14	8542	4865	2554.86	2484.3	5775	5539	2184.42	2897.37	3295	3079	865.83	24.99	13073	11912	3764.67	5017.11	2626	2398	1149.54	1142.19	2637	2501	2121.21	1994.79	1622	1024	221.97	662.97	3613	2593	518.91	1712.55	5453	3953
				3149	3226	993.72	1308.3					21346	22300	4903.92	6767.88	4412	4112	1590.54	2216.76	6665	4769	1134.84	3379.53	11928	12040	6348.93	7300.02	111	81	20.58	49.98	6035	5531	2626.89	2707.74	1584	1403	1095.15	761.46	3721	4415	2547.51	2424.03	4849	4789	1470	1793.4	5426	5787
				15135	15767	5583.06	5872.65					3264	3309	1693.44	1589.07	5036	4134	998.13	2015.37	1815	1770	335.16	833.49	466	458	221.97	266.07	7193	5798	2523.99	3597.09	14272	14632	11008.8	9371.25	1960	1777	833.49	904.05	4135	4000	2831.22	2829.75	4086	4234	715.89	998.13	2769	1927
				4113	4516	1819.86	2082.99					6466	5561	1200.99	2745.96	5769	6380	2515.17	2609.25	1613	1226	261.66	782.04	3101	2918	771.75	1431.78	4222	4405	1539.09	1768.41	22574	21627	4701.06	8398.11	1277	876	216.09	498.33	3039	2974	726.18	1027.53	994	754	270.48	526.26	2860	2592
				5706	5885	2019.78	2569.56					5582	6250	2507.82	2500.47	7750	8512	3159.03	3257.52	919	836	252.84	489.51	3249	3471	1977.15	1821.33	2075	2063	955.5	1058.4	931	1020	523.32	499.8	1852	1436	480.69	871.71	5146	5605	2093.28	2205	126642	123228	87682.6	62023.7	5871	4328
				1231	1235	1180.41	901.11					11055	10528	3983.7	6121.08	3155	3031	1802.22	1937.46	8021	8484	3494.19	4226.25	16932	17265	4680.48	5021.52	6922	5645	701.19	1568.49	5159	3167	886.41	2541.63	1017	1324	410.13	685.02	931	1038	510.09	538.02	1740	1947	1250.97	956.97	326	233
				17698	21194	5802.09	9756.39					1624	1575	646.8	946.68	25695	21786	15487.9	16078.9	4850	3379	980.49	2460.78	3390	3705	1347.99	1534.68	1348	876	239.61	568.89	9905	9451	4252.71	5197.92	2362	2244	1337.7	996.66	6123	5034	2967.93	3824.94	1358	1480	1349.46	1006.95	520	227
				1087	1051	382.2	411.6					7343	7892	4652.55	4689.3	8821	8753	5956.44	4715.76	2872	2114	585.06	1611.12	6729	7314	2519.58	2557.8	13343	12421	3223.71	4410	3077	3235	1746.36	1684.62	5765	4402	961.38	1897.77	758	700	179.34	339.57	15087	16310	4899.51	4371.78	368	378
				2461	2232	1409.73	1198.05					12809	19305	3267.81	4730.46	3080	2972	1136.31	1949.22	8404	8821	4310.04	3948.42	11621	11724	4906.86	4370.31	2659	2418	762.93	871.71	16	439	183.75	274.89	2723	2495	667.38	1506.75	2483	1584	348.39	1200.99	1633	1183	364.56	1102.5	9957	10308
				1420	1168	346.92	905.52					5127	4808	2759.19	2782.71	2859	2950	1674.33	1927.17	1881	1925	815.85	842.31	1728	1724	1159.83	977.55	6699	4730	1631.7	4120.41	21004	16187	7295.61	9149.28	19739	16484	3245.76	6653.22	1011	957	367.5	438.06	9838	6779	2518.11	5203.8	2280	1830
				931	679	216.09	617.4					8100	7856	3117.87	3460.38	3045	2297	523.32	1669.92	2811	3181	2246.16	1596.42	2635	2864	1058.4	1331.82	1369	1365	602.7	979.02	20035	13930	3211.95	7463.19	7176	6711	1567.02	3232.53	1640	2123	593.88	871.71	15	11	17.64	17.64	2264	1844
				11	11	17.64	19.11					14071	15227	11832	9702	4653	4123	749.7	1919.82	1747	1771	1606.71	1350.93	4229	3956	2134.44	2153.55	53	42	36.75	30.87	18934	18420	11491	8617.14	1190	725	269.01	417.48	4872	5110	1431.78	1725.78	11277	8709	2325.54	2578.38	10296	9702
												2606	2090	645.33	1162.77	209	125	52.92	114.66	8454	9193	8333.43	7882.14	771	638	192.57	289.59	2675	2758	2572.5	2103.57	1153	802	185.22	477.75	2083	1684	655.62	1061.34	3844	4549	2244.69	1941.87	4598	3709	718.83	2003.61	909	682
												4174	3972	2337.3	2319.66	3031	2030	493.92	1199.52	25390	29089	4623.15	5025.93	3652	2566	593.88	1399.44	8096	5429	1637.58	4608.45	1308	1273	890.82	857.01	7367	6814	2585.73	2446.08	6158	6884	1883.07	1766.94	4235	3833	2119.74	2460.78	5780	5309
												4228	4405	2834.16	2957.64	3189	2727	730.59	1096.62	24694	22392	7166.25	8971.41	760	666	219.03	524.79	1638	1361	1030.47	665.91	7095	7000	3311.91	4139.52	2977	3054	1459.71	1465.59	8860	9579	1736.07	1962.45	16	18	210.21	20.58	1599	1138
												16719	16233	6410.67	6792.87	3147	3537	1522.92	1666.98	4497	5132	1999.2	2310.84	5210	4869	2144.73	2062.41	7749	7242	1615.53	3157.56	1168	976	639.45	1086.33	4936	5445	2515.17	2591.61	2034	1927	730.59	802.62	16747	14644	5610.99	6244.56	3427	3621
												3281	2983	1865.43	1592.01	26380	21507	17163.7	17359.2	2195	1596	320.46	1058.4	5766	4922	1120.14	2465.19	5458	6031	2753.31	2135.91	49534	47732	18632.2	20921	2829	2836	1584.66	1778.7	11727	12813	8615.67	6310.71	4070	3951	1492.05	1625.82	5660	6246
												6797	6649	2434.32	3351.6	2727	2735	1292.13	1506.75	516529	135346	990148	667637	8813	8528	3469.2	3351.6	7453	7472	2557.8	3613.26	22605	22053	15754	12281.9	3830	3761	3147.27	1886.01	4185	4141	19.11	2482.83	3142	3159	807.03	870.24	11174	8503
												10399	11494	5215.56	6038.76	2451	2361	812.91	887.88	1655	1138	352.8	979.02	2062	1896	892.29	920.22	18968	20145	5067.09	5727.12	4112	3849	2025.66	2213.82	2031	2334	515.97	654.15	4972	4290	3438.33	3257.52	7688	5752	1089.27	2222.64	2518	2125
												4337	5386	1059.87	1292.13	401	252	88.2	189.63	6185	4448	964.32	2316.72	4128	4360	1972.74	1896.3	15026	15829	7020.72	10478.2	6845	6694	2695.98	3139.92	2036	1379	339.57	959.91	1348	1444	1296.54	909.93	1506	1668	493.92	564.48	676	519
												43344	47829	18142.7	18072.2	5628	5041	2325.54	2594.55	311	228	47.04	182.28	1762	1865	945.21	933.45	4515	3815	939.33	1846.32	1534	1651	538.02	832.02	9863	8296	1928.64	4371.78	3165	3751	1602.3	1531.74	51450	35597	21778	16938.8	23854	24182
																7030	7487	4321.8	3857.28	2321	1944	421.89	1212.75	3781	3913	1619.94	1783.11	23597	30004	15692.2	11294	4395	4058	1855.14	2125.62	3723	4564	1985.97	1481.76	1079	937	180.81	564.48	57842	60134	41768.6	35257.9	5745	6288
																6077	5994	1874.25	3050.25	4407	4634	1428.84	2159.43	13721	6686	2454.9	2600.43	7493	7064	3229.59	2760.66	137	32	20.58	24.99	972	527	277.83	477.75	10120	11358	9093.42	7716.03	91910	91962	56972.8	53737.3	2106	1742
																2415	2120	951.09	1350.93	20676	21442	4158.63	6876.66	5741	5517	2751.84	3727.92	16931	14488	10312	6657.63	50615	22517	10245.9	10863.3	23466	17275	6917.82	10172.4	14743	14685	6803.16	5982.9	1373	1203	382.2	658.56	1468	1282
																1150	1059	141.12	464.52	2665	2987	1026.06	1365.63	2366	2558	995.19	890.82	14183	8405	7280.91	5533.08	2825	3040	1074.57	1205.4	3534	2250	523.32	1220.1	1915	1689	627.69	1029	6778	4467	1011.36	2254.98	1496	1462
																9731	9938	4007.22	4404.12	4554	4529	1106.91	1293.6	14137	14571	7401.45	6845.79	1538	1312	889.35	951.09	2797	1800	346.92	1055.46	2565	1854	536.55	1320.06	875	706	302.82	660.03	2486	2763	905.52	1189.23	1575	1494
																3498	3984	1743.42	2216.76	130	95	55.86	104.37	373	374	111.72	230.79	49815	57855	35466.7	27631.6	10640	8849	2037.42	3191.37	9640	11213	5586	4330.62	640	729	479.22	336.63	8161	6780	1940.4	3276.63	2387	2407
																1773	1643	1371.51	912.87	292	283	94.08	221.97	2043	2076	1694.91	1230.39	15671	14038	5187.63	7405.86	1533	1583	662.97	661.5	4028	4011	1940.4	1575.84	1022	1214	524.79	529.2	3843	2346	492.45	1506.75	1097	714
																1946	1943	1816.92	1428.84	1625	1578	643.86	642.39	1584	1820	577.71	743.82	518	2736	277.83	217.56	4852	5134	1815.45	1649.34	2448	2301	1136.31	1273.02	3329	2641	618.87	1439.13	16702	18993	12464.1	12299.5
																5476	5816	2518.11	2285.85	8046	7727	1955.1	2791.53	895	713	294	392.49	2285	12780	1361.22	3241.35	22	22	30.87	22.05	34618	36779	17027	15536.4	648	625	194.04	289.59	1178	984	261.66	636.51
																9516	9971	4043.97	4095.42	3801	3992	1315.65	1630.23	8222	9215	5293.47	4020.45	1322	1361	474.81	721.77	16	1878	1036.35	1026.06	1424	1004	194.04	552.72	2251	2533	1277.43	1173.06	461	421	116.13	229.32
																4486	4345	2587.2	2465.19	4555	4134	2688.63	3028.2	753	843	467.46	629.16	2748	2724	1617	1508.22	19950	15335	7832.16	7592.55	204880	137319	61080	70120.5	3995	8938	2772.42	3445.68	4510	5170	1624.35	2157.96
																6782	8131	4906.86	3514.77	2213	2134	689.43	896.7	4460	4592	1569.96	2169.72	11698	10887	817.32	1012.83	2886	2577	1098.09	1102.5	2944	2627	1077.51	1242.15	3925	4522	1569.96	1808.1	5603	5127	4749.57	3413.34
																4307	4854	2950.29	2916.48	1345	1247	470.4	702.66	2380	2549	1151.01	1046.64	5283	5631	2881.2	2512.23	1276	896	258.72	574.77	16640	11611	2994.39	6529.74	9829	4685	2499	6212.22	28514	27800	33962.9	22576.3
																1856	1062	291.06	780.57	451	357	126.42	291.06	475	344	89.67	201.39	10345	10326	11361.6	9080.19	4422	4371	883.47	2231.46	4635	4800	1264.2	1656.69	2475	3320	1309.77	1252.44	21380	21814	26896.6	17538.6
																6077	4894	980.49	2562.21	2218	2544	1214.22	1068.69	1583	1586	859.95	1145.13	1268	1134	539.49	830.55	18772	16039	5846.19	9039.03	1355	1207	244.02	533.61	754	548	257.25	389.55	19358	19731	7270.62	8082.06
																2329	2095	1077.51	1090.74	2147	2478	1164.24	1009.89	2851	2761	749.7	987.84	48539	36408	14911.7	17817.9	17518	16088	5974.08	9388.89	7907	6889	1916.88	3088.47	1281	1251	244.02	499.8	3037	3559	2241.75	815.85
																19106	35244	9481.5	15226.3	12376	12896	6278.37	5677.14	805	804	513.03	473.34	5180	3190	924.63	1868.37	1777	1163	313.11	1037.82	5160	5827	1468.53	1518.51	534	415	77.91	316.05	4395	4815	276.36	1946.28
																18	13	24.99	26.46	258	312	135.24	111.72	1402	1382	596.82	730.59					2703	2788	1152.48	1231.86	1670	1761	704.13	843.78	7898	8624	6631.17	5096.49	17055	16307	12365.6	14244.3
																				4356	3933	1483.23	2008.02	984	1004	1001.07	848.19					914	863	154.35	254.31	15938	18797	4803.96	6854.61	8212	9179	5531.61	4726.05	4791	4754	1502.34	2200.59
																				9254	9350	4518.78	4482.03	1805	1674	1275.96	979.02					3084	2071	779.1	1359.75	9448	8703	2713.62	3554.46	943	955	554.19	687.96	3779	3296	1164.24	1800.75
																				8138	5685	1730.19	4699.59	15410	15889	6175.47	7645.47					3217	2634	784.98	1628.76	10134	9506	2576.91	3295.74	2964	3716	1958.04	1597.89	1437	1403	636.51	632.1
																				652	555	740.88	824.67	2816	2850	964.32	992.25					8461	6929	1850.73	2175.6	23669	25964	14135.5	13153.6	2755	3290	1646.4	1603.77	233	253	119.07	92.61
																				3634	3694	2816.52	2360.82	1761	1511	598.29	745.29					6687	5309	942.27	2623.95	9634	9759	2870.91	3098.76	2427	1444	414.54	1065.75	23352	23094	8258.46	7166.25
																				1304	1102	398.37	774.69	10895	10586	6613.53	5868.24					617	411	104.37	377.79	5562	5557	2216.76	1699.32	4384	4190	2225.58	2447.55	8112	9313	3156.09	4655.49
																				1049	923	301.35	524.79									2724	2497	1425.9	1492.05	14981	12882	4243.89	4609.92	1965	1437	449.82	832.02	12	15	16.17	17.64
																				4818	5084	2588.67	2327.01									1923	1899	1131.9	1171.59	1933	1569	558.6	830.55	1568	1598	1011.36	979.02	18652	14909	4004.28	4900.98
																				15200	16068	6134.31	7064.82									2321	2376	1120.14	1195.11	5396	4855	679.14	1228.92	23176	17234	7926.24	9274.23	2462	2538	1530.27	1446.48
																				5948	6469	7275.03	5666.85									12840	11980	5277.3	4921.56	6599	6463	2697.45	2327.01	2483	2288	762.93	1162.77	3794	3681	1422.96	1586.13
																				5140	5439	1558.2	2327.01									8115	8657	4651.08	4287.99	12668	21899	4026.33	4243.89	5982	6978	1856.61	1346.52	12699	12301	4715.76	4421.76
																				2221	1545	533.61	899.64									4825	5256	186.69	2331.42	7498	7219	2127.09	2616.6	362	204	35.28	145.53	1848	1637	423.36	757.05
																				25174	27806	6038.76	12521.5									2493	1504	926.1	618.87	11225	9681	3100.23	4686.36	818	511	164.64	407.19	3349	3559	920.22	1068.69
																																2738	1665	435.12	1242.15	13411	13530	9565.29	7666.05	144	97	60.27	88.2	2103	2149	477.75	862.89
																																5071	4148	992.25	2096.22	54908	59354	24760.7	25673.5	3520	5694	1389.15	2105.04	4111	4188	2809.17	2907.66
																																3699	4445	3679.41	2666.58	3244	3450	977.55	992.25	24868	22238	12120.1	11724.7	1390	1301	635.04	834.96
																																1388	1465	1203.93	1001.07	4125	3320	940.8	1318.59	4436	3769	1900.71	2228.52
																																1457	1197	342.51	893.76	7515	7246	3591.21	3667.65	2861	2852	2575.44	2024.19
																																1707	1822	1004.01	861.42	986	709	170.52	370.44	1247	1371	1004.01	726.18
																																1076	1031	361.62	480.69	1812	1660	424.83	712.95	10737	10872	2904.72	3575.04
																																90	76	41.16	42.63	11982	11421	9199.26	7970.34	5566	4708	1899.24	2491.65
																																4065	2677	373.38	1155.42	10510	6588	821.73	2152.08	2886	6139	1921.29	3148.74
																																857	508	148.47	527.73	3351	2226	485.1	1421.49	236	161	142.59	64.68
																																636	402	139.65	548.31	1911	1562	1395.03	1424.43	16728	9330	5960.85	4393.83
																																8220	5373	1683.15	4057.2	746	680	251.37	330.75	8162	4434	1740.48	3619.14
																																2930	3125	1252.44	1077.51	3544	4001	1487.64	1437.66	2429	1904	629.16	1128.96
																																19648	14052	6881.07	12993.3	16328	15869	9410.94	8168.79
																																3816	3126	1714.02	1687.56	7716	7245	2381.4	3122.28
																																1520	1479	657.09	626.22	8223	7480	3251.64	4336.5
																																15812	12031	2615.13	5089.14	6498	5975	2817.99	3176.67
																																74164	74060	214460	84623.5	10052	9734	5627.16	5120.01
																																6235	5418	2277.03	2837.1	170611	160160	58250.2	65972.1
																																6877	7432	3904.32	2978.22	17722	16005	8279.04	6956.04
																																12677	8728	1273.02	9835.77	11960	10586	5065.62	3816.12
																																58	49	35.28	51.45	8526	8016	1666.98	1984.5
																																1994	1196	326.34	983.43	8858	7155	5056.8	4133.64
																																3178	2021	420.42	1459.71
																																3364	1835	1378.86	1086.33
																																1301	1094	690.9	708.54
																																2402	2395	1323	1136.31
																																13	13	16.17	24.99
																																2059	1363	809.97	1245.09
																																3295	4520	1741.95	1361.22
																																317	317	163.17	192.57
																																3399	2721	66.15	1171.59
																																14643	13998	4374.72	6247.5
																																2312	1708	318.99	989.31
																																11599	9774	5763.87	6610.59
																																16141	15475	6811.98	9471.21
																																11795	15652	7497	8598.03
																																10949	11141	4690.77	4889.22
																																18580	17717	7502.88	8440.74
																																58095	52096	23227.5	24502
																																10458	10153	2266.74	2525.46
																																3831	3835	1803.69	2205
																																2843	2557	480.69	964.32
																																34492	34258	23936	25359
																																4598	3858	1461.18	1991.85
																																5657	5698	2119.74	2594.55
																																9262	9259	2693.04	2872.38
																																1333	1388	682.08	526.26
																																1886	2190	1068.69	895.23
																																24099	25400	12814	12358.3
																																3042	3011	1015.77	1012.83
																																1713	1704	626.22	674.73
																																1366	1291	604.17	837.9
																																1884	2218	949.62	1174.53
																																1609	1369	474.81	657.09
																																1935	1917	933.45	807.03
																																2345	2251	568.89	768.81
																																759	713	173.46	198.45
																																320	381	252.84	270.48
																																4405	4095	877.59	1744.89
																																1158	1064	389.55	411.6
																																788	765	479.22	417.48
																																2258	2245	1256.85	1308.3
																																849	759	348.39	476.28
																																2640	2012	538.02	1173.06
																																2380	1787	429.24	973.14
																																6734	7266	1977.15	3101.7
																																5967	5298	2698.92	2756.25
																																1139	1094	393.96	386.61
																																870	631	201.39	341.04
																																6022	6303	2475.48	2616.6
																																3536	3678	808.5	1224.51
																																33579	30146	9288.93	13133
																																1346	1352	377.79	670.32
																																5425	7107	2135.91	1759.59
																																443	317	104.37	249.9
																																4949	3292	837.9	2340.24
																																1521	1457	570.36	712.95
																																1591	1586	824.67	895.23
																																8147	5868	1302.42	4111.59
																																10824	6885	1442.07	4476.15
																																11	5153	2296.14	17.64
																																2450	2662	2059.47	1671.39
																																28099	19758	6492.99	9901.92
																																2253	1903	823.2	1062.81
																																3052	2770	1242.15	1794.87
																																284	209	51.45	158.76
																																480	401	74.97	167.58
																																240	178	26.46	86.73
																																4793	4300	852.6	2815.05
																																15	19	952.56	17.64
																																3770	3868	1478.82	1481.76
																																1973	2224	2088.87	1922.76
																																2970	3112	3478.02	3012.03
																																6419	7268	2038.89	2588.67
																																30364	25348	43606.1	27830
																																3419	3119	759.99	843.78
																																1505	1202	367.5	657.09
																																593	305	92.61	224.91
																																2491	2072	1180.41	1295.07
																																4093	3945	2346.12	1999.2
																																38383	31217	67328.9	50190.2
																																6087	4427	929.04	2847.39
																																439	272	102.9	258.72
																																24014	22592	11038.2	12975.7
																																31823	26932	15909.8	16738.9
																																16930	18073	9372.72	9528.54
																																1490	916	295.47	745.29
																																2115	1989	601.23	956.97
																																4163	2639	685.02	1924.23
																																2147	1773	905.52	1256.85
																																6775	6953	4811.31	4035.15
																																4186	3750	1233.33	2106.51
																																2902	2719	665.91	952.56
																																7515	4707	38.22	2725.38
																																3365	3089	1059.87	1452.36
																																6039	4249	2130.03	2735.67
																																2903	2842	1543.5	1716.96
																																13313	12749	4373.25	4389.42
																																2185	1904	623.28	782.04
																																7442	6930	2316.72	2744.49
																																6623	6635	3786.72	4182.15
																																1272	1105	241.08	448.35
																																6692	7209	3161.97	2831.22
																																886	892	289.59	368.97
																																3310	3003	1378.86	1293.6
																																1340	1288	443.94	535.08
																																1920	1342	460.11	623.28
																																3363	3248	1017.24	1231.86
																																1449	1523	411.6	657.09
																																20639	21244	10104.8	11132.3
																																318	228	114.66	271.95
																																2926	2760	1800.75	1753.71
																																486	424	204.33	341.04
																																5380	4418	867.3	1206.87
																																9571	10492	3791.13	3507.42
																																314	198	226.38	313.11
																																13124	28750	8808.24	4918.62
																																5213	3466	607.11	1890.42
																																1343	1268	1371.51	1139.25
																																89486	87176	102105	80628
																																2507	2430	1009.89	1421.49
																																3230	2220	416.01	1059.87
																																1900	1962	555.66	698.25
																																2992	2385	664.44	1214.22
																																2446	2282	1190.7	1111.32
																																2236	2209	1225.98	1258.32
																																950	853	745.29	761.46
																																2473	2678	992.25	1173.06
																																7901	9068	4107.18	3935.19
																																5093	5207	1581.72	2357.88
																																844	689	183.75	396.9
																																1253	1336	357.21	477.75
																																423	399	152.88	326.34
																																3161	2516	458.64	1274.49
																																1291	1317	343.98	442.47
																																4199	3627	1940.4	2325.54
																																1373	1228	465.99	610.05
																																1021	628	195.51	499.8
																																2571	2381	545.37	855.54
																																3603	3224	1396.5	1806.63
																																2314	1645	399.84	808.5
																																5389	3731	1112.79	2959.11
																																4132	4668	2390.22	2034.48
																																1978	1854	16.17	17.64
																																1915	1496	383.67	905.52
																																3530	3972	1680.21	1614.06
																																2259	1608	370.44	783.51
																																1425	1630	655.62	801.15
																																1579	1565	893.76	877.59
																																3411	3038	1077.51	1821.33
																																2368	2500	2369.64	2040.36
																																30110	31135	19107.1	15808.4
																																1553	1522	332.22	593.88
																																2279	2193	699.72	949.62
																																675	413	105.84	257.25
																																8837	8672	2228.52	3597.09
																																7296	6607	2632.77	3297.21
																																1793	1670	507.15	660.03
																																6137	5328	1080.45	2060.94
																																19038	20140	5587.47	6359.22
																																4008	4205	1225.98	1443.54
																																36299	36741	22213.2	21185.6
																																1816	2029	1071.63	1112.79
																																1679	1744	698.25	898.17
																																174	200	47.04	77.91
																																9595	9433	2451.96	4127.76
																																9621	9218	2688.63	4063.08
																																4198	3923	826.14	1489.11
																																1958	2335	621.81	743.82
																																448	353	99.96	241.08
																																11940	12829	7510.23	6157.83
																																6266	5748	2637.18	3657.36
																																8646	6837	1409.73	3899.91
																																3779	3067	718.83	1916.88
																																1946	1453	264.6	842.31
																																359	217	47.04	199.92
																																17483	12101	9310.98	8721.51
																																9045	9384	8780.31	7217.7
																																1165	989	934.92	949.62
																																217	187	98.49	107.31
																																7813	8205	6853.14	5840.31
																																1074	1040	574.77	577.71
																																6524	4503	8442.21	5546.31
																																1127	1130	2285.85	1634.64
																																20427	9473	5483.1	5949.09
																																310	216	63.21	189.63
																																11658	10231	13013.9	9528.54
																																1613	872	155.82	432.18
																																1121	1108	602.7	588
																																2456	2306	499.8	782.04
																																2538	2844	657.09	658.56
																																23070	19862	9872.52	9213.96
																																25	27	29.4	32.34
																																1161	1174	626.22	673.26
																																1444	1564	1073.1	898.17
																																2808	3432	483.63	809.97
																																1450	1156	299.88	480.69
																																1079	769	149.94	355.74
																																1973	2625	973.14	879.06
																																59942	54959	22492.5	25344.3
																																148	124	139.65	105.84
																																3815	4051	3573.57	3085.53
																																1267	1387	1499.4	1198.05
																																4873	5047	1836.03	1459.71
																																47	50	26.46	22.05
																																232	195	229.32	201.39
																																69	73	82.32	66.15
																																140	152	132.3	117.6
																																13440	12978	5599.23	4900.98
																																70	85	92.61	67.62
																																7967	8421	2978.22	2675.4
																																7842	7458	2018.31	2235.87
																																32908	35698	13765.1	10689.8
																																13671	11072	3466.26	6260.73
																																3314	2716	514.5	1058.4
																																2363	2075	683.55	1243.62
																																2012	2078	539.49	807.03
																																7388	7055	3716.16	3567.69
																																4679	4962	1974.21	1990.38
																																46582	38313	23115.8	18014.8
																																2264	2230	743.82	1095.15
																																14249	15339	4020.45	5982.9
																																618	576	285.18	270.48
																																758	714	313.11	341.04
																																4670	4172	2202.06	2228.52
																																4774	4340	1559.67	1958.04
																																6128	6949	3057.6	3042.9
																																1186	1256	645.33	702.66
																																2010	1532	1127.49	1436.19
																																5540	4365	1778.7	2535.75
																																19609	11641	3448.62	3508.89
[truncated: 90 more columns]

## Sheet: Fig 6g
	Relative Quantitation DMSO					Relative Quantitation Rap.
Yeast ACT1	1	1	1	1	1	1	1	1	1	1
18s rRNA (Pol I)	0.912242	0.938697	1.08557	1.18318	0.880314	0.803685	0.85842	0.741653	0.909506	0.880314
CYPA (Pol II)	0.793525	1.00063	1.12284	1.03317	1.04983	0.226155	0.272973	0.24758	0.265831	0.280908
tRNA Lys (Pol 3)	0.921489	0.999816	0.89753	1.05418	1.12698	1.67066	1.62182	1.49373	1.62735	1.43752

## Sheet: Sup Fig 3d
Hours	DiCre DMSO	DiCre RAP	BDF5 DMSO	BDF5 RAP	Phleo	% PI positive cells
24	2.92	3.3	4.74	5.27	12.18
48	1.81	2.32	2.92	3.75	27.45
72	3.79	3.79	6.73	10.13	27.36
96	1.62	3.25	2.77	9.7	29.38
168	3.71	5.06	5.01	13.01
192	2.31	4.63	8.83	13.08

## Sheet: Sup Fig 5 c 
Day		Lmx DC RIB:BDF5flx DMSO			Lmx DC RIB:BDF5flx RAP
0		100000	100000	100000	100000	100000	100000
1		380000	419000	493000	453000	448000	449000
2		1800000	1990000	1970000	1920000	2080000	1940000
3		6560000	7350000	7390000	5110000	5200000	7140000
4		13000000	11900000	13000000	10300000	9240000	10400000
4.01		100000	100000	100000	100000	100000	100000
5		187000	161000	159000	182000	206000	220000
6		845000	792000	643000	686000	801000	673000
7		3340000	3040000	2740000	2600000	2240000	2380000
8		9270000	9290000	8600000	8660000	8220000	7360000
9		13700000	14700000	12000000	10630000	11200000	9490000
9.1		100000	100000	100000	100000	100000	100000
10		142000	146000	161000	187000	173000	163000
11		586000	634000	706000	504000	549000	562000
12		3370000	3340000	4090000	2790000	2280000	2860000
13		9800000	9390000	9860000	7450000	6980000	7200000
14		13500000	12400000	13100000	11000000	11670000	10400000

[truncated: 7 more sheets: Sup Fig 5d, Sup Fig 6b, Sup Fig 6c, Sup Fig 9 b, Sup Fig 9c, Sup Fig 10 b, Sup Fig 10c]
